# Supplementary material for: Oviductal Extracellular Vesicles Enhance Porcine In Vitro Embryo Development by Modulating the Embryonic Transcriptome
Source: Biomolecules. 2022 Sep 15;12(9):1300. doi: 10.3390/biom12091300 (PMC9496104; doi:10.3390/biom12091300)
Supplement: Supplementary file 1 [file biomolecules-12-01300-s001.zip › Supplementary data_2.xlsx]

## Sheet: 1.VD_AllRNApoEVs_AllRNAembryos
Venn diagram	All RNA in poEVs	All RNA in embryos		2502_Common elements in All RNA EV All RNA emb :	10496_Elements only in All RNA EV :	101_Elements only in All RNA emb :
	EEF1A1	SP1		EEF1A1	All RNA in poEVs	GULO
	LOC102723301	UBE2D2		LOC102723301	ADIRF	LEPR
	PTMA	MSMO1		PTMA	FAM84A	UPTI
	TPT1	MAPK9		TPT1	EHF	ABCB1
	CALM1	ETFB		CALM1	ESR1	GATA2
	TMSB4X	ETFA		TMSB4X	SPATA18	ARG1
	RPS2	SLC29A1		RPS2	ISG12(A)	MIOX
	ACTB	BAX		ACTB	FAM107A	FCER1G
	RPL10	RPS23		RPL10	DYNLL1	DPP4
	FTH1	TGFBR1		FTH1	MT-2B	ABCC2
	RPLP1	SCD		RPLP1	OVGP1	SERPINE2
	ZC3H10	AMT		ZC3H10	ZBTB20	PTGS2
	RPS8	TXNRD1		RPS8	SLPI	SLC15A1
	SH3BGRL2	SON		SH3BGRL2	TPPP3	PC
	RPL4	LAMB1		RPL4	GNG2	FOLH1B
	EIF4G2	KPNA3		EIF4G2	NFIB	PCK2
	RPS20	GGTA1P		RPS20	PFN2	XPNPEP2
	RPL6	ACTR3		RPL6	ID4	BMP15
	EEF2	HSP90AB1		EEF2	FAM107B	STS
	RPL7	GULO		RPL7	SLC40A1	PTGES
	PABPC1	GLTP		PABPC1	CETN2	SFN
	ACTG1	RPL3		ACTG1	PNRC1	GATA3
	RPS4X	TIMP3		RPS4X	MSI2	TFAP2A
	RPS3A	MYL6		RPS3A	AR	NEU1
	RPLP0	AKR1B1		RPLP0	SLC7A11	POU5F1
	TRNAE-UUC	GAPDH		TRNAE-UUC	EIF2AK2	SYCP2
	RPS11	MAPK6		RPS11	FAM102B	SALL4
	UBB	LEPR		UBB	FOXJ1	TFAP2C
	RPL5	CALM3		RPL5	RABGAP1L	2007-03-01
	LOC100521680	RHOA		LOC100521680	NFIA	TBX3
	RPS12	ATP2A2		RPS12	KCTD12	APOA2
	RPS27A	UPTI		RPS27A	MBNL1	PRAP1
	YWHAZ	MYH10		YWHAZ	HOOK3	ITGA5
	HMGN2	MYH9		HMGN2	ZNF664	GLDC
	RPSA	TMBIM6		RPSA	SAMD12	PLBD1
	ADIRF	ABCB1		HSP90AB1	PGR	SLC27A4
	HSP90AB1	GATA2		RPL7A	C13H3orf38	LOC100156854
	RPL7A	IGF2		RPL17	SMIM14	UTF1
	RPL17	TOP2A		RPL15	TMEM263	2006-03-01
	RPL15	CTSV		RPS3	HOPX	DPPA5
	RPS3	RENBP		CALM2	ROPN1L	CLDN6
	CALM2	GANAB		RPL37	PBX1	HAVCR1
	RPL37	ANXA1		RPS6	GOLPH3L	GLA
	RPS6	GLUL		RPS27	RNF141	2002-09-01
	RPS27	PGRMC1		RPS19	ENKUR	LOC100511133
	RPS19	ATP5I		SERF2	QSER1	DPPA3
	SERF2	RPL36AL		RPL13A	DYNLRB2	OVOL1
	RPL13A	PLK1		RPL27A	FYTTD1	FXYD4
	FAM84A	ATP5L		NUCKS1	BORCS7	LOC100511846
	RPL27A	HEXB		RPL23A	ARMC4	LOC100511891
	NUCKS1	UBC		PPIA	DNAL1	SLC5A7
	RPL23A	GOT1		RPS29	DNAJA4	ABCA12
	PPIA	GOT2		RPS28	FNDC3A	SLC31A2
	RPS29	H3F3A		UBA52	KCNE3	GJB5
	RPS28	VCL		RPL28	SCOC	LOC100514912
	UBA52	FAU		RACK1	C17H20orf85	TXNDC16
	RPL28	OXCT1		CCNI	LOC100519511	NPAS1
	RACK1	RPS18		RPS7	TRMT112	FADS3
	CCNI	PDXK		RPL8	FBXL3	SMPD3
	RPS7	DAD1		RPL11	FAM46A	MYCN
	RPL8	RPL19		RPL19	STMN1	ATP6V0A4
	EHF	RPL29		PCBP2	DAP	ATP6V0D2
	RPL11	SLC35A4		RPS26	HDGFL3	ADAM19
	RPL19	ACO2		RPL9	S100A1	NAAA
	PCBP2	POLR2B		RPS24	SESN3	ACSL6
	RPS26	VDAC1		TRNAV-CAC	TSPYL1	LOC100522455
	RPL9	HADHA		RPS17	BNIP3L	DLX1
	RPS24	HADHB		RPS18	SOX7	BEST2
	TRNAV-CAC	ITGB1		EIF5A	TPD52	PRKCB
	ESR1	EEF1G		RPL32	GMNC	ATP6V1G3
	RPS17	PTGFRN		YWHAE	LOC100624136	2011-09-01
	RPS18	CAPN1		OAZ1	XIAP	POF1B
	EIF5A	FTH1		RPL34	NRIP1	TIMD4
	RPL32	OAZ1		PTGES3	PAFAH1B2	2007-09-01
	YWHAE	FTL		RPS5	PSME1	2008-09-01
	OAZ1	MDH2		RPS13	SMAD5	GPAT3
	RPL34	UGP2		TUBA1B	ZNF652	INPP5D
	PTGES3	PSMC5		RPL30	SOX17	IGF2BP1
	RPS5	SUMO2		RPLP2	FAM199X	LOC100621706
	RPS13	RPL22		EIF4B	CHURC1	PHOSPHO1
	TUBA1B	OSTF1		RPL21	SPRY1	TKTL1
	RPL30	CD9		RPL3	CRYM	ST6GALNAC1
	RPLP2	ABCG2		SERP1	PJA2	TDGF1
	SPATA18	MYO6		RPS16	MEIS1	TRIM71
	EIF4B	PPP2R1A		HSPA8	CHP1	LOC100624149
	RPL21	PRKAR1A		RPS15	PEG10	LAMA1
	RPL3	DGKA		HNRNPA1	UFM1	ZFP42
	SERP1	ACADM		RPL26	RFX3	LOC100628233
	RPS16	ARG1		EIF4A2	MLF1	TRIML2
	HSPA8	ESD		RPS9	MIB1	SH3TC1
	RPS15	DLD		TRNAE-CUC	IFT46	LIPH
	HNRNPA1	HMGB2		RPL23	WT1	GRHL1
	RPL26	FDX1		CYB5A	NFIX	RAB3IL1
	EIF4A2	PPP2CB		HMGN1	CACUL1	BRDT
	RPS9	SMAD4		HNRNPA3	CAST	MIR371
	ISG12(A)	SLC31A1		RPS25	LRRC58	LOC106510546
	TRNAE-CUC	MIOX		RPS14	FAM114A1	PHYHD1
	RPL23	PPP1R12A		RPL10A	MYCBP	EEF1A2
	CYB5A	HSP90B1		HMGB1	HDGF	LOC110260298
	HMGN1	PPP1R14B		PTBP3	PSIP1	LOC110260429
	HNRNPA3	CSNK2B		RPL14	GABRP	CRYBG2
	RPS25	DBI		RPL35A	UHRF1BP1L
	RPS14	IGF2R		SERBP1	NUDT3
	RPL10A	KPNA2		NACA	ATXN7L3B
	FAM107A	OCLN		ST13	CNOT6L
	HMGB1	ALCAM		RPL37A	GFPT1
	PTBP3	AIF1		EEF1G	MOB1B
	RPL14	PRDX5		RPL18A	C2H5orf24
	RPL35A	TFAM		RPL29	BNC2
	SERBP1	XPO1		RPL38	ASH1L
	NACA	CXADR		TRNAM-CAU	RNF11
	ST13	ADAM9		RPL18	MBNL2
	RPL37A	GPD2		RPL31	HSPB1
	DYNLL1	HPRT1		PTP4A1	FAM216B
	EEF1G	ARPP19		C7H6orf62	SYAP1
	RPL18A	SLC23A2		TMSB10	TMEM106B
	RPL29	PPP1CB		RPL24	SMTNL2
	RPL38	CDC20		RPL35	SPATS2L
	TRNAM-CAU	DDOST		RPL36	ISYNA1
	RPL18	CAPN2		CSDE1	ZMYND11
	RPL31	PLIN2		FTL	ZFAND6
	PTP4A1	GPX1		GNAS	SRP19
	C7H6orf62	FCER1G		CBX5	CHD9
	MT-2B	PKIA		EIF1	MAP3K1
	TMSB10	NPC2		CAPRIN1	REV3L
	RPL24	MIF		TRNAV-UAC	LOC100157002
	RPL35	UBA52		TUBB	THAP2
	RPL36	CD86		FAU	KMT2E
	CSDE1	ROCK2		TRNAK-CUU	LOC110255172
	FTL	ECE1		MORF4L1	FAM214A
	GNAS	PTBP1		HNRNPA2B1	PLCXD3
	CBX5	GLRX		SLC9A3R1	LOC100525309
	OVGP1	PPP2R1B		RPS10	DPCD
	ZBTB20	ATP6V1H		RPL27	SELENOP
	EIF1	ATP1A1		SRSF3	FAM168B
	CAPRIN1	PAFAH1B1		DDX6	FAM81A
	TRNAV-UAC	DPP4		EEF1B2	ENTPD5
	TUBB	KITLG		S100A11	ADD3
	FAU	CS		LGALS3	USF3
	TRNAK-CUU	GNAI2		RPL22	NREP
	MORF4L1	VCP		LOC100621287	PDCD4
	SLPI	ABCC2		TPM3	TC2N
	HNRNPA2B1	BCL2L1		NAP1L1	HEY2
	SLC9A3R1	SERPINE2		TUBA1A	CFAP126
	RPS10	TMOD3		RPS15A	SOX4
	RPL27	CNN2		EIF4H	MAP3K2
	SRSF3	MGST1		AZIN1	LRRC28
	DDX6	CAT		GNG12	KRT7
	EEF1B2	HSPE1		TMED10	ATF2
	S100A11	FOLR1		GABARAP	VEZF1
	LGALS3	TXN		RPL13	PPHLN1
	RPL22	CAPNS1		HSPE1	CLIC5
	LOC100621287	PTGS2		PPP1CB	KLF3
	TPM3	NPC1		FKBP4	SNTN
	NAP1L1	JUP		EIF1AX	MT1A
	TUBA1A	LMAN2		DSTN	PARVA
	RPS15A	RPL35		TPM4	CCDC6
	EIF4H	GATA6		RPS23	CARHSP1
	AZIN1	IDH2		TBL1XR1	RPS6KA3
	GNG12	HADH		NPM1	ARL14EP
	TMED10	RACK1		HNRNPC	PLEKHB2
	TPPP3	RPN1		PNRC2	VIM
	GABARAP	RPS15		YBX1	ANKRD6
	GNG2	TPM4		PTP4A2	RLIM
	NFIB	RPS4X		BTF3	PSAT1
	RPL13	OXSR1		RPL12	SORBS2
	PFN2	QDPR		BZW1	NCBP2
	ID4	SLC15A1		RPS21	LATS1
	HSPE1	PSME3		SET	ACSM3
	PPP1CB	GPAM		RPL39	PIAS2
	FKBP4	PC		LOC110257335	LOC100625049
	EIF1AX	AKAP13		CFL1	PHACTR2
	DSTN	PPIA		MORF4L2	LBH
	FAM107B	TBRG4		HNRNPK	CHMP1B
	TPM4	MCL1		BANF1	SOD1
	RPS23	RPS12		SRSF1	HSPB8
	TBL1XR1	ACTG1		DEK	METTL9
	NPM1	RAN		TRNAG-UCC	ZNF146
	HNRNPC	PPP2CA		MTPN	NCALD
	PNRC2	CTNNB1		EIF3E	ARHGEF12
	YBX1	VDAC2		KRT8	CEP126
	PTP4A2	CCNB1		ANXA2	LOC100627410
	SLC40A1	TPT1		SKP1	PTS
	CETN2	PCBP2		H3F3A	SH3BGRL
	PNRC1	FOLH1B		NUFIP2	CBY1
	BTF3	IL6		CCNG1	LSM6
	RPL12	GLS		HNRNPF	YPEL5
	BZW1	FABP3		DDX17	RTP4
	RPS21	GALM		PAK2	LOC100624460
	SET	GPX4		TXN	CIRBP
	RPL39	PRDX6		LOC100512448	MORN2
	LOC110257335	SUCLG1		ZBTB44	ALDH1A2
	MSI2	SUCLA2		RPL36A	CBX3
	CFL1	LRPAP1		PFN1	UBE2Q2
	AR	EPCAM		MYL6	MBNL3
	MORF4L2	PCK2		ZFP91	LOC100622849
	HNRNPK	ADIPOR2		ZFP36L1	SRI
	BANF1	ADIPOR1		TAGLN2	FAM183A
	SRSF1	ANXA2		PCBP1	SMAD2
	DEK	WNK1		UHMK1	ETNK1
	TRNAG-UCC	HSPA5		CNBP	SMIM10L1
	MTPN	PGK1		FKBP1A	UGDH
	EIF3E	MTHFD1		UBL3	ZNF24
	KRT8	CHCHD3		MAX	PPP3R1
	ANXA2	SRM		NAA50	CNTNAP2
	SKP1	TPM3		DNAJA1	2005-03-01
	SLC7A11	ATXN10		PCGF5	IFITM3
	H3F3A	RPS3A		TRNAD-GUC	LOC106509797
	NUFIP2	RPS29		PRDX6	BRAF
	EIF2AK2	RPS17		LOC110260659	RC3H2
	CCNG1	RPS20		EIF4EBP2	AK3
	FAM102B	ACTB		GMFB	C13H21orf59
	HNRNPF	RPS16		LOC100624650	BCHE
	DDX17	RPL23		RNF38	PTPN4
	PAK2	MRLC2		LIN7C	RSPH4A
	FOXJ1	TAF10		YWHAQ	CREBL2
	TXN	TFG		CSNK1A1	UBXN10
	LOC100512448	SCARB2		LRBA	CAPSL
	ZBTB44	ODC1		HNRNPAB	AIDA
	RPL36A	RARS		TRNAI-AAU	HP1BP3
	PFN1	ASS1		VAMP8	AMN1
	RABGAP1L	SDHB		SEC61B	B2M
	MYL6	NPEPPS		CDC42	SUCO
	NFIA	RPL12		RAB5B	RAB11B
	KCTD12	RPL7		HNRNPDL	NEK4
	ZFP91	RPL32		C16H5orf51	C2H11orf58
	MBNL1	RPS28		CD2AP	TNRC6B
	ZFP36L1	RPL11		DYNLL2	CBFB
	TAGLN2	GDI2		HINT1	GPX2
	PCBP1	WDR83OS		PEBP1	KMT5A
	HOOK3	CYB5A		PAPOLA	MAGED1
	ZNF664	LGALS1		PTBP1	NMNAT2
	SAMD12	DSTN		HIPK3	ZNF148
	UHMK1	HMGB1		SUMO2	STAT1
	PGR	ATP6V1A		THRAP3	RNF217
	CNBP	CFL1		ODC1	MORN5
	C13H3orf38	S100A11		TAX1BP1	ANP32A
	FKBP1A	XPNPEP2		SYNCRIP	SPA17
	SMIM14	PREP		LPP	BIRC3
	TMEM263	BMP15		RHOA	ALDH1A1
	UBL3	DDX39B		ATP5E	LOC100524097
	MAX	STS		CGGBP1	GGPS1
	NAA50	LAMTOR5		TRNAV-AAC	ARL2BP
	DNAJA1	NDUFB8		ARL5A	BAG4
	PCGF5	ACSL1		ZC3H11A	C12H17orf97
	TRNAD-GUC	EPRS		ZMAT3	CDO1
	PRDX6	EIF4G1		LOC110257452	CCDC12
	LOC110260659	GBA		GAPDH	CSRP1
	EIF4EBP2	JPT1		EZR	SLC6A20
	GMFB	QKI		HNRNPUL1	ELK4
	HOPX	HSPD1		ARF1	GUCY1B3
	ROPN1L	COX5B		RFK	FAM166B
	LOC100624650	IFRD1		RAN	CAPS
	RNF38	MSN		CDK6	DZIP1
	LIN7C	LAMP1		TPM1	DCAF12
	YWHAQ	HEBP1		EIF3H	PURA
	CSNK1A1	CTSD		ARF6	WDR77
	LRBA	AHCY		PRDX1	MYCBP2
	HNRNPAB	PSMA5		PRKAR1A	CDK2AP2
	TRNAI-AAU	PSMB3		MOB1A	CARNMT1
	VAMP8	PSMB6		NUDC	LOC110261685
	PBX1	SLC35A3		CAPNS1	EMCN
	GOLPH3L	LOC574051		MCL1	TNFAIP8L1
	SEC61B	ATP5G1		UBC	LCA5
	RNF141	EEF1A1		LOC100516606	CREB1
	CDC42	AURKA		IPO7	PPP1CC
	ENKUR	CLIC1		CALM3	OSBPL3
	RAB5B	MYO5A		NME2	NNAT
	HNRNPDL	ARF4		UBQLN1	MAP3K21
	C16H5orf51	CCNG1		KARS	EIF4E3
	CD2AP	KLF4		SSR2	SELENOW
	DYNLL2	RAB14		BTG1	SUGT1
	QSER1	ARL1		BCLAF1	SLC25A51
	HINT1	SAR1A		LOC100516295	MIER1
	PEBP1	RAB11A		TRNAH-GUG	SHOC2
	DYNLRB2	ITM2B		PIK3R1	DCDC2
	PAPOLA	NAMPT		ATP5G2	DR1
	FYTTD1	RABAC1		MIF	MGST3
	PTBP1	KIF5B		ATP1A1	GPALPP1
	HIPK3	DNMT1		SRSF2	NEK7
	SUMO2	RPSA		YAP1	DNAJB1
	THRAP3	FKBP1A		RANBP1	FAM13B
	ODC1	SRSF1		CLINT1	TROVE2
	BORCS7	PTGES		SMAD4	JAK1
	TAX1BP1	OGT		CLTA	DEUP1
	ARMC4	PCNA		LDHB	REXO2
	SYNCRIP	CLDN4		SUB1	LOC100515290
	DNAL1	CDS1		ATP6V1G1	VAMP4
	LPP	FOXN3		RAC1	MAML2
	RHOA	FLNA		VAPA	RIBC2
	ATP5E	RPL6		DDX3X	PHC3
	CGGBP1	RPL10		LOC100624113	SPAG16
	TRNAV-AAC	TUBA1B		CEBPZOS	STXBP6
	ARL5A	NDUFB6		MATR3	UBE2A
	ZC3H11A	TMSB4X		SNX5	GXYLT2
	ZMAT3	S100A6		RAD23B	PON3
	LOC110257452	TMEM59		TXNIP	SPACA9
	DNAJA4	SFN		QKI	STOML3
	GAPDH	GATA3		LOC100522725	RERE
	EZR	LOC733637		PLEKHA1	KLHDC10
	HNRNPUL1	IDH3B		XBP1	RAB27A
	ARF1	NCOR2		TRAM1	SYNJ2BP
	RFK	ATP6V0E1		PAIP2	DDAH2
	RAN	ZRANB2		SFPQ	YPEL2
	CDK6	CRYZ		HNRNPU	HMG20B
	FNDC3A	CTH		HMGCS1	LOC100627422
	TPM1	SRSF11		ARF4	CCDC170
	KCNE3	GADD45A		TRA2B	THRB
	EIF3H	RPS3		WAC	UBE2E3
	SCOC	CST3		ERH	CDC14B
	C17H20orf85	ATP5O		PPP4R3B	GOSR1
	ARF6	NME2		PANK3	C4H8orf37
	PRDX1	ALDH2		ARHGAP5	UBXN7
	PRKAR1A	TUBB		ARPP19	ARRDC3
	MOB1A	MAPRE1		RPL36AL	GCC2
	LOC100519511	TXNIP		UBE2V1	LAMTOR2
	NUDC	SIRT1		CHCHD2	RAB11FIP2
	CAPNS1	PTBP3		SRSF10	GK5
	TRMT112	SRSF6		MARCKS	STRADB
	MCL1	HNRNPA1		PPDPF	KIF2A
	UBC	RGN		AFF4	DCP2
	LOC100516606	TRA2B		NUTF2	MIR125B-1
	IPO7	TRA2A		SDCBP	PTEN
	FBXL3	YIPF5		KPNB1	LOC100515185
	CALM3	SRSF2		TWF1	LOC100524999
	FAM46A	PARK7		SLC25A3	GRAMD2B
	STMN1	PSEN1		ERBIN	ANAPC16
	DAP	UBE2K		LOC733637	TCF12
	NME2	UBE2D3		MAPRE1	ALMS1
	UBQLN1	UBE2D1		RAB10	FOXP1
	KARS	ARF6		ACTR2	RBBP7
	SSR2	CD81		NSA2	DOCK9
	BTG1	CDC42		ZNF207	UBE2B
	BCLAF1	RPL13A		ANXA5	AFTPH
	LOC100516295	SDHA		GPBP1	FOXO3
	TRNAH-GUG	LDB1		RHOQ	APOBEC4
	HDGFL3	YWHAZ		SRRM1	GPCPD1
	PIK3R1	DESI2		KHSRP	STAM2
	S100A1	IL6ST		ENAH	PEX19
	SESN3	SEPHS2		TCEA1	YAE1D1
	ATP5G2	BIN1		BRD2	LOC100623616
	MIF	CTSB		TEAD1	TERF2IP
	ATP1A1	SLC7A7		NDUFA4	CXH4orf3
	TSPYL1	C2H19orf70		MARCKSL1	CNOT6
	BNIP3L	ATP5J2		GPX1	CHIC2
	SOX7	TOMM7		LOC100127131	KRT19
	SRSF2	HIGD2A		EIF3G	TMED8
	TPD52	NDUFC1		HNRNPR	CFAP97
	YAP1	SLIRP		RBX1	RWDD4
	GMNC	ATP5G2		SNU13	ZNF277
	RANBP1	COX6C		JUND	DUSP18
	CLINT1	COX7C		COX7C	CXXC5
	LOC100624136	NDUFV2		SP3	FBXO9
	SMAD4	PSMB7		PRDX3	CD109
	XIAP	RPL10A		PPP1R2	CMAS
	CLTA	RPL14		RAB2A	MAP7
	LDHB	RPL27		MRLC2	HMGN3
	NRIP1	RPS21		POMP	TGIF1
	SUB1	RPS26		CAPZB	TMEM241
	ATP6V1G1	TMSB10		DDX5	LDOC1
	RAC1	TPM1		STIP1	MAT2B
	VAPA	COX7A2		GNB1	TRPS1
	PAFAH1B2	ATPIF1		RNF10	ADO
	PSME1	KLF5		TRNAG-GCC	AVIL
	DDX3X	SELENOF		PCNP	SLAIN2
	LOC100624113	NECTIN2		HNRNPH1	IMPACT
	CEBPZOS	RPIA		RAB14	CEBPG
	MATR3	CSTB		KHDRBS1	PBX2
	SMAD5	COX6B		S100A10	SH3D19
	ZNF652	RPS6		MED13	ICK
	SNX5	NR6A1		RC3H1	LOC106508546
	RAD23B	RPL4		MAPK1IP1L	DUSP6
	TXNIP	EIF4E		ARCN1	GLIS3
	SOX17	LGALS3		UBE2L3	PPM1A
	QKI	SNRPE		CMPK1	TTC3
	FAM199X	HSPH1		EIF4A1	FBXO11
	LOC100522725	ZFAND5		AMD1	ABHD14B
	CHURC1	CDH1		COX6A1	FAM208A
	PLEKHA1	SDHD		RPL22L1	SAT1
	XBP1	BTG3		EEA1	PCLAF
	TRAM1	YWHAQ		ATP5G3	ZHX1
	PAIP2	PGRMC2		BBX	INIP
	SFPQ	CNN3		TRNAQ-CUG	CETN3
	HNRNPU	GNAS		HNRNPL	RPRD1A
	SPRY1	RBM39		SNX3	ODF3B
	CRYM	TFAP2A		ELAVL1	HIF1A
	PJA2	OSTM1		CRK	CNOT7
	HMGCS1	SPTAN1		TOMM20	PDAP1
	ARF4	BIRC6		CNN3	EID1
	TRA2B	RPLP0		EPS15	SOCS4
	WAC	AP3D1		PDLIM5	MYB
	MEIS1	ATRN		XPO1	COPS8
	ERH	BTG1		RAB6A	HSPA4L
	PPP4R3B	ATM		TPI1	POLE4
	CHP1	EIF4E2		FAM84B	CIPC
	PANK3	PPP2R5A		ZNF706	CLU
	PEG10	EIF4A3		YTHDF3	CCDC117
	ARHGAP5	EIF4A2		NAB1	2007-09-01
	UFM1	EIF4A1		WNK1	EMD
	ARPP19	SQLE		HNRNPA0	PRKAB1
	RFX3	ACOX1		VMA21	COMMD10
	MLF1	DPM1		HNRNPD	DNAH5
	RPL36AL	NEU1		LOC100521518	ZNF770
	MIB1	NELFE		C1H14orf166	SPP1
	UBE2V1	NIFK		SF3B1	RSPH1
	CHCHD2	TES		ATP5F1	ARFGAP3
	SRSF10	COPS2		HIPK1	DNAJC10
	MARCKS	ACLY		UBE2N	EIF4G3
	PPDPF	MDM2		SEC61G	DRAP1
	AFF4	UBB		PRDX5	GUCY1A3
	NUTF2	KRT18		RYBP	DENR
	SDCBP	APLP2		SP1	DYNC2LI1
	KPNB1	PXN		ATP5O	LIPA
	TWF1	GSK3B		COX6C	SREK1IP1
	SLC25A3	LMNA		CLTC	KIAA1191
	ERBIN	ERBB3		PURB	RBPJ
	LOC733637	LOC100127131		PUM2	HMBOX1
	MAPRE1	TKT		NCL	PRDX2
	RAB10	RPS6KB1		UBL5	FRS2
	ACTR2	SLC16A1		SAP18	PIK3CA
	IFT46	HNRNPAB		UBE2H	IKZF2
	NSA2	CRAT		UBP1	PADI2
	ZNF207	LMO1		ELOB	RANBP9
	ANXA5	MTOR		TSC22D1	C1H9orf135
	GPBP1	POU5F1		EFR3A	ANKRD12
	RHOQ	LPP		LOC110261485	STARD4
	WT1	AKT2		GNA13	PHAX
	NFIX	CLDN7		ATF4	SETD5
	SRRM1	PNISR		RBM47	SPATA6
	KHSRP	CAPZB		ANXA1	TNKS
	ENAH	ATP5E		RBMX	NEBL
	TCEA1	SYCP2		CCSER2	LOC100158003
	CACUL1	PRELID3B		PPP2CB	ZBTB37
	BRD2	TUBA1A		EIF4E	SMNDC1
	TEAD1	SPAG1		R3HDM1	CBX1
	NDUFA4	AIMP1		SSB	ABLIM1
	CAST	RPL5		BRK1	CDC73
	MARCKSL1	SPCS1		EEF1D	SAXO2
	GPX1	SALL4		LGALS1	SMG7
	LOC100127131	PRRC2A		COX7A2	PM20D2
	LRRC58	LIMA1		EIF3K	CALCOCO2
	EIF3G	BRD2		HECTD1	PIH1D3
	FAM114A1	H2AFZ		GSK3B	POC1B
	HNRNPR	BSG		OST4	NUP58
	MYCBP	CDC37		CS	TDRP
	RBX1	CTSZ		COPZ1	MEAF6
	SNU13	RPL7L1		HSPD1	TDG
	JUND	ADNP		FAM120A	RGS22
	HDGF	NME1		LOC100516480	CCDC115
	COX7C	HEXA		CLIC1	HIST1H2BD
	SP3	BCKDHA		CIB1	POLE3
	PRDX3	ATF4		ARHGDIA	XPR1
	PPP1R2	RBM4		YWHAB	MTURN
	RAB2A	GNAI3		GNG5	MAP3K7
	PSIP1	PPP1R10		ATP5L	APPBP2
	MRLC2	CFDP1		ATP5J	GPT2
	POMP	RAB5A		EIF2A	TRIQK
	CAPZB	RHOB		ATP5J2	UBA5
	DDX5	TFAP2C		BAIAP2L1	MYEF2
	GABRP	RNF5		MINOS1	ATP6V1B1
	STIP1	PHGDH		UBE2D3	NAA30
	UHRF1BP1L	LSM2		UBE2K	DTD2
	NUDT3	VAPB		RMND5A	ABRAXAS2
	GNB1	PPT2		VAMP3	ANKRD42
	RNF10	SLC3A2		COX6B	IFT22
	ATXN7L3B	CYBRD1		PTAR1	SF3B5
	CNOT6L	CLPX		ALDOA	GOLGA7
	TRNAG-GCC	SAMD8		LOC100520817	DPYSL2
	PCNP	RAB35		CCDC186	DNAJC8
	HNRNPH1	TTC14		GNG10	PKIG
	RAB14	RAB2A		PTPN13	CHTF8
	GFPT1	MRS2		MDH2	2002-09-01
	MOB1B	IMP3		DDX21	CEBPD
	KHDRBS1	SDCBP		U2AF2	ETV6
	S100A10	NAB1		ATP5A1	GMNN
	MED13	SMC3		PCMTD1	CSNK1G3
	RC3H1	ZBTB10		COX5B	LOC102166222
	MAPK1IP1L	RANBP1		NUDT4	TSC22D3
	C2H5orf24	HIC2		TRNAK-UUU	AZI2
	ARCN1	ESRRB		LOC100739163	LOC100522887
	UBE2L3	BAZ1A		FKBP8	LOC110260801
	CMPK1	MED13L		ATP5B	ZC3H15
	BNC2	ULK1		SNRPD2	ZNF704
	EIF4A1	TRAM1		G3BP2	ZNF644
	AMD1	NDFIP2		MTCH1	CXHXorf38
	COX6A1	CPNE3		SRP14	PRKAB2
	RPL22L1	UHMK1		GPBP1L1	JMJD1C
	EEA1	KRT8		HNRNPM	ELOF1
	ATP5G3	DNAJC13		CAB39	ITGB8
	ASH1L	ABCA1		SNRPB	GULP1
	BBX	CTGF		TAB2	CDKN1B
	TRNAQ-CUG	WASHC5		SCYL2	SETD7
	RNF11	SSB		ZFAND5	CHRAC1
	MBNL2	CPSF6		ZNRF2	JADE3
	HSPB1	DST		DYNLT1	UAP1
	FAM216B	TMTC3		CYSTM1	BMP2K
	SYAP1	HECTD1		CCT2	LOC110256637
	HNRNPL	CDKN1A		TAOK1	CDC20B
	TMEM106B	CUTA		VCP	LRRC34
	SMTNL2	COX6A1		EIF3F	RRAS
	SPATS2L	MINPP1		FUS	SAV1
	SNX3	PRDX4		ESD	RNF2
	ELAVL1	ANP32B		EIF2S3	PIAS1
	CRK	ACAT2		RNPS1	MBD2
	ISYNA1	SEC63		TBCA	PLEKHS1
	TOMM20	CCDC186		USMG5	RFFL
	ZMYND11	C1H9orf16		RBM39	PEF1
	CNN3	CHCHD10		DYNLRB1	EMX2
	EPS15	MARCH7		GNAI2	FUNDC1
	PDLIM5	SMC4		ANP32E	C1D
	XPO1	EGLN3		RIOK3	LOC100519082
	RAB6A	CREG1		PPP4R2	GPATCH2L
	TPI1	TMBIM1		OGDH	S100A2
	FAM84B	KTN1		WBP2	LOC100513397
	ZFAND6	SPG20		AHSA1	SLC15A2
	ZNF706	RHOBTB2		API5	LSM14A
	SRP19	PEA15		CCT4	GNPNAT1
	CHD9	LYPLA1		PAWR	LOC100152566
	YTHDF3	RPP21		LOC100519675	VAMP5
	NAB1	ERH		TRNAP-AGG	DNALI1
	MAP3K1	FAM204A		CTNND1	YIPF6
	WNK1	LPCAT4		NDUFB4	CLNS1A
	HNRNPA0	CD164		LSM4	SNAP29
	VMA21	RAP1B		ROMO1	RRAGD
	HNRNPD	OTUD7B		PICALM	RNFT1
	LOC100521518	MGEA5		USP9X	TMEM167B
	C1H14orf166	SEMA4D		CAP1	LGALS8
	REV3L	MTCH1		LOC100524308	CWC15
	SF3B1	PPIF		RHOC	TRIM4
	ATP5F1	MPP5		HMGB2	PLSCR1
	LOC100157002	GSS		CDV3	LZTFL1
	THAP2	SSR1		EIF3L	THOC7
	KMT2E	RAB25		ECHS1	CAPS2
	LOC110255172	ARL6IP6		ATP5G1	MAP3K19
	HIPK1	FKBP3		TLK1	MPC1
	UBE2N	ARHGAP29		CUL4B	ADI1
	SEC61G	TBX3		COPS2	ZBTB41
	PRDX5	RAB3GAP1		UBAP2L	ARGLU1
	RYBP	TOMM20		GABARAPL2	RAPH1
	FAM214A	EZR		FAM60A	CUX1
	SP1	LYN		CCDC50	RNF144B
	ATP5O	BZW1		PRRC2C	SMARCD2
	COX6C	RIMKLB		MAGI1	LGALS9
	CLTC	IPO5		ARPC2	CCNA1
	PLCXD3	HEATR5A		GSPT1	CRCP
	PURB	RNF10		ATOX1	AGO3
	PUM2	DESI1		G3BP1	MECOM
	NCL	STK17B		PRRC1	SYBU
	UBL5	SMS		SNRPG	2006-03-01
	LOC100525309	FAM160B1		YME1L1	SOX5
	SAP18	CHTOP		ANP32B	PRKAA1
	UBE2H	SMG5		CDK2AP1	NUMB
	DPCD	SLC39A1		RSL24D1	MEA1
	SELENOP	DDX21		PARK7	B3GALNT2
	FAM168B	ESPL1		TRNAS-GCU	OAS2
	UBP1	UBE2C		IRF2BP2	DAPL1
	FAM81A	SORBS1		TXNL1	IRAK1BP1
	ENTPD5	YWHAB		DBI	DNAL4
	ELOB	PSAP		JUP	SAMD15
	TSC22D1	MTDH		MIR21	RNF41
	ADD3	ARPC2		TMEM230	CDKL4
	USF3	SUDS3		DCUN1D1	AGGF1
	EFR3A	STX7		H2AFZ	TOGARAM1
	LOC110261485	RAP1A		HSBP1	LOC102161978
	GNA13	WDR61		CANX	CCDC190
	NREP	APOA2		UBE2I	FAM172A
	PDCD4	APOOL		ELOC	ATF1
	ATF4	RRAGA		TALDO1	PSMD9
	RBM47	RWDD1		FUBP1	OXR1
	ANXA1	VPS18		SH3BP4	MEIS2
	RBMX	SP3		CKS2	SUMO3
	CCSER2	PRUNE2		LOC100624067	CTXN1
	TC2N	ELOC		SRRM2	ELOA
	HEY2	FNDC3B		ETF1	TCTEX1D4
	CFAP126	EEA1		LOC100512195	PPP3CA
	PPP2CB	UBA3		MED13L	STON2
	EIF4E	HENMT1		PAFAH1B1	INO80D
	R3HDM1	NAXD		CSRP2	C9H11orf70
	SOX4	SNRPD3		GNB2	STRBP
	SSB	GLMP		KPNA4	PPP1R11
	MAP3K2	TCP1		HADH	PRKD3
	LRRC28	PTAR1		ATP5H	SRP9
	BRK1	NUP188		TFG	MDM1
	EEF1D	BAZ2A		EWSR1	YPEL1
	LGALS1	HERC1		AHCYL1	CRIPT
	COX7A2	DDX18		RAB7A	MSL1
	EIF3K	SNX1		VDAC1	ZMYM4
	HECTD1	NUP153		SLC25A1	COMMD6
	GSK3B	IBTK		RAB21	MT1D
	OST4	PTPRK		CACYBP	SMIM7
	CS	CSRP2		SRPK1	GRK3
	COPZ1	CCNC		CTNNA1	HOXC4
	HSPD1	DCAF8		NCOA7	ANAPC11
	FAM120A	KLF10		IPO5	EVI5
	KRT7	RAD23B		CAND1	CCP110
	ATF2	PCMTD1		GPX4	SRSF9
	VEZF1	CLIP1		SNRPE	RFX7
	PPHLN1	LMBRD1		STAU1	RBP1
	LOC100516480	ATXN2		VAPB	SF3B6
	CLIC1	ATN1		LOC100623540	SKIL
	CIB1	CDK2AP1		TRNAG-CCC	PDCD5
	ARHGDIA	PDZD8		CHTOP	MED31
	CLIC5	VPS13A		SEM1	TMPO
	KLF3	ANP32E		CAPN2	GABPA
	SNTN	CYR61		PCM1	CDC27
	YWHAB	MCU		SSR4	C9H11orf97
	GNG5	NGEF		CHMP3	NAA38
	MT1A	DDIT4		LARP1	CAVIN1
	ATP5L	PSMD1		LOC100523874	AMPD3
	PARVA	RCN2		BTF3L4	ARL6
	ATP5J	ENY2		RBBP4	SMURF2
	CCDC6	RREB1		RBM3	VPS36
	CARHSP1	PSMB4		POLR2E	PREPL
	EIF2A	MAPK1		LOC102160336	INHBA
	ATP5J2	S100A14		CTTN	MPPED2
	BAIAP2L1	BAG6		LOC100156967	CDC42EP4
	RPS6KA3	PABPC1		MRPS36	FAM110C
	ARL14EP	RAB8B		TRNAN-GUU	TOM1L1
	MINOS1	GCLM		ATF7IP	COMMD8
	UBE2D3	GRHPR		PRPF40A	PPP2R3A
	UBE2K	MICALL1		GLUD1	PRKAA2
	RMND5A	FAT1		DCTN2	CUEDC2
	VAMP3	PES1		CSTB	SEC24D
	PLEKHB2	CALM1		NFE2L2	PRKACA
	COX6B	GPX6		EIF2S2	RBL2
	PTAR1	DENND4C		PRMT1	BECN1
	ALDOA	TIGAR		TRNAL-CAG	CDKN2AIPNL
	LOC100520817	M6PR		LITAF	TTBK2
	VIM	NDUFB9		SNX13	TCF7L2
	ANKRD6	PRDX3		MAPK6	ISG15
	RLIM	SLC46A3		USO1	SMIM22
	CCDC186	MYO1E		MED28	RPA3
	PSAT1	GGH		AFF1	RASSF8
	GNG10	TMEM30A		SON	LOC100626247
	PTPN13	ABHD4		GLTP	NTPCR
	MDH2	UBE2L3		SUZ12	DPP8
	SORBS2	KRTCAP2		NDUFS5	C3
	DDX21	SLC25A1		HNRNPH3	CTDSPL2
	NCBP2	CCT3		CTNNB1	RERG
	LATS1	SSR2		RAB18	AKAP11
	U2AF2	SOD2		C7H6orf106	ZFAND3
	ATP5A1	SARAF		PGAM1	CDC37L1
	PCMTD1	URM1		SQSTM1	FKBP5
	COX5B	SYNCRIP		CELF1	PKHD1L1
	NUDT4	ATP6V1G1		MFF	NUP54
	TRNAK-UUU	ROMO1		TMEM33	DCUN1D4
	LOC100739163	MAN2A2		CSNK2A1	ARPIN
	FKBP8	PSMA3		PPP2CA	TMEM170A
	ATP5B	CTBP2		PSMD11	MRPS21
	SNRPD2	RPN2		CNOT1	OPTN
	G3BP2	NDUFA8		EPB41	NFAT5
	MTCH1	RPL8		SSRP1	RAI14
	ACSM3	LGMN		TRIM28	RBM18
	SRP14	TSPAN14		GOLGA4	PFDN2
	GPBP1L1	RSRC2		DPY30	FAM45A
	HNRNPM	PRAP1		LOC110259977	USP3
	PIAS2	SRSF5		VPS29	MX1
	LOC100625049	SCAMP2		LYPLA1	C16H5orf49
	PHACTR2	ARPC3		FAM204A	DYNLT3
	LBH	TNKS2		TP53INP1	SOS1
	CHMP1B	C1H14orf166		LOC102161120	GNAI1
	CAB39	WDR3		TBC1D1	MOCS2
	SNRPB	HEATR1		LOC100522418	IRF2BPL
	TAB2	RHOV		R3HDM2	ERGIC1
	SOD1	DYNC1I2		TNPO1	CEP83
	HSPB8	STK24		NDUFA5	PHF6
	METTL9	CD2AP		HDLBP	CTTNBP2NL
	ZNF146	LAMP2		RALY	C7H6orf125
	SCYL2	GTF2A1		USP34	UFC1
	ZFAND5	SNRPC		ALKBH5	RBM4B
	NCALD	NUS1		ABI1	FEM1B
	ZNRF2	GOLT1B		FXR1	FBXO28
	DYNLT1	RAB13		SF1	VGLL4
	CYSTM1	MTHFD1L		PSMA7	MAL2
	CCT2	APEX1		EIF3J	CLIP4
	ARHGEF12	ILF2		RABEP1	PPIL1
	TAOK1	MRPS18A		PRICKLE4	RBM10
	VCP	NACA		DDX39B	LOC102159087
	EIF3F	PKN2		ATN1	SKAP2
	FUS	SNX6		LOC100522678	RDX
	ESD	PGAM1		ZRANB2	PRRG4
	CEP126	MPC2		TIA1	TAF7
	LOC100627410	CEPT1		YWHAH	CDC5L
	EIF2S3	ATP5F1		TXN2	TRIM37
	RNPS1	WIPF1		TARDBP	NEK6
	TBCA	MORF4L1		DCAF8	APBB2
	USMG5	RALGAPA2		EIF3M	C2CD5
	PTS	THOC2		UBE2D2	LOC100518575
	RBM39	SF3A1		UBXN2A	NDRG2
	SH3BGRL	MYOF		TOMM22	SMIM19
	DYNLRB1	EEF1B2		SNRPD3	ISCA1
	GNAI2	ATP6V1C1		PTPN11	OARD1
	CBY1	STAG2		NBEAL1	ANKIB1
	LSM6	RRBP1		NDUFA7	APLF
	ANP32E	CNIH1		LOC100739087	MAK
	RIOK3	GORASP2		TJP1	NSD3
	YPEL5	SERF2		PRRC2A	MYLK
	PPP4R2	APH1A		CYCS	SRSF4
	RTP4	OXA1L		ISCU	RBMS2
	OGDH	RPS24		WASL	SOCS6
	WBP2	ITPR3		GNAI3	STX17
	AHSA1	AP3M1		TRNAC-GCA	BRD7
	LOC100624460	MRPL15		NR1D2	LAPTM4B
	API5	MGMT		YBX3	CDKL2
	CIRBP	FMR1		WBP11	CFAP54
	CCT4	GON7		FEM1C	RBM7
	PAWR	XPO5		AP3S1	VPS54
	LOC100519675	VPS26A		RAB5A	LOC100627466
	TRNAP-AGG	ITGA5		PAIP1	KAT7
	MORN2	CKS1B		RBM8A	USP53
	CTNND1	UGGT1		DYRK1A	OTUD6B
	NDUFB4	PSMB5		RHOB	TFF3
	LSM4	S100A16		SEC31A	FAM161A
	ALDH1A2	MIPEP		SF3B2	SSU72
	CBX3	CRABP2		ARPC4	DYRK2
	ROMO1	GNL3		SND1	SBDS
	PICALM	ENTPD4		NUP50	SSX2IP
	UBE2Q2	PABPN1		GPD1L	SLX4IP
	USP9X	PSMC1		RBM27	UMAD1
	CAP1	ERMP1		EIF4G1	DPH3
	LOC100524308	MIA2		STAG2	DBNL
	RHOC	SEC61A1		VPS26A	CDK4
	HMGB2	NPTN		YWHAG	LOC110261477
	CDV3	IDE		CRKL	EGLN1
	EIF3L	USP5		LASP1	RFC2
	ECHS1	C17H20orf24		GTF2I	LONRF3
	MBNL3	SNX5		TSTD1	BTBD7
	LOC100622849	SNU13		POLDIP3	IL17RD
	ATP5G1	SRPK1		SENP6	GTF2A2
	SRI	GLDC		WDR26	CFAP20
	FAM183A	FAM83F		ATPIF1	HEBP2
	TLK1	RPS10		NF1	CCDC181
	CUL4B	VTA1		LMNA	SOX6
	COPS2	RUNX1T1		PSMA2	GAR1
	SMAD2	SENP6		ADNP	C5H12orf57
	UBAP2L	EIF2S1		NCKAP1	ESCO1
	GABARAPL2	HNRNPF		PDCD6IP	CRLS1
	ETNK1	SARS		NDUFB8	URI1
	FAM60A	PLBD1		RBM4	CKAP2L
	SMIM10L1	YWHAH		PKM	2007-03-01
	UGDH	HNRNPH3		UBALD2	MKRN1
	CCDC50	KIF13B		LOC110261488	ILK
	ZNF24	SUPT16H		DYNC1LI2	TRIM29
	PRRC2C	DDT		RNF138	TST
	PPP3R1	MRPS10		ILF2	ZYG11B
	CNTNAP2	NUP214		CCNC	DACH1
	2005-03-01	SLC27A4		FBL	THRA
	MAGI1	MRPL40		ZBTB10	DTHD1
	IFITM3	ABCB6		CHMP4B	PRKACB
	ARPC2	PDLIM1		GON7	TXLNA
	GSPT1	ANO6		UBFD1	MAPK3
	LOC106509797	TSC22D2		ZZZ3	REEP3
	ATOX1	UQCR10		DHX9	NFATC3
	G3BP1	RIN3		PHF3	ACTR10
	BRAF	FAM213A		C3H16orf72	RBBP8
	RC3H2	BLCAP		PXK	TOX4
	AK3	CDK1		ARIH1	PRR15L
	PRRC1	OLA1		LOC100523526	SNX12
	SNRPG	SERPINB5		ATP5D	DDX24
	C13H21orf59	HIF1AN		SRSF11	SLC44A1
	BCHE	SNRPF		SRSF5	C13H21orf91
	YME1L1	ZFYVE26		METAP2	AGBL2
	ANP32B	PLEKHG3		DLG1	FBXW11
	PTPN4	C7H6orf62		GLUL	RCAN1
	CDK2AP1	ARPC4		NUSAP1	NXT2
	RSL24D1	ARRDC4		PSMB6	RNASEH2C
	PARK7	TSC22D1		ITCH	FNBP1L
	TRNAS-GCU	RIT1		AGFG1	DECR1
	IRF2BP2	AMD1		ACIN1	SMDT1
	TXNL1	CD63		C2H19orf43	ATL3
	DBI	PTGES3		IQGAP2	PI4K2B
	JUP	FAM83B		UTRN	PPA1
	RSPH4A	CITED2		FNDC3B	FGF2
	CREBL2	CIB2		SMIM15	FAM92A
	MIR21	ARMC1		H2AFY	LPAR3
	UBXN10	CLCN3		REEP5	GOLGB1
	TMEM230	BUB3		SDHC	MIR125A
	CAPSL	CLN6		LOC100524554	AHI1
	AIDA	NDUFS2		SEC24A	SH3PXD2B
	DCUN1D1	GLO1		TRNAL-AAG	MID1IP1
	HP1BP3	ATP6V1E1		SNAP23	LOC110261673
	H2AFZ	NOP58		PDS5A	NOS1
	HSBP1	NOP10		CDC37	KLHDC3
	AMN1	HDAC2		RIF1	VPS28
	B2M	RBM8A		MRPS26	ZFX
	CANX	TAB2		ARFIP1	MCRIP1
	UBE2I	NCOA4		LUZP1	RAB15
	ELOC	SHTN1		GLO1	SCAF11
	SUCO	PDIA3		TM9SF3	CAV2
	TALDO1	EP300		NIPSNAP2	CFAP45
	FUBP1	MLEC		NOLC1	UBLCP1
	SH3BP4	CAMK1		GORASP2	MT3
	CKS2	NCOA6		RAB11FIP1	LOC100622859
	RAB11B	CDC42SE1		POLDIP2	TRIM2
	LOC100624067	TOP2B		SUCLG1	SVIP
	SRRM2	MRPL3		NAA20	SAE1
	ETF1	PAPOLA		EPN1	SETBP1
	LOC100512195	PSMD14		APEX1	BHLHE41
	MED13L	ACIN1		NEDD8	FOPNL
	PAFAH1B1	KLHL28		FKBP3	CTCF
	CSRP2	PRR14L		SYPL1	LOC100523684
	GNB2	LIMK2		SNRPD1	TMEM183A
	KPNA4	MRPL24		CCT3	ROPN1
	NEK4	SERP1		PABPC4	GTF2E2
	C2H11orf58	MCM4		COTL1	BCAS1
	TNRC6B	HOMER2		CPNE3	RBM6
	CBFB	GHITM		COPE	ATPAF1
	HADH	ANXA11		XPOT	TAF9B
	GPX2	MLXIP		SMS	EFHC1
	ATP5H	EIF3A		SMARCA5	STAU2
	TFG	BTBD3		MLF2	FIS1
	EWSR1	ACTR1A		PUF60	IGBP1
	KMT5A	CORO1C		YY1	MIR29C
	MAGED1	GCN1		PTMS	SMARCE1
	NMNAT2	TLN2		CDC42SE1	LOC100525590
	ZNF148	EIF3E		ATP5C1	PYGO1
	STAT1	TRPC4AP		MDK	SREK1
	RNF217	DCBLD1		VPS13C	C5H22orf23
	MORN5	ATP6V1D		PIK3C2A	IVNS1ABP
	ANP32A	PSRC1		PIP4K2C	VASP
	AHCYL1	DYNLRB1		DPM1	CBLB
	RAB7A	ODF2		CHMP5	C14H1orf198
	SPA17	CERS2		NCOA6	SLC25A46
	BIRC3	DSP		GDI2	AGO1
	VDAC1	UBE2Q1		RPS27L	NHP2
	ALDH1A1	SECISBP2L		ENO1	MPHOSPH9
	LOC100524097	COPZ1		TRIP12	SPOPL
	SLC25A1	PSMA6		NARS	RTF1
	RAB21	RBM19		NIFK	PLK4
	CACYBP	CTSA		NDUFAB1	RNF111
	SRPK1	COX17		CPSF6	C6H19orf33
	CTNNA1	PTDSS1		OTUD4	IFI6
	GGPS1	RPL30		PSMB1	C5H12orf75
	ARL2BP	SPTSSA		TRNAL-UAG	KRCC1
	NCOA7	LOC100156854		RAP1A	MXI1
	BAG4	ARFGEF1		BRD4	SPIN1
	IPO5	OAT		ANKRD17	ZMIZ1
	CAND1	CHD2		SNRPF	NEDD9
	C12H17orf97	DEK		UBE2M	RAB1A
	GPX4	HIPK1		TOP2B	BCL2
	CDO1	LOC100156879		PSMD8	LOC100625510
	SNRPE	PIGA		AGPS	BBS4
	STAU1	FURIN		LAMTOR5	TAF13
	VAPB	CCSER2		RALBP1	PFDN5
	CCDC12	EWSR1		TIAL1	FAM117A
	CSRP1	GALC		PSMB2	ARAF
	LOC100623540	ECHS1		BAG1	CASC3
	SLC6A20	COPB2		POLR2F	DPF2
	ELK4	EPB41L1		ATP5I	COMMD2
	TRNAG-CCC	LOC100156967		LOC110261249	ODF2L
	GUCY1B3	PPP1R2		SAR1A	MAGI3
	CHTOP	MGA		GSN	PUS7
	FAM166B	SLC25A43		EFTUD2	NR2F2
	CAPS	SLC12A6		CTBP2	CRYAB
	DZIP1	GOLGA4		NOL7	C3H7orf50
	DCAF12	PDCD11		IDH2	LOC102167255
	PURA	NAA25		TTLL12	RPAP3
	SEM1	ABCB7		SPTSSA	TSTA3
	CAPN2	MIEF1		FAM136A	IFI44L
	WDR77	CHD7		WDR82	MINDY2
	PCM1	RALY		LMNB1	MCUR1
	SSR4	ORMDL2		RAP1B	KIAA1429
	CHMP3	PNP		UBE2G1	C4H1orf194
	MYCBP2	PI4KA		MAP4	ZMAT2
	LARP1	DUSP5		MAPK9	FAM81B
	CDK2AP2	ATP5B		CDKN1A	LOC100738859
	CARNMT1	GLUD1		PUM1	MKLN1
	LOC110261685	MYBL2		HIGD2A	ZNF22
	LOC100523874	ATG3		SLC25A36	DICER1
	EMCN	CSNK1G1		NOP10	VAV3
	BTF3L4	PRRC2C		AP2B1	NSMCE1
	TNFAIP8L1	WWC3		CPEB4	SRPK2
	LCA5	TLN1		CSNK2A2	C4H1orf189
	RBBP4	NCOA7		PEA15	KAT6A
	RBM3	IDH3A		HIGD1A	CDK16
	CREB1	TBC1D15		LOC100737553	FER
	POLR2E	PITPNB		ARFGEF1	GGACT
	LOC102160336	WWP1		SRSF7	NFIC
	PPP1CC	PRPF4B		CHMP2A	CYB5B
	CTTN	COPA		CCT6A	COPS4
	OSBPL3	ZC3H14		MCU	FYCO1
	NNAT	RBM12		VBP1	ANKRD40
	MAP3K21	SPINT1		SLC25A5	AES
	LOC100156967	LOC100157391		PSMB4	GMCL1
	MRPS36	TLK1		UBN2	TIMM17B
	EIF4E3	SASH1		SPCS1	EEF2K
	TRNAN-GUU	NDUFA6		HIKESHI	LOC110255273
	SELENOW	TP53INP1		TOMM7	IKZF5
	ATF7IP	ATAD1		SPTY2D1	DLG3
	SUGT1	ARHGAP11A		HSPH1	LOC100515340
	PRPF40A	CIB1		PIGC	PHIP
	SLC25A51	SCAND1		ZC3H14	CFAP47
	GLUD1	PTPRA		NDUFV2	NECAP1
	MIER1	PTK2B		GRSF1	UBE2Z
	SHOC2	WTAP		LOC100524873	FIP1L1
	DCDC2	WAPL		TAX1BP3	SPOP
	DR1	USP8		ALYREF	GATAD1
	MGST3	MKKS		ODF2	AKT3
	GPALPP1	LRRC8A		TOB2	MAGOH
	DCTN2	C1H6orf203		SPTAN1	LZIC
	NEK7	TPI1		STX7	PIK3AP1
	CSTB	TM9SF3		CLIC4	SIKE1
	DNAJB1	UQCRB		MAPK1	WFDC2
	NFE2L2	DNTTIP2		WTAP	CAV1
	FAM13B	UBR5		ZFR	FUBP3
	EIF2S2	MESDC2		CRYZ	USP6NL
	PRMT1	PLEKHA1		TXNDC17	PTPA
	TROVE2	TTK		TRNAR-CCG	DUSP14
	JAK1	IQGAP1		DDIT4	MDH1
	DEUP1	PPP4R3A		SUDS3	FAM149A
	TRNAL-CAG	AP1B1		PA2G4	TRAPPC1
	REXO2	TCEA1		SLMAP	NEK9
	LOC100515290	DLG1		PSMA3	RFXAP
	LITAF	MYL9		S100A16	HDAC9
	VAMP4	CCT2		MRPS16	KCTD1
	MAML2	FRMD6		COX17	PSMC6
	SNX13	CCNK		ESRP1	HINT2
	MAPK6	SF3B4		PDLIM1	MRPL43
	RIBC2	MTUS2		LOC102162486	TTLL5
	USO1	BTRC		STYX	PHACTR4
	PHC3	HMGA1		LRRC59	XPO7
	SPAG16	MRPS26		ARL5B	BCL9L
	STXBP6	ATP5A1		RALGPS2	C2H19orf60
	MED28	SF3B1		TRNAA-UGC	TRIM8
	UBE2A	NSDHL		NDUFC2	DNAH7
	AFF1	PRPF40A		ARF3	PPP2R2A
	GXYLT2	CGN		UQCR10	POLR2M
	PON3	DRG1		DDT	ANAPC13
	SPACA9	SLC35F5		MRPS6	CDK14
	STOML3	RIDA		VPS4B	ZMYND8
	SON	TMED10		CUL5	INTS6
	GLTP	NCKAP1		IQGAP1	FBXO22
	SUZ12	RBMX		GCA	TCTEX1D2
	NDUFS5	DRAM2		GTF2A1	GSKIP
	HNRNPH3	DYNLT1		MDM2	THYN1
	CTNNB1	TSTD1		IST1	ZC3H6
	RERE	TXN2		SMARCC1	MTUS1
	RAB18	LOC100158117		SRSF6	UBQLN2
	KLHDC10	CNDP2		RABAC1	STOX2
	C7H6orf106	UTF1		CD164	BTG2
	PGAM1	PKM		MRPL17	BEX3
	SQSTM1	SLC25A5		RPL26L1	PCBD1
	CELF1	TIAL1		VCL	GAB1
	RAB27A	ITGA6		KPNA3	EML4
	SYNJ2BP	HBS1L		TOP1	DENND6A
	DDAH2	AMOT		STRAP	AKAP9
	MFF	AZIN1		STK17B	PPIG
	YPEL2	TRPM7		S100A6	ARHGAP32
	TMEM33	RPLP1		USP7	PDCD10
	CSNK2A1	CYCS		TRNAP-UGG	MAOA
	PPP2CA	MARCH6		ILF3	RAB4A
	PSMD11	PTPN11		NDFIP2	TAOK3
	HMG20B	ATIC		ABHD11	ZFP36L2
	LOC100627422	ELOVL5		LOC106509199	MMADHC
	CNOT1	KLF6		LARP4	TRIM33
	EPB41	ACTR2		GCLM	SBNO1
	CCDC170	ARPC1A		COPS9	LOC110261482
	SSRP1	LPIN2		ATP6V1D	AP4S1
	TRIM28	CLTA		RBM12	SNX27
	GOLGA4	SMARCA5		KRT18	LRRC51
	THRB	USP7		TMEM248	CUEDC1
	UBE2E3	WDTC1		LOC106506763	FBXO25
	CDC14B	ERP44		RWDD1	PCNX4
	GOSR1	CRK		PSME3	LOC100512977
	C4H8orf37	PDPK1		LSM12	FAM162A
	DPY30	RPL26L1		NSD1	PTPN12
	LOC110259977	TEAD1		SMG1	C1H18orf25
	UBXN7	XBP1		PRELID1	ATG5
	VPS29	TNFRSF12A		GABARAPL1	KIAA2026
	ARRDC3	AGPAT5		TRIAP1	CDR2L
	LYPLA1	ERLIN2		RAF1	NFYA
	GCC2	HDLBP		BUD31	ABHD17C
	FAM204A	LRP10		UBE2R2	CBR4
	TP53INP1	MAP2K1		RALB	MPP6
	LAMTOR2	MKNK1		POLR2L	FAM96A
	RAB11FIP2	SLC9A3R1		PITPNB	MICU2
	GK5	VGLL3		MED1	SUCLG2
	LOC102161120	INPP4A		THUMPD1	EPB41L3
	TBC1D1	DDIT3		STUB1	SLFN11
	LOC100522418	VARS		DNAJA2	PPIL6
	R3HDM2	GNG12		COPB2	RHEB
	TNPO1	LEPROT		GATA6	LOC110256464
	STRADB	CLTC		PERP	RFWD2
	NDUFA5	PRMT1		PSMB5	OAZ2
	HDLBP	PDHA1		CALR	PIM2
	KIF2A	PTMA		PPP4R3A	CAVIN3
	RALY	SUZ12		CCNY	EPB41L4A
	USP34	DPPA5		KANSL1L	DNAJC7
	ALKBH5	ARF3		SF3B4	RPRD2
	ABI1	ARF1		TRA2A	CBLL1
	FXR1	CLDN6		AEBP2	USF2
	SF1	OTUB1		HSPA9	ABI2
	PSMA7	SLC6A8		PABPN1	PKP4
	EIF3J	SLC25A3		RNF5	C2H19orf53
	DCP2	HAVCR1		HSPA5	RAB33B
	MIR125B-1	ALAS1		IMPDH2	SYNE2
	RABEP1	ASNS		SNRPC	MAP9
	PRICKLE4	ATOX1		MTMR2	KXD1
	DDX39B	CDIPT		C1H18orf32	CARMIL1
	PTEN	CNBP		MTCH2	SMN1
	ATN1	HSD17B12		GOT2	EPS8
	LOC100515185	MAT2A		PDHA1	SRP54
	LOC100524999	NDUFAB1		NDUFS4	SPATS2
	LOC100522678	PIGC		RSRC2	DCAF10
	GRAMD2B	MIR21		VGLL3	UBTF
	ANAPC16	MIR205		RNF115	RANBP3
	ZRANB2	SH3GLB1		ATP6V0E1	SMARCD1
	TCF12	RRM2		DDX18	LOC100158108
	TIA1	ESRRA		NUDT21	FAM177A1
	YWHAH	CCT7		CFDP1	RBM15B
	TXN2	COPB1		LOC100525845	CNOT2
	TARDBP	MRPS6		MTHFD1L	BCCIP
	ALMS1	FKBP4		AKIRIN2	PELI2
	FOXP1	TRIP13		NBR1	CCDC91
	RBBP7	ELAVL1		PIN1	MVB12A
	DOCK9	MOSPD1		HSP90B1	LRRC18
	UBE2B	MDK		TCEAL8	CCDC34
	AFTPH	CALR		MAZ	HEXIM1
	FOXO3	ZC3HAV1		C1QBP	PSMA4
	DCAF8	GLA		CCT7	TMF1
	EIF3M	CPEB2		USP1	SRFBP1
	APOBEC4	ATG2B		CSE1L	C9H11orf57
	GPCPD1	BCLAF1		DAZAP1	PSMD10
	UBE2D2	GABARAPL1		LOC110261489	ADSS
	STAM2	GABARAP		RAD23A	IER3IP1
	PEX19	MAP1LC3B		TAF10	RSBN1
	YAE1D1	MIR664		LOC102165911	BET1
	UBXN2A	MIR30E		RAD21	JPT2
	LOC100623616	MIR361		SH3GLB1	DYDC2
	TERF2IP	LOC100510904		WSB1	TPGS2
	CXH4orf3	SEPT2		CCT5	TSGA10
	TOMM22	NDUFS3		USP14	VNN2
	SNRPD3	TACSTD2		WWP1	PSMD4
	PTPN11	SH3BGRL2		TBC1D9	FZD3
	NBEAL1	SRRM2		TOMM70	ATXN3
	NDUFA7	XPOT		PDCD6	MRPL57
	CNOT6	SCYL2		QDPR	NDUFB10
	LOC100739087	CLPTM1		PDGFC	RNF181
	CHIC2	MRPL20		SDHD	TFDP1
	TJP1	NUDC		RAB5C	RAB28
	PRRC2A	FAM114A2		HBS1L	WSB2
	KRT19	CHID1		EP300	GTF3C6
	TMED8	LOC100511067		CPEB2	UBE2V2
	CFAP97	DIAPH1		ACP1	LRRC46
	CYCS	TMEM131		AP3M1	PTOV1
	RWDD4	PEPD		PXN	LOC100516731
	ISCU	STK25		TGOLN2	HMOX2
	WASL	LOC100511133		EFCAB14	CAPZA1
	GNAI3	FBXL5		SAFB	ZNF532
	TRNAC-GCA	TPP2		VTA1	RNF125
	NR1D2	DLGAP5		MRPL20	PECR
	ZNF277	SEC31A		GALNT1	EIF1B
	YBX3	POLR2L		CISD1	HMG20A
	WBP11	STUB1		BRI3	MSANTD4
	FEM1C	FAM98A		SNF8	PPTC7
	AP3S1	ARIH1		SCAND1	BABAM1
	RAB5A	TMED9		TMED2	RAP2C
	PAIP1	HSF1		SPAG9	FBXO21
	RBM8A	KIAA1551		STX12	CDC14A
	DYRK1A	DPPA3		IBTK	RASSF9
	DUSP18	EI24		GATAD2A	DGCR6L
	CXXC5	SEC61B		PRELID3B	WDR48
	RHOB	OVOL1		SS18	GTF2F1
	SEC31A	LOC100511376		UQCRB	EMB
	FBXO9	TBC1D16		ATRX	COPG2
	SF3B2	ERBIN		EIF3A	THAP6
	CD109	OSBPL1A		KRAS	UBE2W
	CMAS	CPOX		SNX1	RBMS1
	ARPC4	FXYD4		ATP6V1E1	CEP57
	MAP7	PCBP1		MAP1LC3B	CSNK1G2
	SND1	STT3A		MRPL22	BBIP1
	NUP50	CMTM6		AMOT	PCDH17
	HMGN3	USO1		RBM17	TSTD2
	GPD1L	AHCTF1		GLRX3	HINT3
	RBM27	ZZZ3		SOD2	SNTB2
	TGIF1	FAM3C		OXA1L	RICTOR
	EIF4G1	HNRNPDL		RCC2	KIAA1841
	TMEM241	FAM32A		STRN	GABPB2
	STAG2	TCF20		CEP350	GOLGA2
	VPS26A	GLRX3		STT3B	CAMK2N1
	LDOC1	CUL3		PPP1R12A	HNRNPUL2
	YWHAG	GATD1		RAB8B	NCK1
	MAT2B	ZFYVE16		WAPL	CDC42EP5
	CRKL	PAK2		RIT1	POLR2K
	TRPS1	LOC100511846		RBM42	CDK13
	ADO	HSPA8		PSMB7	TIPRL
	LASP1	LOC100511891		RIDA	C12H17orf49
	AVIL	PRRC2B		ARPC1A	MOBKL3
	SLAIN2	LONP1		SH3BP5	RUVBL1
	IMPACT	SEC24A		SETD2	TBCB
	GTF2I	CNOT1		LOC100525821	CHIC1
	CEBPG	DNAJA1		SEPHS2	MRPL50
	PBX2	SLC5A7		UBXN1	ATF6
	SH3D19	ERGIC2		BOD1	SYF2
	TSTD1	UBE2V1		SNW1	LOC110261663
	ICK	NEDD4L		ATP5SL	SEPHS1
	LOC106508546	RTN3		LOC100513362	KANSL1
	DUSP6	GNPDA1		SECISBP2L	PDLIM3
	POLDIP3	N4BP2		OAT	IRF9
	GLIS3	PCYT1A		PBRM1	MAPK14
	PPM1A	LOC100512195		PGK1	NIP7
	SENP6	STK11		LOC100510904	MYC
	WDR26	PPP4R3B		MRPL28	KLHL32
	TTC3	LRPPRC		ARL6IP1	SPEF2
	ATPIF1	C7H6orf106		NDUFB2	C6H1orf123
	NF1	HNRNPD		COPA	LONP2
	FBXO11	PSMD3		PPP2R1A	ATOH7
	ABHD14B	UBP1		TMEM167A	UBL4A
	LMNA	GMPS		SEC13	CAMTA1
	PSMA2	GARS		MRPL23	MARF1
	ADNP	ANKHD1		TOMM5	LYRM2
	NCKAP1	ATP6V1C2		ANXA11	NADK
	PDCD6IP	SF3A3		ACTR3	LSM8
	NDUFB8	RNF167		YES1	TBRG1
	RBM4	COPS3		TRPM7	UNC119B
	FAM208A	NAA20		MYOF	RAB23
	SAT1	PRELID1		ARL1	LMO4
	PCLAF	LOC100512341		SRP72	FAM76A
	ZHX1	PPP1R15B		TAB3	RRP15
	PKM	ELF1		TMEM258	BMPR1A
	INIP	TXNL1		KCMF1	TRAPPC2L
	UBALD2	MIDN		KITLG	OTULIN
	LOC110261488	THUMPD1		PPID	CPSF7
	CETN3	TBC1D9		LOC100620238	NIN
	DYNC1LI2	ABCA12		COBLL1	LOC110257321
	RNF138	NOP56		PSMD3	RAP2A
	RPRD1A	LOC100512448		ATP11B	ZC2HC1A
	ILF2	PRDX1		TVP23B	RBM26
	CCNC	MRPL17		ARID1A	ANXA7
	FBL	PFN1		NDUFA12	MRPL30
	ODF3B	ECHDC1		EIF3D	RPRD1B
	HIF1A	PLP2		BZW2	ANK3
	ZBTB10	NUCB1		GLIPR2	REPS1
	CNOT7	PIK3C2B		KPNA6	PPP3CB
	CHMP4B	RNF14		ATP6V1F	CDKL1
	GON7	ATP5H		HMGA1	PPA2
	UBFD1	CAPRIN1		ACOX1	TTC9C
	ZZZ3	RPL36		FBXL5	ANKS4B
	DHX9	SF3B3		EIF2S1	CEP120
	PHF3	RNF146		AIMP1	SMARCB1
	C3H16orf72	MDM4		OSBPL8	E2F7
	PXK	PANK3		KIAA0368	IRF2
	PDAP1	SNAP23		HPRT1	KDM2A
	ARIH1	H2AFY		GHITM	CLTB
	LOC100523526	WASF2		LOC574051	MSL3
	EID1	PDCD6IP		PPP4C	RPE
	SOCS4	PIN1		BAZ2A	DMBT1
	MYB	EIF3D		CSNK2B	NRGN
	COPS8	DYNLL2		SELENOF	UBE2E2
	ATP5D	SCAF8		FAM91A1	ERCC6L2
	HSPA4L	AHCYL1		PPP2R5A	USP22
	POLE4	FDXR		ARPC3	AKAP14
	SRSF11	ASAH1		FAM32A	ORC4
	SRSF5	RBM33		VAT1	PLEKHG1
	CIPC	ESRP1		YTHDF2	TBPL1
	METAP2	SSBP1		FMR1	TLR3
	DLG1	UBL5		N4BP2	TRAF3IP2
	CLU	FOXRED2		TRNAQ-UUG	HMGN4
	GLUL	ATF7IP		SPAG1	DLAT
	NUSAP1	MRPL1		SH3GL1	NIPAL2
	PSMB6	NDUFC2		OLA1	LOC100514038
	CCDC117	CHMP5		TET2	ZNF35
	ITCH	TJP2		KDELR2	FAM126B
	2007-09-01	CCDC47		TAF1D	PLEKHA2
	EMD	VPS37A		DAD1	TDP2
	PRKAB1	LOC100513133		MAP2K2	NHSL1
	AGFG1	TNFRSF21		NSFL1C	ACYP1
	ACIN1	NSFL1C		SMC4	RFC1
	COMMD10	BAG1		BDP1	CSTF2T
	DNAH5	SLC25A36		SLBP	MED6
	C2H19orf43	AP2A2		DARS	SLC30A9
	IQGAP2	DHRS11		PAN3	FHL1
	UTRN	SFT2D1		PHF5A	TRAPPC5
	FNDC3B	SMAP1		C4H8orf59	SUMO1
	ZNF770	NARS		PAICS	RAB12
	SMIM15	LMNB1		LOC100623012	SNRNP25
	H2AFY	GTF2I		RNF14	PNO1
	REEP5	LOC100513346		SNX6	EBAG9
	SPP1	ARID1A		ABCE1	LTA4H
	SDHC	LOC100513362		ELL2	MLX
	LOC100524554	SRPRA		TCP1	LOC100624700
	SEC24A	CLUH		PSMA1	CROT
	RSPH1	SS18		WASF2	ZBTB38
	TRNAL-AAG	ACTN1		PPP1R14B	PTGR2
	SNAP23	NAA50		TMBIM6	GDI1
	ARFGAP3	MFF		NDUFA8	CTDSPL
	PDS5A	CUL4B		NDUFB9	DNAH12
	CDC37	MPZL2		GLRX	PDCL
	RIF1	PERP		NDUFB6	FAM151B
	MRPS26	RPS13		ERGIC2	POLR2D
	DNAJC10	BTBD2		TBC1D23	ACSL4
	ARFIP1	NAA15		SCARB2	ENSA
	LUZP1	ADH5		PARP1	BMI1
	EIF4G3	SLBP		FOXN3	TMEM254
	DRAP1	RBM47		AASDHPPT	MDFIC
	GUCY1A3	MED1		UGP2	RASSF4
	GLO1	ABCC5		CBL	TTC28
	DENR	ATP5G3		STK11	RAB3IP
	DYNC2LI1	SDCBP2		PGM2	MAPRE3
	TM9SF3	RPLP2		UTP14A	LCORL
	NIPSNAP2	SLC35F6		WDR61	C9H11orf88
	NOLC1	RPS11		FAM118B	DNAH6
	GORASP2	G3BP1		UBE2Q1	CHCHD4
	LIPA	EIF3M		POLR1D	SAP30L
	RAB11FIP1	RRAGC		NDUFB7	TOR1AIP1
	POLDIP2	CDK12		ADH5	RARA
	SREK1IP1	SLC19A3		FAM98A	RABGAP1
	KIAA1191	NDUFB2		VPS35	LEKR1
	SUCLG1	EXOC5		CNDP2	MZT1
	RBPJ	AASS		ORMDL2	GMDS
	NAA20	YKT6		NAMPT	TSG101
	EPN1	ZNRF2		NDUFA3	NCK2
	APEX1	SET		PSMA6	LIMS2
	HMBOX1	NDUFA11		ASXL2	CSTF2
	PRDX2	DPY30		TLN1	CDC25B
	FRS2	DHX9		ATXN10	CENPB
	NEDD8	LSM3		SMAP1	RPGR
	PIK3CA	FCHO2		SF3A1	CDK19
	FKBP3	HNRNPM		AP1G1	WRNIP1
	SYPL1	SRCAP		VPS4A	LOC100738642
	SNRPD1	PAN3		KIAA1551	CCDC25
	CCT3	TALDO1		PSMC1	RCOR3
	PABPC4	LOC100514211		TES	ANKMY2
	COTL1	VPS13D		TRNAL-UAA	POLR2G
	CPNE3	NBEAL1		ZNHIT1	CNTLN
	IKZF2	ARL4C		ACLY	KMT2A
	COPE	LETM1		LOC110261480	RASSF3
	PADI2	TMEM33		HOMER2	RBM14
	RANBP9	LRRC59		SPEN	WWC1
	C1H9orf135	SLMAP		ATXN2	NFYB
	ANKRD12	PTPMT1		MRPL55	YTHDC1
	XPOT	DDX17		GALNT11	TMEM106C
	STARD4	PMPCB		NR1H2	NIT2
	SMS	PDSS1		ABHD17A	KLF12
	SMARCA5	SLC31A2		RAB11A	SNRNP27
	MLF2	MRPL55		CHD1	LYSMD3
	PHAX	FAM120A		NDUFB3	IFT20
	SETD5	AP2S1		TPD52L2	BTBD1
	SPATA6	SLC25A39		TRPC4AP	SGO2
	TNKS	ATRX		PRKCSH	ACOT13
	PUF60	CAND1		C1GALT1	SFTA2
	NEBL	USP10		ARRDC4	COMMD1
	YY1	FLNB		RNF146	PRCC
	LOC100158003	ATP1B3		ENY2	HNRNPLL
	ZBTB37	CELF1		SLIRP	DTNA
	SMNDC1	CSNK1A1		CNN2	ACBD5
	PTMS	RBPMS		CALD1	HYDIN
	CDC42SE1	ARHGAP35		ARHGAP35	ATP2C1
	ATP5C1	VBP1		HUWE1	EIF1AD
	CBX1	PIK3C2A		LOC100525472	USP47
	MDK	RPS27A		BCL7C	PRPS2
	ABLIM1	NDUFS5		MKKS	HELZ
	CDC73	DYRK1A		CCT8	CEP41
	VPS13C	TMEM167A		STK24	B9D1
	PIK3C2A	AP1G1		ACTN4	PHF7
	SAXO2	AFDN		RCBTB1	ZNF639
	SMG7	ACOT7		UBXN4	LMNB2
	PIP4K2C	LAMC1		C2H19orf70	SNRPA1
	DPM1	RPL23A		NIPA2	LOC100515792
	CHMP5	RPL35A		THOC2	ACSS3
	PM20D2	KMT2C		MDM4	METAP1
	CALCOCO2	PATL1		SF3B3	ROCK1
	PIH1D3	BTF3		LSM7	SHC1
	NCOA6	GJB5		ATF7	AHR
	GDI2	BZW2		FH	IRF6
	RPS27L	MUL1		PHB2	TXNDC9
	ENO1	NRDC		ZNRF1	FAM104A
	POC1B	LOC100514912		NOP58	CD47
	TRIP12	PCM1		PIK3CB	SNRPB2
	NUP58	ATP6AP2		RALA	MSL2
	TDRP	AGFG1		NDUFS8	KMT5B
	MEAF6	LMBRD2		BOLA3	USP24
	TDG	OSBP		SLC38A2	PLAC8
	RGS22	SNX7		HSPA4	PDE4D
	CCDC115	PDLIM5		PRR13	NECAP2
	HIST1H2BD	HMMR		CMTM6	C6H18orf21
	NARS	NDUFA1		BIRC6	POLR2J
	NIFK	KYAT1		NIPBL	MSRB2
	NDUFAB1	ASXL2		ZYX	COQ4
	CPSF6	S100A10		AK2	LOC100624621
	OTUD4	KIF20A		SLC35A3	GALK2
	PSMB1	SPINT2		VDAC2	NOL4L
	TRNAL-UAG	GSK3A		PRPF4B	NUDT16
	RAP1A	FAM118B		ATXN2L	CTDSP1
	BRD4	RBM5		OSTF1	CDC42BPA
	POLE3	PDGFC		NELFE	MIEN1
	ANKRD17	CKAP2		AHNAK	KLHL2
	SNRPF	GM2A		YIPF5	NCOA5
	UBE2M	LSM12		CDK12	KLHL24
	XPR1	GLIPR2		SZRD1	ZNF260
	TOP2B	ILF3		CLPX	SMARCC2
	PSMD8	DDX39A		HIBADH	PSMC2
	AGPS	WARS		NDUFA11	STX6
	LAMTOR5	ATP8A1		DUT	ITSN2
	RALBP1	LSM7		LOC110261486	IFT80
	TIAL1	PSMD8		YIPF4	IFT27
	PSMB2	DDX6		DHX15	AP1AR
	BAG1	GALNT11		NDUFV3	DIXDC1
	POLR2F	RBPMS2		KCTD9	EAF1
	ATP5I	RPL39		SRPRA	GNAQ
	LOC110261249	TRAP1		FLNB	LOC100517025
	MTURN	TLK2		CUTA	GSTO1
	SAR1A	TAX1BP3		WIPF2	WEE1
	MAP3K7	ACAA1		LOC100627868	RCAN3
	GSN	ARL8B		U2AF1	KBTBD11
	APPBP2	EIF3L		EIF5B	THAP12
	GPT2	CHD4		KTN1	RHNO1
	TRIQK	PINK1		BEX4	ZNF516
	EFTUD2	EPB41		LRPPRC	PPIL4
	CTBP2	CCNB1IP1		COPB1	ADAR
	UBA5	GALNT3		ELF1	AAGAB
	MYEF2	OGDH		TIMM13	DENND5A
	NOL7	DCTN2		HEATR5A	LOC102164161
	ATP6V1B1	HIPK3		ZNF703	FAM122B
	NAA30	ETFDH		NDUFB1	NIPAL1
	IDH2	VMA21		PSMD12	WWTR1
	TTLL12	BOP1		NDUFB5	GATC
	DTD2	PABPC4		SLC25A39	LOC100156937
	SPTSSA	PCF11		LOC110261125	SOX13
	FAM136A	YME1L1		SSBP3	EPC1
	ABRAXAS2	PXK		UBE2D1	LDHA
	ANKRD42	TYRO3		IDE	PRKCI
	WDR82	PRRC1		PFDN1	LIMS1
	LMNB1	SLC26A2		SPG20	ZMIZ2
	RAP1B	TAGLN2		CTNNAL1	PSME2
	UBE2G1	RBM17		PPP1R9A	PRR15
	MAP4	SEC14L1		ZMYM1	TRIB2
	MAPK9	NUP210		EIF3I	DDHD2
	IFT22	ANXA6		NDUFA6	UBXN2B
	CDKN1A	DDX3X		DAB2	RUVBL2
	PUM1	MTA2		BUB3	CNIH2
	HIGD2A	ARHGAP1		COPS3	MED29
	SF3B5	ATXN2L		RB1CC1	DCTD
	SLC25A36	NAPA		IARS	NKTR
	GOLGA7	CDA		CREBBP	MPHOSPH6
	DPYSL2	RNF138		ATM	GTF2H3
	DNAJC8	PPID		ATG13	FAM192A
	PKIG	GNG10		LDB1	DHX40
	NOP10	SGTA		URM1	PARP12
	AP2B1	PDHB		GARS	DDIT4L
	CPEB4	RMND5A		LHFPL2	PHKB
	CSNK2A2	MRPS36		NAPA	NUMA1
	CHTF8	ATG13		SAMD4B	ABHD17B
	PEA15	SAMD4B		ITGA6	TP53BP1
	HIGD1A	NDUFS4		QARS	WIPI2
	LOC100737553	TAX1BP1		PSMD7	ZNF322
	ARFGEF1	LAPTM4A		SCAF8	CENPV
	2002-09-01	LOC100516279		BTBD2	KATNAL1
	CEBPD	LOC100516295		PGLS	MAP1LC3A
	SRSF7	CARS		CCNYL1	RBFOX2
	ETV6	TRIOBP		SARNP	MBD1
	GMNN	NFE2L2		PPP2R1B	SMAD3
	CSNK1G3	TMEM248		LOC100517166	MNS1
	CHMP2A	RPS25		SEC61A1	ANKRD46
	LOC102166222	RPL38		GALM	LRRCC1
	TSC22D3	NDUFS1		PNN	GATAD2B
	AZI2	EHD1		EIF6	ALDH6A1
	LOC100522887	LOC100516480		VPS25	FAM122A
	LOC110260801	TUFM		PRRC2B	SH3YL1
	CCT6A	RAB3GAP2		SPCS3	FOXJ3
	ZC3H15	HNRNPA3		PHB	ELF2
	ZNF704	ARL15		UBE3A	DIRAS2
	ZNF644	PRKCSH		ZC3HAV1	RSC1A1
	CXHXorf38	GNB2		NUP153	TRAPPC3
	PRKAB2	TXNDC16		PNISR	STK4
	JMJD1C	LOC100516606		ARL6IP6	FMC1
	MCU	MARS		DCP1A	STAG1
	ELOF1	HIBADH		CHD2	PIN4
	VBP1	ABHD18		ZFYVE16	ZBTB18
	ITGB8	C10H1orf115		PDHB	MBTD1
	GULP1	LSR		SNX10	IGF1
	SLC25A5	TIMM8B		DDB1	GJA1
	CDKN1B	CHMP4B		KMT2C	MAPKAP1
	PSMB4	PSMA1		TRNAP-CGG	RNF185
	UBN2	KHSRP		GLS	CAB39L
	SETD7	CHCHD5		EIF3B	ZNF292
	SPCS1	RPS8		SERINC1	NR2F1
	CHRAC1	MFSD8		TKT	THAP5
	HIKESHI	HYOU1		LOC110261487	KRR1
	TOMM7	WLS		FERMT2	CHN1
	SPTY2D1	COPG1		C17H20orf27	LOC100523244
	JADE3	EIF3G		NAP1L4	POU2F1
	UAP1	REEP5		XPO6	ARID2
	HSPH1	GRSF1		LSM3	RAB8A
	PIGC	ASRGL1		CCNT1	EFCAB12
	ZC3H14	PUM1		PSMD2	IMPA1
	NDUFV2	DHX15		COPG1	PTPN18
	GRSF1	EIF3J		LOC100522598	LOC100155572
	BMP2K	MKNK2		PRUNE1	LOC100514323
	LOC100524873	METAP2		BAG6	LOC733579
	LOC110256637	EIF3K		LAP3	FAM117B
	TAX1BP3	LOC100517116		AVL9	FAM133B
	CDC20B	SMC2		XPO5	PSMF1
	LRRC34	PRR13		PALLD	ZNF280D
	ALYREF	RPS5		PNP	MSRB1
	ODF2	LOC100517166		EFHD2	SLU7
	RRAS	MAX		MOSPD1	DYM
	SAV1	FAM208B		LOC100525869	EBNA1BP2
	TOB2	MYO1B		LOC110260088	STOML2
	RNF2	MARCKS		TRNAR-UCG	LOC110255927
	PIAS1	NPAS1		GNB4	LANCL1
	SPTAN1	RPL27A		HDAC2	PDZD11
	MBD2	ACTN4		KIF5B	RABIF
	PLEKHS1	U2SURP		RPA1	SPATA6L
	STX7	LRRFIP1		CPOX	MEPCE
	RFFL	RAPGEF2		CSNK1D	ANK2
	PEF1	SEC61G		USP10	CFAP44
	EMX2	UBL3		ZKSCAN1	ACADSB
	CLIC4	CSNK2A1		DDX1	DCX
	FUNDC1	HUWE1		IMP3	KAT2B
	C1D	TIMM8A		AP2S1	MTMR10
	LOC100519082	STYX		POLB	RNF144A
	MAPK1	KDM3A		RRAGA	DEDD
	WTAP	PPT1		RPL7L1	TRIP11
	ZFR	TXNDC12		DMXL1	PDE5A
	CRYZ	FBXL20		CHD4	MCEE
	TXNDC17	MAGT1		MGA	OGN
	GPATCH2L	TMEM258		SMCHD1	STX5
	TRNAR-CCG	MAPK8IP1		NFE2L1	SFXN1
	S100A2	BCL2L13		NCOA4	SIAH1
	DDIT4	WAC		MLEC	ZBTB33
	LOC100513397	NDUFA7		DVL3	EPB41L2
	SLC15A2	PGLS		NDUFA2	CYP51
	LSM14A	SPNS1		NDUFS3	UFD1
	GNPNAT1	RACGAP1		LAMTOR3	RBM38
	LOC100152566	BDP1		DNTTIP2	VAMP2
	VAMP5	CRB3		GGTA1P	CHMP2B
	SUDS3	MRPL35		CHCHD3	MRPS34
	DNALI1	UBAP2L		U2SURP	RAB27B
	PA2G4	HMGB3		HNRNPH2	FDPS
	SLMAP	PRPSAP1		MRPL12	CENPH
	YIPF6	AP1S2		CDH1	SOX9
	CLNS1A	TAB3		RRAGC	MCMBP
	PSMA3	NSA2		OTUD5	FARP1
	S100A16	PSMD13		NDUFC1	TCP11L1
	MRPS16	GSPT1		LSM2	DPH6
	SNAP29	PSME4		GTF2H1	SUPT20H
	RRAGD	RPL34		IAH1	PDS5B
	COX17	ST14		TPR	RALGAPA1
	ESRP1	SUPT6H		SDHB	ERICH2
	RNFT1	SH3BP5		GALNT3	WDR34
	TMEM167B	BTBD10		AGPAT5	MEMO1
	PDLIM1	PTCD3		WARS	ZNF330
	LOC102162486	SARNP		MIR205	KCTD3
	STYX	PRMT7		PAK1	LDLRAP1
	LRRC59	EIF5A		RBPMS	LSM5
	LGALS8	NOLC1		PPIB	CDKN2AIP
	CWC15	FERMT2		MRPL15	ARID1B
	ARL5B	MPP1		UBE2C	ARFIP2
	TRIM4	FAM169A		JOSD1	BOLA2B
	PLSCR1	NDUFA12		BNIP3	OAS1
	LZTFL1	ARFIP1		NAA15	NFYC
	RALGPS2	ZBTB44		CUL3	LIMD1
	THOC7	SYPL1		RNPEP	RBM23
	CAPS2	USP54		PRR14L	C1H9orf78
	MAP3K19	FADS3		MRPL40	ADAL
	TRNAA-UGC	SLC20A1		SARAF	JAZF1
	NDUFC2	EPS15		CNIH1	RSF1
	ARF3	YBX3		GMPS	SP140
	MPC1	SMPD3		CITED2	MLLT3
	UQCR10	MTMR2		SPPL2A	FLRT2
	DDT	SPAG9		UBA1	TEX26
	ADI1	SRSF7		IDH3A	CCNO
	ZBTB41	MYCN		TNKS2	LOC102161782
	ARGLU1	MCCC2		PIP4K2A	LOC100738744
	MRPS6	KRAS		EXOC5	NR2C2
	VPS4B	RPS19		MRPS10	ZNF800
	CUL5	LIN7C		NOP53	LOC100154081
	RAPH1	LITAF		EIF4A3	C7H14orf119
	IQGAP1	NOL9		NEDD4L	INO80B
	CUX1	PEBP1		FOXK2	RYK
	RNF144B	XPO6		LOC100524727	ZCCHC17
	GCA	GATAD2A		LAMTOR1	WDR41
	GTF2A1	KPNB1		RAB3GAP2	RRP36
	SMARCD2	COL4A3BP		LOC110261735	CCNT2
	LGALS9	CHCHD2		EMG1	GTF2H5
	MDM2	ARHGAP21		MAF1	BNIP2
	CCNA1	PDIA5		TET1	CARM1
	CRCP	TOP1		ATP13A3	DPY19L3
	AGO3	ATF7		HSD17B10	E2F5
	MECOM	SERBP1		SRP68	PIH1D1
	IST1	MAN2B1		NDFIP1	IL1R1
	SYBU	GAS7		ALAS1	LOC102166944
	SMARCC1	FMNL2		PGAM5	LAMTOR4
	2006-03-01	SQSTM1		MAPK8IP1	LOC100523871
	SRSF6	MAP4K4		DHX36	TMEM43
	SOX5	MRPL11		TIMM9	SCAF4
	RABAC1	AMDHD2		ASNA1	ANKRD13C
	PRKAA1	BCAT1		NUS1	KRT10
	CD164	ATP6V1F		DDX46	PYCR3
	NUMB	CBL		TOPBP1	EPSTI1
	MRPL17	SNX18		TSN	PTK2
	RPL26L1	PWWP2A		PCF11	APIP
	MEA1	HINT1		GCSH	RAB2B
	VCL	PARP2		GSK3A	MED4
	B3GALNT2	CDK6		KLHL28	PDXDC1
	KPNA3	ATP6V0C		FDX1	SIPA1L1
	TOP1	FLNC		IFRD1	PLCB4
	OAS2	RPS27		ZNF106	HSP70.2
	DAPL1	TTC1		UBE4B	MED21
	STRAP	UBN2		WDR83OS	LOC595122
	IRAK1BP1	TNPO2		SGTA	PYGO2
	STK17B	NUFIP2		NPEPPS	ACBD6
	S100A6	RALBP1		SSR3	CCDC173
	USP7	MAP4		MGMT	GRIK1
	DNAL4	SLC37A1		SASH1	HYLS1
	SAMD15	CKAP5		OTUD7B	IFT74
	RNF41	CANX		PDPK1	SMARCA2
	CDKL4	NUDT4		FAM213A	ADAMTS5
	TRNAP-UGG	MFSD12		PCNA	MRPL52
	ILF3	CACYBP		LOC100516279	SLC25A11
	NDFIP2	MYADM		KLF4	SWI5
	AGGF1	GOSR2		LOC100621115	C6H1orf87
	TOGARAM1	DPP3		OCLN	POLR3D
	LOC102161978	ATP6V0A4		GOSR2	WDR73
	CCDC190	CBX5		PSMC5	OSTC
	ABHD11	TGOLN2		BLCAP	PPP1R8
	FAM172A	DGKZ		SIN3A	MAPK8
	LOC106509199	HNRNPH1		SCD	ATXN7L1
	LARP4	UBALD2		DENND4C	FOXO1
	GCLM	DIRC2		PKP2	ARHGEF3
	ATF1	KCTD10		MGST1	QPCT
	COPS9	ELOB		BTG3	COMMD7
	ATP6V1D	CAPG		HERPUD1	HSPBP1
	PSMD9	LRBA		PAK4	ALDH7A1
	OXR1	LOC100519675		KPNA2	MED19
	MEIS2	LRP2		ABRACL	PPP2R5E
	SUMO3	CTNND1		MAPKAPK2	LGALSL
	RBM12	F2RL1		VPS37A	MIER3
	CTXN1	AKT1S1		LOC100156879	KLHL9
	ELOA	DAB2		MRPL11	DCAF5
	TCTEX1D4	SDC1		LRRFIP1	MANEA
	PPP3CA	RC3H1		ACAT2	TNFAIP8
	STON2	TSN		PSMD6	C8H4orf46
	KRT18	RNF38		ATP1B3	TRIO
	INO80D	HNRNPA0		RBM5	PITPNA
	TMEM248	WDR43		PCYT1A	CMTM4
	LOC106506763	NUP50		AP2M1	RABGGTB
	C9H11orf70	UBE2N		UBE2S	AMZ2
	STRBP	PICALM		CDC20	POLR3K
	PPP1R11	SMARCC1		MRPL54	RCHY1
	RWDD1	PSMD6		MYH9	ZNF217
	PSME3	RNF130		ANO6	ERICH5
	PRKD3	LOC100519934		PPP6R3	CTBP1
	LSM12	AKIRIN2		SF3A3	RABL2B
	SRP9	MELK		LTN1	SKIV2L2
	MDM1	ZDHHC5		TNPO2	ACAP2
	NSD1	RHOC		RIMKLB	KLF7
	YPEL1	NEDD8		MARK2	SP4
	SMG1	MAP2K4		FAM20B	SDHAF2
	CRIPT	NDUFS6		ARMC1	USP46
	MSL1	WASHC4		SNX4	HECA
	ZMYM4	TBC1D13		KDELR1	CIR1
	COMMD6	TMX2		MRPL1	KIF27
	MT1D	C2H19orf43		CKS1B	EPC2
	SMIM7	NUTF2		KLF5	PLS3
	PRELID1	AP2A1		S100A14	NFU1
	GRK3	BUD31		EIF4E2	MUC1
	GABARAPL1	PIP4K2C		WDR1	FNTA
	HOXC4	NDUFA3		RAB25	AK7
	TRIAP1	FZD4		TIMM8A	RCBTB2
	RAF1	AMMECR1		GIPC2	SPDEF
	BUD31	ASNA1		TFAM	ZCCHC11
	ANAPC11	RBM42		BCAT1	HLTF
	UBE2R2	PIP4K2A		CKAP5	LOC100156741
	RALB	ANKRD17		RSL1D1	IFITM1
	POLR2L	LAMTOR1		PSMC4	MAP4K3
	EVI5	TPR		DESI2	FAM149B1
	CCP110	PSPC1		PES1	USP39
	PITPNB	TOMM5		PPP1R15B	CFAP69
	SRSF9	MRPL38		JPT1	LOC100515685
	MED1	MYBBP1A		TOP2A	CEP112
	THUMPD1	ACADVL		LOC100157391	UBAP1
	STUB1	CCNYL1		ZNF638	PFDN6
	RFX7	NF2		PRPF8	DTX3
	DNAJA2	MYO9B		LOC100524613	PAFAH1B3
	RBP1	EFHD2		TGFBR1	CAVIN2
	COPB2	SEL1L		YKT6	ST6GAL1
	GATA6	CCDC50		PLEKHF2	CCDC28A
	SF3B6	BCAP31		MFN1	DENND1B
	SKIL	EIF5B		STK25	MRPL4
	PDCD5	TOMM22		PATL1	UTP11
	MED31	CLPTM1L		PDIA4	MYO9A
	TMPO	LOC100520817		DDA1	ARID4B
	PERP	RFK		TIMM8B	ZNFX1
	GABPA	EIF4G2		RHPN2	ACBD3
	CDC27	PRICKLE4		UBAP2	SCGN
	PSMB5	ARHGAP5		HADHB	PSMD5
	C9H11orf97	USMG5		OSBP	AP1S3
	NAA38	SNX10		ACO2	MRPL32
	CALR	STX3		ATMIN	MBIP
	CAVIN1	RPL18A		ROCK2	SENP2
	PPP4R3A	ETF1		DNM1L	NAA10
	AMPD3	SRP72		RAB35	MLLT10
	CCNY	MAGI1		OXSR1	HIPK2
	ARL6	CKS2		PHLDA3	TSPAN13
	KANSL1L	NDUFA2		ARL4C	C5
	SMURF2	NIPSNAP2		PSMD13	VPS72
	VPS36	JOSD1		CAT	ZNF248
	SF3B4	KDELR1		ABL2	LOC100737186
	TRA2A	SLC13A5		PSMD14	FAM96B
	PREPL	CENPF		MGEA5	2009-09-01
	INHBA	BOD1		USP8	PACRG
	MPPED2	LMTK2		NDUFB11	ANAPC15
	CDC42EP4	KIAA1109		DYNC1I2	TIPARP
	AEBP2	UBASH3B		MRPL38	CNOT4
	HSPA9	PNPO		MRPS15	RING1
	PABPN1	DNAJA2		MIDN	TBC1D5
	RNF5	ARRB1		ACTR1A	LSM14B
	HSPA5	WBP2		IDH1	FAR1
	IMPDH2	HSPA9		TSC22D2	LOC110255265
	FAM110C	IQGAP2		VAMP7	PDLIM4
	TOM1L1	RAPGEF6		ZNF654	PLXDC2
	SNRPC	ZC3H10		PSMB3	KLHL15
	COMMD8	PTPRF		CDC34	RASA1
	PPP2R3A	PAICS		HADHA	STRN3
	PRKAA2	PCNP		TLK2	LOC110256294
	MTMR2	GPBP1		OGT	MON2
	C1H18orf32	LOC100521431		SHTN1	CEP128
	MTCH2	BAIAP2L1		SEC63	CEP95
	GOT2	KARS		SNX2	LRCH2
	CUEDC2	TET2		AKT1S1	MYNN
	SEC24D	NDUFA10		PSME4	PDIK1L
	PDHA1	ATP6V0D2		PATJ	CBX6
	PRKACA	EIF3I		AASDH	PELI1
	NDUFS4	ZNF207		FAM169A	ZMPSTE24
	RBL2	LOC100521518		LOC100511376	PLA2G7
	RSRC2	ADAM19		WASHC4	CCDC153
	BECN1	CCT4		TRNAS-AGA	BET1L
	VGLL3	CMPK1		TTC1	LRRC1
	CDKN2AIPNL	FNIP1		RPS6KB1	TBL1X
	RNF115	NBAS		MTA2	SEC23B
	ATP6V0E1	SUN2		LOC100621455	DIAPH2
	DDX18	SRRM1		CAPN1	DHX57
	TTBK2	TXNDC17		AKT2	LOC100738684
	TCF7L2	RPL24		CKAP2	NDE1
	ISG15	LOC100521680		MRS2	SPR
	NUDT21	MTPN		HIF1AN	NEURL1B
	CFDP1	MATR3		SPCS2	EIF5A2
	SMIM22	ZNF706		LAPTM4A	BROX
	LOC100525845	NAAA		TMEM30A	LRRIQ1
	MTHFD1L	CPEB4		SPINT2	TUSC2
	AKIRIN2	SND1		AHCY	CHORDC1
	RPA3	HNRNPA2B1		NACC1	PPIH
	NBR1	MYO5B		ARL8B	DMD
	RASSF8	MRPL39		EDEM1	EMC2
	LOC100626247	KCTD9		ATP6V0C	BPTF
	PIN1	MRPL54		ITM2B	MRPL18
	NTPCR	PTPN13		NME1	SKA2
	DPP8	PTPN14		TM9SF2	GLYR1
	HSP90B1	NDUFS8		AHCTF1	TRIM25
	TCEAL8	FKBP8		C1H9orf16	CSPP1
	C3	CYSTM1		SRCAP	KCTD2
	MAZ	GABARAPL2		MRPS18A	CREBRF
	CTDSPL2	ANXA5		MAD2L1	GOLGA5
	C1QBP	MAPKAPK2		ATP6V1B2	ETAA1
	RERG	SF3B2		ACAT1	KATNBL1
	AKAP11	API5		NUPR1	MICAL2
	ZFAND3	PTP4A1		UPF1	SLC39A9
	CCT7	BASP1		EPRS	MIR92B
	USP1	ACSL6		TCF20	SCP2
	CSE1L	SPPL2A		UGGT1	TADA3
	CDC37L1	SRP14		AFDN	PDK3
	FKBP5	FUS		COL4A3BP	ATP5S
	PKHD1L1	NUP98		NDUFS7	AKAP7
	DAZAP1	PDIA4		MACF1	RARB
	LOC110261489	EFTUD2		ZDHHC3	BEND7
	NUP54	DDB1		TRNAR-CCU	CPD
	RAD23A	CHMP3		LUC7L3	BEX1
	DCUN1D4	CEBPZOS		CSNK1G1	VHL
	ARPIN	PGM2		MRPL24	PPIP5K2
	TAF10	FOXK2		DSP	OCIAD1
	TMEM170A	PCGF5		NDUFA1	KIAA0753
	LOC102165911	PAIP2		UBA3	NRBP1
	RAD21	SLC7A8		TMEM50A	TRIM38
	SH3GLB1	C4H8orf59		MRPL37	RNF168
	MRPS21	CTSC		ATF3	FERMT1
	OPTN	LOC100522401		TRAPPC8	BAZ2B
	WSB1	SPG11		AMMECR1	ARPC1B
	NFAT5	LOC100522418		BMT2	AKIRIN1
	RAI14	LOC100522455		SRM	CASP7
	CCT5	ANKRD13A		TRIOBP	ATXN1L
	RBM18	SHCBP1		MRPL3	DNAJC24
	PFDN2	PPAT		NF2	MRPL14
	USP14	CLINT1		FBXL20	NDUFAF3
	FAM45A	TVP23B		DSC2	BCL9
	WWP1	UBE3A		OTUB1	TAF2
	USP3	LOC100522598		RRAS2	AMMECR1L
	MX1	UBXN2A		CISD2	RNF7
	C16H5orf49	MTFR1		BCL2L13	YOD1
	TBC1D9	ANKFY1		MXD4	FBXL17
	TOMM70	DLX1		MYBBP1A	CNOT9
	PDCD6	B4GALT5		ETFA	PPP1CA
	QDPR	LOC100522678		TXNRD1	DLGAP4
	PDGFC	WDR82		APH1A	TRIM24
	DYNLT3	OPA1		TARS	LOC100519098
	SOS1	LOC100522725		SEC14L1	RUNX1
	SDHD	PRSS8		SPG11	DENND2D
	RAB5C	C16H5orf51		KLF10	PHC2
	HBS1L	NDUFB11		CLIP1	PDK4
	EP300	NDUFV1		MRPL51	SNX24
	GNAI1	BEST2		SMC1A	MAP4K5
	CPEB2	PRKCB		IMP4	WDYHV1
	ACP1	EIF3H		TMOD3	CEP295
	AP3M1	AEBP2		USP54	IRF3
	MOCS2	ATP6V1G3		FAM3C	KIF3A
	PXN	GNA13		PTPRF	FAM111A
	TGOLN2	UBE2G1		PSMA5	DCAF11
	IRF2BPL	TBL1XR1		RTN3	FIBP
	ERGIC1	BRK1		TACSTD2	LOC100524475
	EFCAB14	EIF1AX		NOP16	LOC100519283
	CEP83	CALM2		PCBD2	OTUD1
	PHF6	SDF4		ATP6V0D1	TRAF3IP1
	CTTNBP2NL	SHROOM2		SACM1L	KIAA1217
	SAFB	YWHAG		UBA2	SNX17
	C7H6orf125	SZRD1		CHCHD5	AKR1A1
	UFC1	USP1		FCHO2	RNF114
	RBM4B	DMXL1		TRNAW-CCA	ZBED5
	FEM1B	NUP205		MAGT1	TRAPPC2
	FBXO28	ZNF638		AP1M2	ISG20L2
	VGLL4	PLEKHA5		FAM114A2	FARSB
	MAL2	LHFPL2		IL6ST	ORMDL1
	VTA1	PSMD11		CAPG	C6H1orf174
	CLIP4	DLG5		SMC3	LOC100739425
	MRPL20	UTRN		PLXNB2	ARL3
	PPIL1	SSR4		NMT1	FAM210B
	GALNT1	SOWAHB		OSBPL11	FRYL
	RBM10	ASB4		LOC110261661	TCEAL4
	LOC102159087	WDR26		HGS	SNAPIN
	SKAP2	UBE2R2		NAXD	BHLHB9
	RDX	ANLN		TRNAY-GUA	TEKT1
	PRRG4	TWF1		DNAJB6	SDF2L1
	CISD1	WDFY3		KRTCAP2	VWA3A
	TAF7	UTP14A		AKAP13	BUD23
	CDC5L	ATP5D		SNRNP200	BCAS2
	TRIM37	MAD2L1		ACTN1	N4BP2L1
	BRI3	PLEKHM1		KIAA1522	NUDCD2
	SNF8	RHOT1		NASP	C5H12orf29
	NEK6	EPB41L5		MYO5B	SPAG8
	APBB2	HSD17B14		GNL3	RGL1
	C2CD5	SEPT11		PDXK	GUCD1
	SCAND1	LOC100523526		GGA2	SPG21
	TMED2	RNF44		NUP98	ARHGAP28
	LOC100518575	GNPTAB		TRNAT-UGU	LARP4B
	SPAG9	POF1B		AP3D1	EEF1AKMT1
	NDRG2	TBCA		PINK1	LOC100153925
	STX12	HIP1		PPP1R10	KCTD14
	SMIM19	FAM20B		FMNL2	ARHGEF2
	ISCA1	TOMM70		MRPL9	PKN1
	IBTK	CCNI		EPB41L5	CXXC4
	OARD1	AMOTL2		P4HB	NR2F6
	ANKIB1	TMEM86A		ANKRD13A	ZNF768
	GATAD2A	ILVBL		WDFY3	TMEM65
	APLF	NDUFB5		CRAT	CCNH
	PRELID3B	ARFGEF2		TMEM59	RBSN
	SS18	TCEAL8		RARS	UPRT
	UQCRB	ELL2		ATG3	2008-03-01
	ATRX	CTNNA1		TMTC3	CLASP1
	MAK	INTS1		PSPC1	RAB22A
	NSD3	PACSIN2		TPX2	LOC100156470
	MYLK	TIMD4		ANKHD1	C5H12orf73
	SRSF4	RHOQ		PAPD5	GSR
	EIF3A	ZNF281		MTHFD1	RPF1
	RBMS2	RAB5C		PKIA	EXO5
	SOCS6	LOC100523874		PEPD	DCK
	STX17	SEPT7		SUPT16H	IKBKB
	BRD7	SF1		SFT2D1	IREB2
	KRAS	PUM2		MTFR1	GID8
	SNX1	EIF4EBP2		ARL15	AK6
	LAPTM4B	SERAC1		FLNA	CHD1L
	ATP6V1E1	SMC1A		IPO9	ECI1
	MAP1LC3B	SH3GL1		LAMP1	ELOVL7
	MRPL22	SEPT8		HSF1	ARIH2
	AMOT	ATP13A2		SEC24B	USP16
	RBM17	UBFD1		CD9	PEAK1
	GLRX3	OST4		CDK1	ZMYND10
	CDKL2	AIFM1		NCBP1	DBNDD2
	CFAP54	MGAT4A		UBR5	MRPL49
	SOD2	KCMF1		NDUFS6	PLCH1
	RBM7	NAP1L1		MCCC2	CASC4
	OXA1L	UTP20		NDUFA10	GUK1
	RCC2	PPP6R3		BCL2L1	PDRG1
	VPS54	CISD2		MPC2	CENPU
	LOC100627466	ACER3		NOP56	TRAF6
	STRN	SLC25A13		LOC100525935	DNAJB13
	KAT7	MRPL28		AP1S2	FAM98B
	USP53	B3GNT2		STT3A	REST
	OTUD6B	PATJ		RPIA	FBXW7
	CEP350	HIGD1A		SSBP1	ALDH1A3
	TFF3	HMGCS1		KIF1B	PLA2G16
	STT3B	CALD1		C17H20orf24	ARPC5
	PPP1R12A	LOC100524254		RRM1	CELF2
	RAB8B	GPAT3		DHFR	SMYD2
	WAPL	GNB4		NDUFV1	MRPL45
	FAM161A	HSD17B10		MRPL35	FADD
	RIT1	LOC100524308		BTBD3	SERTAD2
	SSU72	SEM1		DNM2	IK
	DYRK2	GGA2		IPMK	BLZF1
	SBDS	STRN		MAT2A	SPAG7
	SSX2IP	CLPB		HERPUD2	CCDC90B
	SLX4IP	PSMD12		PIK3C2B	BICRAL
	UMAD1	TBC1D1		ALDH3A2	SUPT4H1
	DPH3	STK10		LOC100524542	IQUB
	DBNL	RAD23A		DRG1	PPP1R3D
	CDK4	AFF4		ZFC3H1	RHOU
	LOC110261477	HMGN2		ACADM	TCF3
	RBM42	LOC100524542		GCNT1	LOC110261478
	EGLN1	BCL7C		APRT	C14H12orf49
	RFC2	LOC100524554		BAX	COQ10B
	PSMB7	TMEM214		ITPR3	ENOPH1
	LONRF3	JARID2		MSMO1	MRPS35
	RIDA	RNPEP		BTRC	LOC100624648
	ARPC1A	TIAM1		LOC100621388	FDFT1
	BTBD7	PAIP1		APOOL	FHAD1
	SH3BP5	SPTY2D1		PTPN3	KIAA1456
	IL17RD	LOC100524613		WDR43	ARL2
	GTF2A2	NDUFA9		SEL1L	MED14
	CFAP20	RAB11FIP4		WWC2	YPEL3
	HEBP2	ME2		LOC100513133	C14H10orf107
	CCDC181	ABHD17A		LARS	SLC4A4
	SETD2	SDHC		LMBRD2	DIABLO
	LOC100525821	OTUD4		DOCK1	TSNAX
	SOX6	NMT1		CIAPIN1	LOC102159050
	SEPHS2	PHB		PKN2	SPAG17
	GAR1	ZYX		POLR2A	PSPH
	C5H12orf57	LOC100524727		LOC100158117	NADK2
	UBXN1	RSU1		NAA25	C6H1orf122
	ESCO1	AGTRAP		CDC42EP1	C3H16orf52
	CRLS1	DOCK1		UBR4	TOB1
	URI1	SGPP2		ASRGL1	TEX30
	BOD1	MORF4L2		TRNAR-UCU	AK1
	CKAP2L	NACC1		ATP2A2	SPAST
	SNW1	HSPA4		KIAA1109	OGFRL1
	2007-03-01	SNRPD1		POLR2B	MON1B
	ATP5SL	LOC100524873		SNX18	ALDH9A1
	MKRN1	ABCE1		B4GALT5	CFAP221
	LOC100513362	TBC1D23		MPP5	UBR3
	SECISBP2L	DARS		LOC100512341	PCNX1
	ILK	ELF3		RPN1	ARMC2
	TRIM29	PTPRJ		USP32	SNRPA
	TST	NSD1		ANKFY1	LOC100622535
	OAT	ZNF703		PFKL	LHPP
	ZYG11B	WASL		C2H11orf98	ERCC8
	DACH1	MCRIP2		HMMR	CASP2
	THRA	ATP6V0D1		CCNK	MREG
	PBRM1	AASDHPPT		GRPEL1	NSMCE3
	DTHD1	R3HDM1		WDTC1	ICA1
	PRKACB	NDUFB3		MKNK2	ZCCHC10
	TXLNA	C17H20orf27		TIMM17A	PAPSS1
	PGK1	SMIM15		ASCC3	EYA3
	LOC100510904	PLCB3		MRPL39	NFIL3
	MRPL28	POLDIP3		SNRNP70	HCFC2
	MAPK3	DVL1		WASHC5	KCNK2
	REEP3	SGPL1		PWWP2A	RALGAPB
	NFATC3	IER2		IDH3B	TPRG1L
	ACTR10	ENAH		SMC2	DDX50
	RBBP8	WIPF2		YARS	2008-09-01
	TOX4	MRPS30		ACER3	ANAPC7
	ARL6IP1	OSBPL8		WIPF1	PARP8
	PRR15L	NR1H2		KDM5B	PDCL3
	SNX12	ALDH3A2		GADD45A	IDS
	DDX24	NPM1		FAM160B1	USP37
	NDUFB2	TTYH3		OSBPL1A	VPS37B
	COPA	CRKL		TYMS	ZMYM2
	SLC44A1	NDUFA5		SLC6A8	FGFR1OP
	C13H21orf91	CHD1		DSG2	LOC102162202
	PPP2R1A	AARS		IMMT	PRR5L
	AGBL2	RPA1		ETV3	SERPINI2
	FBXW11	UBA1		ANKRD50	AP1S1
	RCAN1	REXO1		ARHGAP1	PLEKHJ1
	TMEM167A	RCC2		KCTD10	PHF11
	NXT2	CITED4		FAT1	RCC1
	SEC13	LOC100525472		RAP1GDS1	UBXN6
	RNASEH2C	CCNY		RAB13	LOC100517809
	FNBP1L	IMPDH2		AKR1B1	KAT6B
	DECR1	GTF2H1		KLF6	DCTN1
	SMDT1	MAP2K2		RHOV	SPTBN1
	MRPL23	FXR1		AP2A1	ZNF75D
	TOMM5	LARP1		ARHGAP18	HSF2
	ANXA11	TPX2		SCAMP2	TP53
	ATL3	ARHGAP18		MIPEP	ARID5B
	PI4K2B	ZFP91		RNF130	TRMT1L
	PPA1	UBAP2		SLC12A6	FOCAD
	ACTR3	COPE		TMBIM4	POLR2H
	YES1	SLC38A2		GOLT1B	SLTM
	FGF2	WSB1		TPP2	TMEM30B
	FAM92A	DNAJB6		PGRMC2	TRAPPC13
	LPAR3	FAM136A		PARP2	ZNF367
	TRPM7	PQLC3		STX3	TM2D1
	GOLGB1	CUL5		RSU1	NRAS
	MIR125A	ABRACL		CCNL2	GNPAT
	AHI1	MDN1		REPS2	LRRC8D
	SH3PXD2B	PAK1		MCM7	FOSL2
	MYOF	C1GALT1		TUFM	ZNF507
	ARL1	PBRM1		TRNAS-UGA	DAPK2
	SRP72	LOC100525821		SUPT5H	MRPL58
	MID1IP1	LOC100525845		AP1B1	LZTS3
	LOC110261673	IDH3G		DDX39A	C1H9orf40
	TAB3	ABHD11		AP2A2	LLPH
	NOS1	SNRPG		FNIP1	OCEL1
	KLHDC3	LOC100525869		NPTN	ADK
	VPS28	DHFR		CEP192	RSRP1
	ZFX	KIF1B		DLGAP5	IPO8
	TMEM258	LOC100525935		ECHDC1	PIH1D2
	MCRIP1	EIF2S3		ASNS	FNBP4
	KCMF1	LARS		HMGB3	ITPKB
	RAB15	DCUN1D3		LAD1	TSPYL4
	SCAF11	FUBP1		MAP2K4	ERICH3
	KITLG	STT3B		KMT2D	C14H22orf39
	CAV2	INPP5D		TJP2	TDRD7
	CFAP45	POLB		NDUFA13	PPP6C
	UBLCP1	MAF1		LAMP2	CDKN2C
	MT3	SCPEP1		CORO1C	SBF2
	LOC100622859	PRPF8		RNASEK	ASB7
	TRIM2	KIF11		EPCAM	RIPOR2
	PPID	MAPK1IP1L		SLC5A3	EMC6
	LOC100620238	RAB10		SLC28A3	CLASP2
	COBLL1	LAMTOR3		LIMA1	PSMC3
	SVIP	NF1		HEATR1	ZBTB8OS
	SAE1	SPCS3		ALDH2	ABT1
	SETBP1	PNN		SARS	PPIE
	BHLHE41	RBM27		ADIPOR1	CFAP58
	PSMD3	FANCL		PACSIN2	LOC102165528
	FOPNL	PKP2		PLEKHM1	SENP3
	ATP11B	TARS		GRHPR	C6H1orf109
	TVP23B	EFCAB14		RNMT	AGAP1
	ARID1A	ENDOD1		G6PD	LOC100511352
	CTCF	RYBP		PNPO	POLR2I
	NDUFA12	MFAP3		MYO1E	COPS5
	LOC100523684	ARHGDIA		AARS	LOC102161888
	TMEM183A	UBE2I		TIMM50	CFL2
	ROPN1	BRD4		B3GNT2	DHX30
	GTF2E2	NDUFA4		EPB41L1	GLOD4
	BCAS1	HSBP1		GPD2	NMI
	RBM6	RAF1		TRRAP	NGLY1
	ATPAF1	PFAS		PPIF	PITHD1
	EIF3D	RPL15		TMTC1	LIG3
	TAF9B	ZNF106		WDR3	2011-09-01
	BZW2	ZFC3H1		MRPS30	DNAH3
	EFHC1	CREBBP		CHD7	LOC110260002
	GLIPR2	LOC100620238		NRDC	CCDC110
	STAU2	VAMP8		ARHGAP29	TTC26
	FIS1	SPEN		RNF44	HERC6
	IGBP1	GGCX		ETFB	ENTPD7
	KPNA6	DAG1		M6PR	PFDN4
	ATP6V1F	HNRNPR		TXNDC12	ATE1
	MIR29C	PSMA2		FAM210A	PRPF18
	SMARCE1	GFM1		PDIA3	ST5
	HMGA1	AP2B1		KIAA0930	CFAP36
	LOC100525590	RAB18		ERP44	MEX3D
	PYGO1	DUSP16		ZNF281	POGK
	ACOX1	ALYREF		ALCAM	SNX9
	SREK1	LOC100620498		AARSD1	SEC23IP
	FBXL5	LUZP1		DLG5	SOCS5
	EIF2S1	RNASEK		TRNAR-ACG	USP25
	AIMP1	YWHAE		APLP2	THAP1
	OSBPL8	KPNA4		CCNB1	FGFR1OP2
	C5H22orf23	GART		IER2	CCDC14
	IVNS1ABP	RHPN2		MSN	WDR35
	VASP	RBBP4		ATG2B	PHYH
	KIAA0368	YBX1		CLCN3	FTSJ1
	CBLB	CAB39		PTDSS1	PPM1H
	C14H1orf198	CDC34		OXCT1	PYCR1
	HPRT1	PDCD6		DCUN1D3	LOC102167410
	SLC25A46	NDUFV3		HERC1	SRGAP2
	GHITM	SAFB		TMEM131	HERC5
	LOC574051	METTL12		NCOR1	MAPK13
	PPP4C	AK2		RAPGEF2	DUSP1
	BAZ2A	TIMM13		PRMT7	CBX4
	AGO1	C3H16orf72		PSMD1	SDAD1
	CSNK2B	CIAPIN1		NUP205	ZNF395
	NHP2	IGF2BP1		KNL1	STK38L
	MPHOSPH9	ANKRD44		MAP2K1	OIP5
	SPOPL	SESN2		LOC100627892	BCR
	SELENOF	LOC100621006		PLEKHA5	KIAA1468
	FAM91A1	WWC2		ZDHHC5	MUM1L1
	RTF1	KIAA1522		MTDH	BPHL
	PPP2R5A	PARP1		RUNX1T1	CDADC1
	PLK4	DVL3		EMC8	AP5M1
	RNF111	EIF2S2		ATAD1	MPP7
	C6H19orf33	NR1D2		MLXIP	LOC100158040
	IFI6	MFSD1		MARS	TUBA4A
	C5H12orf75	TIMM9		DHRS11	CDC26
	ARPC3	NFKBIB		TBC1D13	CCDC149
	FAM32A	FUCA1		RAPGEF6	RB1
	VAT1	LOC100621115		DUSP16	ASNSD1
	KRCC1	DUT		GNPDA1	CNOT11
	YTHDF2	YARS		SAMD8	STPG1
	MXI1	UBXN1		SMARCA4	CHD8
	SPIN1	ZDHHC3		TBC1D15	SPRED1
	ZMIZ1	BBX		ATIC	RAB3B
	NEDD9	SIN3A		GART	ZNF397
	RAB1A	CEP350		ABHD4	ELK1
	BCL2	SNF8		PTCD3	NAPEPLD
	LOC100625510	DBN1		CRB3	STIL
	BBS4	MRPL37		NDUFA9	LOC100514051
	FMR1	LOC100621287		BLVRB	MCUB
	TAF13	ZZEF1		NDUFS1	CAPZA2
	PFDN5	BMT2		DNMT1	PTPN21
[truncated: 10,999 more rows]

## Sheet: 2.Up_Dw_RNAE2C.df
GFF3 identifier	Gene_ID	Gene symbol	Ssc Gene description	Regulation E2 vs Co	Synonyms	dbXrefs	type_of_gene	logFC	logCPM	LR	PValue	FDR	counts	Em_5_CO_R1	Em_6_CO_R2	Em_8_CO_R4	Em_1_0_2_R1	Em_2_0_2_R2	Em_3_0_2_R3	Em_9_0_7_R1	Em_10_0_7_R2	Em_12_0_7_R4	cpm	Em_5_CO_R1	Em_6_CO_R2	Em_8_CO_R4	Em_1_0_2_R1	Em_2_0_2_R2	Em_3_0_2_R3	Em_9_0_7_R1	Em_10_0_7_R2	Em_12_0_7_R4	log2cpm	Em_5_CO_R1	Em_6_CO_R2	Em_8_CO_R4	Em_1_0_2_R1	Em_2_0_2_R2	Em_3_0_2_R3	Em_9_0_7_R1	Em_10_0_7_R2	Em_12_0_7_R4	mean_centered	Em_5_CO_R1	Em_6_CO_R2	Em_8_CO_R4	Em_1_0_2_R1	Em_2_0_2_R2	Em_3_0_2_R3
CTGF	100152141	CCN2	cellular communication network factor 2	Down	CTGF	VGNC:VGNC:86345|Ensembl:ENSSSCG00000004192	protein-coding	-4.02728	5.96949	9.75467	0.00178868	0.358143		18	10	0	1	1	0	1	3	14		131.928	138.531	0	5.29313	6.42725	0	7.12424	36.6224	123.613		7.0545	7.12445	0	2.65378	2.89283	0	3.02223	5.23352	6.96131		3.17199	3.24193	-3.88251	-1.22874	-0.989685	-3.88251
LOC100514912	100514912	LOC100514912	elongation factor 1-alpha, oocyte form-like	Down	-	Ensembl:ENSSSCG00000034113	protein-coding	-2.57659	8.02217	22.5927	2.0024e-06	0.00521226		65.5	71	23.5	8.5	17.5	6.5	22.5	19.5	57		480.072	983.572	160.126	44.9916	112.477	79.219	160.295	238.045	503.28		8.91011	9.94335	7.33204	5.5233	6.82625	6.32587	7.33356	7.90114	8.97808		1.23525	2.2685	-0.342816	-2.15156	-0.848603	-1.34898
RBM33	100512935	RBM33	RNA binding motif protein 33	Down	-	-	protein-coding	-1.69608	6.26866	8.84381	0.00294085	0.358143		15	3	14	6	1	4	9	6	9		109.94	41.5594	95.3939	31.7588	6.42725	48.7502	64.1182	73.2447	79.4653		6.79364	5.41141	6.59087	5.03381	2.89283	5.63663	6.02499	6.21422	6.33029		1.1349	-0.247336	0.932128	-0.624933	-2.76591	-0.0221127
RIMKLB	100152915	RIMKLB	ribosomal modification protein rimK like family member B	Down	-	VGNC:VGNC:92308|Ensembl:ENSSSCG00000000665	protein-coding	-1.49933	7.14659	7.4432	0.00636766	0.429435		26	14	13	9	29	1	13	19	20		190.563	193.944	88.5801	47.6382	186.39	12.1875	92.6152	231.942	176.59		7.58167	7.60691	6.48511	5.60402	7.5499	3.7211	6.54867	7.86382	7.4724		0.866829	0.892069	-0.22974	-1.11083	0.835055	-2.99374
HERPUD2	100738688	HERPUD2	HERPUD family member 2	Down	-	VGNC:VGNC:88853|Ensembl:ENSSSCG00000027389	protein-coding	-1.45669	7.04802	10.7049	0.00106851	0.322317		17.5	19	28.5	12	7	19	8	8	14		128.264	263.21	194.195	63.5175	44.9907	231.563	56.9939	97.6596	123.613		7.01417	8.04554	7.60877	6.01162	5.52327	7.86148	5.85783	6.62439	6.96131		0.179908	1.21127	0.774506	-0.822645	-1.31099	1.02722
PTMA	100294684	PTMA	prothymosin alpha	Down	-	Ensembl:ENSSSCG00000037274	protein-coding	-1.33747	7.9445	10.9808	0.000920602	0.322317		58.5	36	22.5	20	27.5	14	16	19.33	30		428.767	498.713	153.312	105.863	176.749	170.626	113.988	235.97	264.884		8.74741	8.96496	7.2697	6.73961	7.4737	7.42312	6.84534	7.88856	8.05466		1.03551	1.25306	-0.442192	-0.972282	-0.238195	-0.288774
WASL	100525017	WASL	WASP like actin nucleation promoting factor	Down	-	VGNC:VGNC:96604|Ensembl:ENSSSCG00000016604	protein-coding	-1.31185	6.63859	9.40148	0.00216811	0.358143		13	9	16	6	6	13	14	6	13		95.2815	124.678	109.022	31.7588	38.5635	158.438	99.7394	73.2447	114.783		6.58919	6.97359	6.78164	5.03381	5.3061	7.31685	6.65448	6.21422	6.85528		0.17528	0.559684	0.367736	-1.3801	-1.10781	0.902945
ECHDC1	100512509	ECHDC1	ethylmalonyl-CoA decarboxylase 1	Down	-	VGNC:VGNC:97972|Ensembl:ENSSSCG00000004216	protein-coding	-1.20182	6.72434	7.78873	0.00525731	0.429435		18	10	18	15	4	5	7	7	17		131.928	138.531	122.649	79.3969	25.709	60.9377	49.8697	85.4522	150.101		7.0545	7.12445	6.95011	6.32907	4.73925	5.95275	5.66873	6.43383	7.23937		0.666497	0.736438	0.562104	-0.0589387	-1.64875	-0.435261
HPRT1	397351	HPRT1	hypoxanthine phosphoribosyltransferase 1	Down	HPRT	Ensembl:ENSSSCG00000034896	protein-coding	-1.18981	6.99015	7.25544	0.00706865	0.429435		10	11	35	14	11	4	14	14	13		73.2935	152.384	238.485	74.1038	70.6997	48.7502	99.7394	170.904	114.783		6.21516	7.26101	7.90379	6.23081	6.1639	5.63663	6.65448	7.42546	6.85528		-0.490007	0.555839	1.19862	-0.474356	-0.541275	-1.06854
RPL22L1	100627256	RPL22L1	ribosomal protein L22 like 1	Down	-	Ensembl:ENSSSCG00000036114	protein-coding	-1.1889	6.61048	9.09624	0.00256135	0.358143		16.5	8	18	10	6	6	17	4	6.5		120.934	110.825	122.649	52.9313	38.5635	73.1253	121.112	48.8298	57.3916		6.92996	6.8051	6.95011	5.75305	5.3061	6.21189	6.93206	5.63894	5.86769		0.663859	0.539	0.684011	-0.51305	-0.960003	-0.0542067
PUF60	100624565	PUF60	poly(U) binding splicing factor 60	Down	-	VGNC:VGNC:98841|Ensembl:ENSSSCG00000038800	protein-coding	-1.11251	6.72448	8.75545	0.00308679	0.358143		15	7	20	12	5	6	12	11	11		109.94	96.9719	136.277	63.5175	32.1362	73.1253	85.4909	134.282	97.1243		6.79364	6.6143	7.10095	6.01162	5.05034	6.21189	6.43448	7.07983	6.61654		0.358797	0.179455	0.666105	-0.423222	-1.3845	-0.222948
HEATR5A	100152987	HEATR5A	HEAT repeat containing 5A	Down	-	VGNC:VGNC:88826	protein-coding	-1.06396	6.89703	7.98028	0.00472897	0.410317		25	9	17	12	12	5	19	4	12		183.234	124.678	115.835	63.5175	77.127	60.9377	135.361	48.8298	105.954		7.52539	6.97359	6.86833	6.01162	6.28775	5.95275	7.09128	5.63894	6.74084		0.959782	0.40798	0.302724	-0.553991	-0.277862	-0.612864
VPS13D	100514237	VPS13D	vacuolar protein sorting 13 homolog D	Down	-	VGNC:VGNC:94841|Ensembl:ENSSSCG00000003438	protein-coding	-1.03098	6.68001	7.61038	0.00580331	0.429435		19	10	14	10	8	7	8	8	11		139.258	138.531	95.3939	52.9313	51.418	85.3128	56.9939	97.6596	97.1243		7.13193	7.12445	6.59087	5.75305	5.71199	6.4315	5.85783	6.62439	6.61654		0.704985	0.697495	0.16392	-0.6739	-0.71496	0.00455267
TOMM70	100523641	TOMM70	translocase of outer mitochondrial membrane 70	Down	-	VGNC:VGNC:94307|Ensembl:ENSSSCG00000011963	protein-coding	-0.98095	7.77205	9.24251	0.00236461	0.358143		28	23	41.5	28	18	11	30	10	38		205.222	318.622	282.775	148.208	115.69	134.063	213.727	122.075	335.52		7.68805	8.32022	8.1486	7.22118	6.86654	7.07749	7.74636	6.94339	8.39455		0.0873426	0.719514	0.547893	-0.379532	-0.734167	-0.523221
UPF1	100738783	UPF1	UPF1 RNA helicase and ATPase	Down	-	VGNC:VGNC:94718|Ensembl:ENSSSCG00000039301	protein-coding	-0.968102	6.8523	6.68091	0.00974507	0.464299		18	11.5	16.5	10	11	7	17	2.5	14.5		131.928	159.311	112.429	52.9313	70.6997	85.3128	121.112	30.5186	128.027		7.0545	7.32473	6.82564	5.75305	6.1639	6.4315	6.93206	4.97813	7.01153		0.557276	0.827502	0.328412	-0.744178	-0.333333	-0.0657254
TPI1	100157582	TPI1	triosephosphate isomerase 1	Down	TIM	Ensembl:ENSSSCG00000000685	protein-coding	-0.881119	7.62735	7.58515	0.0058851	0.429435		46	13	39	28	26	9	28	7	11		337.15	180.091	265.74	148.208	167.108	109.688	199.479	85.4522	97.1243		8.40152	7.50057	8.05929	7.22118	7.39325	6.79035	7.64731	6.43383	6.61654		1.06109	0.160143	0.718866	-0.119249	0.0528222	-0.550072
RNF10	100152989	RNF10	ring finger protein 10	Down	-	VGNC:VGNC:92345|Ensembl:ENSSSCG00000009910	protein-coding	-0.853797	7.1141	7.13712	0.00755043	0.429435		22	8	26	18	15	4	16	11	17		161.246	110.825	177.16	95.2763	96.4087	48.7502	113.988	134.282	150.101		7.34204	6.8051	7.47703	6.58911	6.60598	5.63663	6.84534	7.07983	7.23937		0.495322	-0.0416134	0.630318	-0.257604	-0.240734	-1.21008
PAFAH1B1	397482	PAFAH1B1	platelet activating factor acetylhydrolase 1b regulatory subunit 1	Down	-	VGNC:VGNC:99026|Ensembl:ENSSSCG00000017836	protein-coding	-0.738754	10.0944	7.22258	0.00719921	0.429435		181	102	159	131	97	131	135	94	149.33		1326.61	1413.02	1083.4	693.4	623.443	1596.57	961.773	1147.5	1318.51		10.3746	10.4656	10.0827	9.43962	9.28643	10.6417	9.91105	10.1655	10.3658		0.293176	0.384145	0.00124355	-0.641818	-0.795015	0.560221
BCLAF1	100462726	BCLAF1	BCL2 associated transcription factor 1	Down	-	VGNC:VGNC:85787|Ensembl:ENSSSCG00000004163	protein-coding	-0.706797	7.58423	7.13961	0.00753997	0.429435		33	21	31	30	23	10	17	13.5	16.5		241.868	290.916	211.229	158.794	147.827	121.875	121.112	164.801	145.686		7.92403	8.18941	7.72948	7.32007	7.21749	6.94105	6.93206	7.37331	7.19659		0.499199	0.764576	0.304648	-0.104764	-0.207343	-0.48378
EIF3L	100515608	EIF3L	eukaryotic translation initiation factor 3 subunit L	Down	-	VGNC:VGNC:87623|Ensembl:ENSSSCG00000000119	protein-coding	-0.696357	8.12093	7.20461	0.00727165	0.429435		42	21	47	34.5	24	23	41	22	34		307.832	290.916	320.251	182.613	154.254	280.313	292.094	268.564	300.202		8.27068	8.18941	8.32756	7.52052	7.27849	8.13603	8.19522	8.07448	8.23459		0.24546	0.164188	0.302337	-0.504697	-0.746735	0.110815
PDPN	100738269	PDPN	podoplanin	Up	-	VGNC:VGNC:91288|Ensembl:ENSSSCG00000003451	protein-coding	0.698096	11.2155	7.99616	0.00468768	0.410317		282	106	224	489	494	202.33	433	238.5	219		2066.88	1468.43	1526.3	2588.34	3175.06	2465.91	3084.8	2911.48	1933.66		11.0139	10.521	10.5768	11.3384	11.633	11.2685	11.5914	11.508	10.9179		-0.138171	-0.631062	-0.575335	0.186264	0.480917	0.116382
SYPL1	100518030	SYPL1	synaptophysin like 1	Up	-	Ensembl:ENSSSCG00000015434	protein-coding	0.719058	8.74786	7.50513	0.00615234	0.429435		43.5	25	50	67	99	52	53	29	40		318.827	346.328	340.693	354.64	636.297	633.752	377.585	354.016	353.179		8.32115	8.44016	8.41656	8.47427	9.31582	9.31005	8.56447	8.47174	8.46834		-0.32136	-0.202349	-0.225951	-0.168234	0.673317	0.667544
APEX1	100154728	APEX1	apurinic/apyrimidinic endodeoxyribonuclease 1	Up	-	Ensembl:ENSSSCG00000040060	protein-coding	0.779387	7.90114	9.08597	0.00257578	0.358143		24	18	20	58	49	23	26	13	21		175.904	249.356	136.277	307.001	314.935	280.313	185.23	158.697	185.419		7.46683	7.96784	7.10095	8.26679	8.30348	8.13603	7.54094	7.31919	7.54241		-0.271449	0.229565	-0.637328	0.528519	0.56521	0.397761
S100A11	445534	S100A11	S100 calcium binding protein A11	Up	-	VGNC:VGNC:92537|Ensembl:ENSSSCG00000006610	protein-coding	0.827509	9.47356	12.7048	0.000364726	0.237345		60	38	64	156	138	60	109	84	71		439.761	526.419	436.086	825.728	886.96	731.253	776.542	1025.43	626.893		8.78385	9.04281	8.77177	9.69127	9.79435	9.5162	9.60278	10.0034	9.29437		-0.605128	-0.346174	-0.617205	0.302289	0.405371	0.127218
NCKAP1	100158033	NCKAP1	NCK associated protein 1	Up	-	VGNC:VGNC:96432|Ensembl:ENSSSCG00000016019	protein-coding	0.837942	7.8626	9.74002	0.00180299	0.358143		20	14	20	45	46	25	29	20	22.5		146.587	193.944	136.277	238.191	295.653	304.689	206.603	244.149	198.663		7.20542	7.60691	7.10095	7.90202	8.21263	8.25592	7.69768	7.93752	7.64143		-0.523521	-0.122027	-0.627996	0.173076	0.483692	0.526977
GLRX	397463	GLRX	glutaredoxin	Up	GLRX1|GRX1|TTF	Ensembl:ENSSSCG00000039731	protein-coding	0.859546	10.232	8.73067	0.00312902	0.358143		79.1	42	206.9	272.17	184.6	95.7	246.57	99.2	161.6		579.751	581.832	1409.79	1440.63	1186.47	1166.35	1756.62	1210.98	1426.84		9.18178	9.18694	10.4623	10.4935	10.2137	10.189	10.7794	10.2431	10.4796		-0.954819	-0.94966	0.325688	0.356891	0.0770796	0.0524235
ORMDL2	100157122	ORMDL2	ORMDL sphingolipid biosynthesis regulator 2	Up	-	Ensembl:ENSSSCG00000000365	protein-coding	0.875519	7.22746	7.05792	0.00789157	0.429435		10	6	14	32	27	8	20	13	21		73.2935	83.1188	95.3939	169.38	173.536	97.5003	142.485	158.697	185.419		6.21516	6.39436	6.59087	7.41261	7.44738	6.62206	7.16475	7.31919	7.54241		-0.75248	-0.573287	-0.376773	0.44497	0.479735	-0.345587
TJP2	100513065	TJP2	tight junction protein 2	Up	-	Ensembl:ENSSSCG00000005247	protein-coding	0.877616	7.84239	8.88098	0.00288156	0.358143		22	13	22	45	45	33	18	19	20		161.246	180.091	149.905	238.191	289.226	402.189	128.236	231.942	176.59		7.34204	7.50057	7.23749	7.90202	8.18103	8.65531	7.01387	7.86382	7.4724		-0.34336	-0.184827	-0.447901	0.216622	0.495638	0.969917
PIP4K2C	100520306	PIP4K2C	phosphatidylinositol-5-phosphate 4-kinase type 2 gamma	Up	-	VGNC:VGNC:91455|Ensembl:ENSSSCG00000000436	protein-coding	0.906072	7.46512	6.73195	0.00947009	0.464299		10	6	19	26	33	18	33	17	17		73.2935	83.1188	129.463	137.621	212.099	219.376	235.1	207.527	150.101		6.21516	6.39436	7.0275	7.11501	7.73538	7.78382	7.88325	7.70409	7.23937		-1.01794	-0.838748	-0.205606	-0.118099	0.502276	0.550717
PDGFC	100515267	PDGFC	platelet derived growth factor C	Up	-	VGNC:VGNC:91266|Ensembl:ENSSSCG00000024960	protein-coding	0.919119	7.16812	7.38282	0.006585	0.429435		9	10	13	26	31	16	19	7	12		65.9641	138.531	88.5801	137.621	199.245	195.001	135.361	85.4522	105.954		6.06532	7.12445	6.48511	7.11501	7.64562	7.61471	7.09128	6.43383	6.74084		-0.858702	0.200427	-0.438912	0.190987	0.721602	0.690697
NIPA2	110257060	NIPA2	NIPA magnesium transporter 2	Up	-	VGNC:VGNC:95456|Ensembl:ENSSSCG00000036898	protein-coding	1.00685	6.8997	7.0148	0.00808388	0.429435		8	8	6	24	19	9	20	6	16		58.6348	110.825	40.8831	127.035	122.118	109.688	142.485	73.2447	141.272		5.89808	6.8051	5.3883	7.0004	6.94389	6.79035	7.16475	6.21422	7.1525		-0.697207	0.209811	-1.20699	0.405107	0.348606	0.195065
GABARAPL1	100462751	GABARAPL1	GABA type A receptor associated protein like 1	Up	-	-	protein-coding	1.01206	7.78061	9.13255	0.00251102	0.358143		16	6	21	28	42	26	37	19	29		117.27	83.1188	143.091	148.208	269.944	316.876	263.597	231.942	256.055		6.88593	6.39436	7.17084	7.22118	8.08185	8.31232	8.04765	7.86382	8.00593		-0.667831	-1.15941	-0.38293	-0.332588	0.528088	0.758556
ANXA2	406192	ANXA2	annexin A2	Up	-	Ensembl:ENSSSCG00000004578	protein-coding	1.03107	9.9413	11.4323	0.000721796	0.313139		77	51	87	141.5	239.5	116	129	164.5	97		564.36	706.51	592.805	748.978	1539.33	1413.75	919.027	2008.13	856.459		9.14302	9.46661	9.21385	9.5507	10.589	10.4663	9.84553	10.9724	9.74392		-0.744902	-0.421321	-0.674082	-0.337224	0.701092	0.578409
PSMC5	397043	PSMC5	proteasome 26S subunit, ATPase 5	Up	TBP10	VGNC:VGNC:91916|Ensembl:ENSSSCG00000017287	protein-coding	1.05931	6.69228	8.19245	0.00420652	0.406595		6	6	7	21	18	9	13	5	13		43.9761	83.1188	47.697	111.156	115.69	109.688	92.6152	61.0373	114.783		5.49109	6.39436	5.60576	6.80936	6.86654	6.79035	6.54867	5.95506	6.85528		-0.877411	0.0258593	-0.762737	0.440862	0.498045	0.421857
HNRNPH2	100627585	HNRNPH2	heterogeneous nuclear ribonucleoprotein H2	Up	-	VGNC:VGNC:88921|Ensembl:ENSSSCG00000033161	protein-coding	1.06563	6.84854	6.69895	0.00964696	0.464299		3	5.5	11	19	21	11	12	12	14		21.988	76.1922	74.9524	100.569	134.972	134.063	85.4909	146.489	123.613		4.52281	6.27038	6.24702	6.66632	7.08717	7.07749	6.43448	7.20447	6.96131		-1.97402	-0.226444	-0.249805	0.169495	0.59034	0.580661
TXNDC12	100517534	TXNDC12	thioredoxin domain containing 12	Up	-	VGNC:VGNC:94604|Ensembl:ENSSSCG00000003867	protein-coding	1.06616	7.06543	9.21197	0.00240438	0.358143		9	6	13	26	34	11	12	10	12		65.9641	83.1188	88.5801	137.621	218.526	134.063	85.4909	122.075	105.954		6.06532	6.39436	6.48511	7.11501	7.77825	7.07749	6.43448	6.94339	6.74084		-0.716265	-0.387225	-0.296475	0.333424	0.996669	0.295907
PKIA	397408	PKIA	cAMP-dependent protein kinase inhibitor alpha	Up	-	VGNC:VGNC:91477	protein-coding	1.08702	6.69899	7.53621	0.00604712	0.429435		13	3	6	25	21	9	13	6	4		95.2815	41.5594	40.8831	132.328	134.972	109.688	92.6152	73.2447	35.3179		6.58919	5.41141	5.3883	7.05884	7.08717	6.79035	6.54867	6.21422	5.18261		0.336882	-0.840899	-0.864008	0.806533	0.834863	0.538049
CLDN6	100302020	CLDN6	claudin 6	Up	-	VGNC:VGNC:86739|Ensembl:ENSSSCG00000023743	protein-coding	1.09278	8.63001	17.7337	2.54091e-05	0.03307		27	19	41	94	70	54	60	30	32		197.892	263.21	279.368	497.554	449.907	658.127	427.455	366.224	282.543		7.63584	8.04554	8.13118	8.96161	8.81669	9.36441	8.743	8.52052	8.14743		-0.84929	-0.439595	-0.353956	0.476472	0.331553	0.879279
CTSA	100156798	CTSA	cathepsin A	Up	-	VGNC:VGNC:96498|Ensembl:ENSSSCG00000007431	protein-coding	1.09894	7.14537	8.13138	0.00435056	0.406595		14	3	9	27.5	31	9	20	17	11		102.611	41.5594	61.3247	145.561	199.245	109.688	142.485	207.527	97.1243		6.69503	5.41141	5.96173	7.19536	7.64562	6.79035	7.16475	7.70409	6.61654		-0.103289	-1.38691	-0.836589	0.397038	0.8473	-0.00796655
PHOSPHO1	100621753	PHOSPHO1	phosphoethanolamine/phosphocholine phosphatase 1	Up	-	Ensembl:ENSSSCG00000026701	protein-coding	1.12405	6.55892	7.25782	0.0070593	0.429435		4.5	2.5	10	17.5	16.5	10.5	9.5	8.5	8		32.9821	34.6328	68.1385	92.6297	106.05	127.969	67.6803	103.763	70.6358		5.0867	5.15514	6.11142	6.54889	6.74214	7.01088	6.10182	6.71099	6.16261		-1.09448	-1.02604	-0.0697591	0.367718	0.560958	0.829706
TBC1D16	100511401	TBC1D16	TBC1 domain family member 16	Up	-	VGNC:VGNC:93765|Ensembl:ENSSSCG00000017159	protein-coding	1.14364	7.22875	8.34409	0.00386943	0.406595		23	2	10	33	22	17	19	14	13		168.575	27.7063	68.1385	174.673	141.399	207.188	135.361	170.904	114.783		7.40578	4.84329	6.11142	7.45675	7.1538	7.70174	7.09128	7.42546	6.85528		0.511911	-2.05057	-0.78245	0.562882	0.259931	0.807877
ANXA5	100521982	ANXA5	annexin A5	Up	-	VGNC:VGNC:85370|Ensembl:ENSSSCG00000009097	protein-coding	1.1671	7.4138	7.72072	0.00545906	0.429435		12	2	17	25	44	14	24	22	15		87.9521	27.7063	115.835	132.328	282.799	170.626	170.982	268.564	132.442		6.47496	4.84329	6.86833	7.05884	8.14872	7.42312	7.42611	8.07448	7.06007		-0.567036	-2.1987	-0.173658	0.0168451	1.10673	0.381128
RABAC1	595125	RABAC1	Rab acceptor 1	Up	-	VGNC:VGNC:92043|Ensembl:ENSSSCG00000003046	protein-coding	1.19132	7.15189	13.0749	0.000299272	0.237345		12	3	13	35	28	14	21	5	13		87.9521	41.5594	88.5801	185.259	179.963	170.626	149.609	61.0373	114.783		6.47496	5.41141	6.48511	7.54117	7.49955	7.42312	7.23467	5.95506	6.85528		-0.289523	-1.35307	-0.279374	0.77669	0.73507	0.658641
S100A10	100515138	S100A10	S100 calcium binding protein A10	Up	p11	VGNC:VGNC:92536|Ensembl:ENSSSCG00000006612	protein-coding	1.26043	8.13321	10.6271	0.00111443	0.322317		23	15	19	32	80	36	38	27	17		168.575	207.797	129.463	169.38	514.18	438.752	270.721	329.601	150.101		7.40578	7.70596	7.0275	7.41261	9.00893	8.78054	8.08598	8.36895	7.23937		-0.487068	-0.18689	-0.865349	-0.480235	1.11608	0.887697
RBM19	100156794	RBM19	RNA binding motif protein 19	Up	-	VGNC:VGNC:92150|Ensembl:ENSSSCG00000009868	protein-coding	1.27451	6.60707	9.44477	0.00211752	0.358143		4	6	6	19	16	11	15	5	9		29.3174	83.1188	40.8831	100.569	102.836	134.063	106.864	61.0373	79.4653		4.92207	6.39436	5.3883	6.66632	6.69816	7.07749	6.75306	5.95506	6.33029		-1.32072	0.151565	-0.854495	0.423531	0.455371	0.834697
KCMF1	100524080	KCMF1	potassium channel modulatory factor 1	Up	-	VGNC:VGNC:89322|Ensembl:ENSSSCG00000008242	protein-coding	1.28162	6.59765	8.71009	0.00316454	0.358143		5	3	7	21	11	12	10	8	13		36.6467	41.5594	47.697	111.156	70.6997	146.251	71.2424	97.6596	114.783		5.23445	5.41141	5.60576	6.80936	6.1639	7.20213	6.17477	6.62439	6.85528		-0.996819	-0.819866	-0.625512	0.578087	-0.0673765	0.970857
VPS18	100153351	VPS18	VPS18 core subunit of CORVET and HOPS complexes	Up	-	VGNC:VGNC:94842|Ensembl:ENSSSCG00000004757	protein-coding	1.35111	6.42735	7.01523	0.00808193	0.429435		3	3	9	17	16	12	12	1	6		21.988	41.5594	61.3247	89.9832	102.836	146.251	85.4909	12.2075	52.9769		4.52281	5.41141	5.96173	6.50753	6.69816	7.20213	6.43448	3.72328	5.75427		-1.27894	-0.390349	0.159976	0.705773	0.896407	1.40037
YTHDF2	100623159	YTHDF2	YTH N6-methyladenosine RNA binding protein 2	Up	-	VGNC:VGNC:95043	protein-coding	1.35264	6.43327	7.10593	0.00768295	0.429435		3	6	5	23	13	6.2	13	6	5		21.988	83.1188	34.0693	121.742	83.5542	75.5628	92.6152	73.2447	44.1474		4.52281	6.39436	5.13213	6.93948	6.4018	6.25857	6.54867	6.21422	5.49657		-1.46704	0.40451	-0.857712	0.949638	0.411958	0.268724
CCDC47	100513109	CCDC47	coiled-coil domain containing 47	Up	-	VGNC:VGNC:97916|Ensembl:ENSSSCG00000028698	protein-coding	1.35872	6.4222	6.67021	0.00980377	0.464299		4	0	7	18	13	4	17	5	12		29.3174	0	47.697	95.2763	83.5542	48.7502	121.112	61.0373	105.954		4.92207	0	5.60576	6.58911	6.4018	5.63663	6.93206	5.95506	6.74084		-0.498298	-5.42037	0.185388	1.16874	0.981433	0.216258
MARK1	100624523	MARK1	microtubule affinity regulating kinase 1	Up	-	VGNC:VGNC:96411|Ensembl:ENSSSCG00000010825	protein-coding	1.35965	6.39746	7.68032	0.00558263	0.429435		6	4	4	21	13	10	13	3	4		43.9761	55.4125	27.2554	111.156	83.5542	121.875	92.6152	36.6224	35.3179		5.49109	5.81794	4.82045	6.80936	6.4018	6.94105	6.54867	5.23352	5.18261		-0.425192	-0.0983339	-1.09582	0.893081	0.485527	1.02477
PDLIM7	100624749	PDLIM7	PDZ and LIM domain 7	Up	-	VGNC:VGNC:91285|Ensembl:ENSSSCG00000040507	protein-coding	1.39905	6.94284	11.5646	0.000672203	0.313139		9	0	8	23	24	10	19	15	10		65.9641	0	54.5108	121.742	154.254	121.875	135.361	183.112	88.2948		6.06532	0	5.7947	6.93948	7.27849	6.94105	7.09128	7.52444	6.4805		0.0525093	-6.01281	-0.21811	0.926678	1.26568	0.928246
SLC2A3	100626468	SLC2A3	solute carrier family 2 member 3	Up	GLUT-3|GLUT3	Ensembl:ENSSSCG00000022925	protein-coding	1.43357	6.78905	8.19376	0.00420348	0.406595		11	2	7	19	22	23	13	10	3		80.6228	27.7063	47.697	100.569	141.399	280.313	92.6152	122.075	26.4884		6.3509	4.84329	5.60576	6.66632	7.1538	8.13603	6.54867	6.94339	4.78075		0.0143533	-1.49325	-0.730787	0.329776	0.817253	1.79949
APRT	100622001	APRT	adenine phosphoribosyltransferase	Up	-	VGNC:VGNC:85428|Ensembl:ENSSSCG00000002650	protein-coding	1.56739	6.28975	6.92815	0.00848493	0.441726		6	1	2	13	11	8	14	9	5		43.9761	13.8531	13.6277	68.8107	70.6997	97.5003	99.7394	109.867	44.1474		5.49109	3.8927	3.87063	6.12538	6.1639	6.62206	6.65448	6.79269	5.49657		-0.187746	-1.78614	-1.8082	0.446544	0.485064	0.943225
TPP1	100623352	TPP1	tripeptidyl peptidase 1	Up	-	VGNC:VGNC:94342|Ensembl:ENSSSCG00000023080	protein-coding	1.58725	6.45051	8.12178	0.00437366	0.406595		4	1	7	20	22	3	15	6	5		29.3174	13.8531	47.697	105.863	141.399	36.5626	106.864	73.2447	44.1474		4.92207	3.8927	5.60576	6.73961	7.1538	5.23123	6.75306	6.21422	5.49657		-0.856707	-1.88608	-0.17302	0.960833	1.37502	-0.547554
[truncated: 3 more columns]

## Sheet: 3.Up_Dw_RNAE7C.df
GFF3 identifier	Gene_ID	Gene symbol	Ssc Gene description	Regulation E2 vs Co	Synonyms	dbXrefs	type_of_gene	logFC	logCPM	LR	PValue	FDR	counts	Em_5_CO_R1	Em_6_CO_R2	Em_8_CO_R4	Em_1_0_2_R1	Em_2_0_2_R2	Em_3_0_2_R3	Em_9_0_7_R1	Em_10_0_7_R2	Em_12_0_7_R4	cpm	Em_5_CO_R1	Em_6_CO_R2	Em_8_CO_R4	Em_1_0_2_R1	Em_2_0_2_R2	Em_3_0_2_R3	Em_9_0_7_R1	Em_10_0_7_R2	Em_12_0_7_R4	log2cpm	Em_5_CO_R1	Em_6_CO_R2	Em_8_CO_R4	Em_1_0_2_R1	Em_2_0_2_R2	Em_3_0_2_R3	Em_9_0_7_R1	Em_10_0_7_R2	Em_12_0_7_R4	mean_centered	Em_5_CO_R1	Em_6_CO_R2	Em_8_CO_R4	Em_1_0_2_R1	Em_2_0_2_R2	Em_3_0_2_R3
SCAF8	100512874	SCAF8	SR-related CTD associated factor 8	Down	RBM16	VGNC:VGNC:92604|Ensembl:ENSSSCG00000004070	protein-coding	-2.34126	6.27271	9.95569	0.00160353	0.245202		7	8	13	10	22	5	1	2	2		51.3054	110.825	88.5801	52.9313	141.399	60.9377	7.12424	24.4149	17.659		5.70889	6.8051	6.48511	5.75305	7.1538	5.95275	3.02223	4.6676	4.2218		0.178853	1.27506	0.95507	0.223014	1.62376	0.42271
ARRDC4	100155895	ARRDC4	arrestin domain containing 4	Down	-	VGNC:VGNC:85547|Ensembl:ENSSSCG00000002252	protein-coding	-2.31688	6.81206	12.3562	0.000439534	0.163444		19	7	20	9	21	19	3	14	1		139.258	96.9719	136.277	47.6382	134.972	231.563	21.3727	170.904	8.82948		7.13193	6.6143	7.10095	5.60402	7.08717	7.86148	4.48367	7.42546	3.29711		0.842369	0.324731	0.811381	-0.685549	0.797602	1.57191
TLK2	100515573	TLK2	tousled like kinase 2	Down	-	VGNC:VGNC:94017|Ensembl:ENSSSCG00000017301	protein-coding	-1.9881	6.43841	16.4285	5.05191e-05	0.0328753		21	8	14	13	11	3	5	2	3		153.916	110.825	95.3939	68.8107	70.6997	36.5626	35.6212	24.4149	26.4884		7.27534	6.8051	6.59087	6.12538	6.1639	5.23123	5.19461	4.6676	4.78075		1.40481	0.934569	0.72034	0.254845	0.293365	-0.639305
CYR61	100153791	CCN1	cellular communication network factor 1	Down	CYR61	VGNC:VGNC:86344|Ensembl:ENSSSCG00000006940	protein-coding	-1.67817	7.058	9.11304	0.00253793	0.287228		48	16	9	13	7	20	9	4	10		351.809	221.65	61.3247	68.8107	44.9907	243.751	64.1182	48.8298	88.2948		8.46274	7.79863	5.96173	6.12538	5.52327	7.93517	6.02499	5.63894	6.4805		1.80148	1.13737	-0.69953	-0.535886	-1.13799	1.27391
WARS	100515390	WARS1	tryptophanyl-tRNA synthetase 1	Down	WARS	VGNC:VGNC:94891|Ensembl:ENSSSCG00000002516	protein-coding	-1.46585	7.51629	18.3564	1.83205e-05	0.0158961		37	19	26	30	29	17	9	6	13		271.186	263.21	177.16	158.794	186.39	207.188	64.1182	73.2447	114.783		8.08845	8.04554	7.47703	7.32007	7.5499	7.70174	6.02499	6.21422	6.85528		0.835424	0.792514	0.224006	0.0670437	0.296877	0.44872
WDR61	100153204	WDR61	WD repeat domain 61	Down	-	VGNC:VGNC:94932|Ensembl:ENSSSCG00000001757	protein-coding	-1.46173	6.51881	8.9332	0.00280034	0.291571		15	5.5	19	17	6	9	3	4	6		109.94	76.1922	129.463	89.9832	38.5635	109.688	21.3727	48.8298	52.9769		6.79364	6.27038	7.0275	6.50753	5.3061	6.79035	4.48367	5.63894	5.75427		0.730041	0.206786	0.963902	0.443931	-0.7575	0.726756
LOC100624113	100624113	LOC100624113	uncharacterized LOC100624113	Down	-	Ensembl:ENSSSCG00000044572	ncRNA	-1.28838	7.6508	11.6929	0.000627398	0.183251		40	20	26	34	30	19	20	8	3		293.174	277.063	177.16	179.966	192.817	231.563	142.485	97.6596	26.4884		8.20052	8.11927	7.47703	7.49958	7.59855	7.86148	7.16475	6.62439	4.78075		0.942044	0.860785	0.21855	0.241097	0.340073	0.602999
LOC100627868	100627868	LOC100627868	uncharacterized LOC100627868	Down	-	-	ncRNA	-1.27671	7.47612	7.18511	0.00735109	0.404655		55	18	13	19.5	23	22	14	9	11		403.114	249.356	88.5801	103.216	147.827	268.126	99.7394	109.867	97.1243		8.65862	7.96784	6.48511	6.70343	7.21749	8.07214	6.65448	6.79269	6.61654		1.41769	0.726914	-0.75582	-0.537493	-0.0234367	0.831212
C10H1orf115	100516689	C10H1orf115	chromosome 10 C1orf115 homolog	Down	-	VGNC:VGNC:96111|Ensembl:ENSSSCG00000027882	protein-coding	-1.18737	7.08614	10.2388	0.00137518	0.239559		22	11	28	17	16	26	10	5	10		161.246	152.384	190.788	89.9832	102.836	316.876	71.2424	61.0373	88.2948		7.34204	7.26101	7.58337	6.50753	6.69816	8.31232	6.17477	5.95506	6.4805		0.418173	0.337146	0.659505	-0.416335	-0.225701	1.38846
ZZEF1	100621291	ZZEF1	zinc finger ZZ-type and EF-hand domain containing 1	Down	-	VGNC:VGNC:95347|Ensembl:ENSSSCG00000032049	protein-coding	-1.17901	6.84303	6.96713	0.00830205	0.404655		20	7	19	26	16	5	3	5	10		146.587	96.9719	129.463	137.621	102.836	60.9377	21.3727	61.0373	88.2948		7.20542	6.6143	7.0275	7.11501	6.69816	5.95275	4.48367	5.95506	6.4805		0.812936	0.221811	0.635014	0.72252	0.305677	-0.439739
CFDP1	100144464	CFDP1	craniofacial development protein 1	Down	BCNT	VGNC:VGNC:86610|Ensembl:ENSSSCG00000033842	protein-coding	-1.17268	7.03251	11.4787	0.000703999	0.183251		20	14	26	16	20	7	9	5	11		146.587	193.944	177.16	84.69	128.545	85.3128	64.1182	61.0373	97.1243		7.20542	7.60691	7.47703	6.42106	7.01731	6.4315	6.02499	5.95506	6.61654		0.454774	0.856268	0.726384	-0.329591	0.266662	-0.319144
PGAM5	106508765	PGAM5	PGAM family member 5, mitochondrial serine/threonine protein phosphatase	Down	-	Ensembl:ENSSSCG00000035618	protein-coding	-1.16601	6.84814	6.95193	0.00837288	0.404655		18	8	16	22	16	11	15	1.33	5		131.928	110.825	109.022	116.449	102.836	134.063	106.864	16.2359	44.1474		7.0545	6.8051	6.78164	6.87589	6.69816	7.07749	6.75306	4.10735	5.49657		0.648974	0.39957	0.376114	0.470359	0.292632	0.671959
LOC100511846	100511846	LOC100511846	KH homology domain-containing protein 1	Down	KHDC1	-	protein-coding	-1.14576	6.79757	7.57455	0.00591981	0.404655		23	12	16	16	15	2	13	5	4		168.575	166.238	109.022	84.69	96.4087	24.3751	92.6152	61.0373	35.3179		7.40578	7.38576	6.78164	6.42106	6.60598	4.66534	6.54867	5.95506	5.18261		1.07779	1.05777	0.453655	0.0930673	0.27799	-1.66265
TPI1	100157582	TPI1	triosephosphate isomerase 1	Down	TIM	Ensembl:ENSSSCG00000000685	protein-coding	-1.10612	7.62735	9.85295	0.0016956	0.245202		46	13	39	28	26	9	28	7	11		337.15	180.091	265.74	148.208	167.108	109.688	199.479	85.4522	97.1243		8.40152	7.50057	8.05929	7.22118	7.39325	6.79035	7.64731	6.43383	6.61654		1.06109	0.160143	0.718866	-0.119249	0.0528222	-0.550072
MRPL20	100511022	MRPL20	mitochondrial ribosomal protein L20	Down	-	VGNC:VGNC:90356|Ensembl:ENSSSCG00000033374	protein-coding	-1.07602	6.93299	6.79621	0.00913517	0.424622		24	7	24	16	26	3	11	6	7		175.904	96.9719	163.532	84.69	167.108	36.5626	78.3667	73.2447	61.8063		7.46683	6.6143	7.36223	6.42106	7.39325	5.23123	6.31046	6.21422	5.97284		0.912781	0.0602525	0.808184	-0.132988	0.839204	-1.32282
HSPA5	407060	HSPA5	heat shock protein family A (Hsp70) member 5	Down	BIP|GRP78	Ensembl:ENSSSCG00000005601	protein-coding	-1.07117	8.48341	7.1359	0.00755558	0.404655		77	26.25	43	49	66.33	58	28	25.25	10		564.36	363.645	292.996	259.363	426.319	706.877	199.479	308.238	88.2948		9.14302	8.51035	8.19965	8.02438	8.73917	9.46736	7.64731	8.27257	6.4805		0.86699	0.234313	-0.0763844	-0.251653	0.463135	1.19132
TLN2	100156660	TLN2	talin 2	Down	-	Ensembl:ENSSSCG00000024088	protein-coding	-1.05669	7.23235	7.76678	0.00532159	0.400308		23	15	24	15	25	16	11	10	7		168.575	207.797	163.532	79.3969	160.681	195.001	78.3667	122.075	61.8063		7.40578	7.70596	7.36223	6.32907	7.33701	7.61471	6.31046	6.94339	5.97284		0.407841	0.708019	0.36429	-0.66887	0.33907	0.616777
AASS	100513962	AASS	aminoadipate-semialdehyde synthase	Down	-	VGNC:VGNC:84944|Ensembl:ENSSSCG00000016613	protein-coding	-1.03691	7.83175	7.33792	0.00675148	0.404655		56	20	27	43	37	12	13	10	25		410.443	277.063	183.974	227.604	237.808	146.251	92.6152	122.075	220.737		8.68455	8.11927	7.53118	7.83671	7.89971	7.20213	6.54867	6.94339	7.79271		1.06696	0.501677	-0.086411	0.21912	0.282118	-0.415461
TAOK1	100622172	TAOK1	TAO kinase 1	Down	-	VGNC:VGNC:98355|Ensembl:ENSSSCG00000017790	protein-coding	-1.0334	7.27422	7.41598	0.0064647	0.404655		24	13	24	16	27	19	11	7	10		175.904	180.091	163.532	84.69	173.536	231.563	78.3667	85.4522	88.2948		7.46683	7.50057	7.36223	6.42106	7.44738	7.86148	6.31046	6.43383	6.4805		0.435233	0.468976	0.330636	-0.610537	0.415786	0.829887
AMOTL2	100523696	AMOTL2	angiomotin like 2	Down	-	VGNC:VGNC:85285|Ensembl:ENSSSCG00000011643	protein-coding	-1.00791	7.86086	11.5537	0.000676151	0.183251		43	24	41	27	33	20	19	9	23		315.162	332.475	279.368	142.914	212.099	243.751	135.361	109.867	203.078		8.30452	8.38144	8.13118	7.16907	7.73538	7.93517	7.09128	6.79269	7.67298		0.614109	0.691025	0.440766	-0.521343	0.0449699	0.244759
TMEM184C	100621783	TMEM184C	transmembrane protein 184C	Down	-	VGNC:VGNC:94121|Ensembl:ENSSSCG00000030044	protein-coding	-0.974118	7.22423	7.7462	0.00538255	0.400308		26.5	11	21	31	20	13	15	3	10		194.228	152.384	143.091	164.087	128.545	158.438	106.864	36.6224	88.2948		7.60901	7.26101	7.17084	7.36708	7.01731	7.31685	6.75306	5.23352	6.4805		0.696882	0.348876	0.258703	0.45495	0.105177	0.40472
TIMP3	396775	TIMP3	TIMP metallopeptidase inhibitor 3	Down	TIMP-3	VGNC:VGNC:93996|Ensembl:ENSSSCG00000031866	protein-coding	-0.96207	8.32344	8.84251	0.00294293	0.294633		48	43	55	54	19	31	34	16	24		351.809	595.685	374.762	285.829	122.118	377.814	242.224	195.319	211.907		8.46274	9.22082	8.55367	8.16405	6.94389	8.56535	7.92614	7.61706	7.73408		0.330763	1.08885	0.421696	0.0320676	-1.18808	0.433366
C3H16orf72	100620922	C3H16orf72	chromosome 3 C16orf72 homolog	Down	-	VGNC:VGNC:86016|Ensembl:ENSSSCG00000028454	protein-coding	-0.959847	7.33015	6.91446	0.00855013	0.404655		22	18	26	31	21	9	11	17	9		161.246	249.356	177.16	164.087	134.972	109.688	78.3667	207.527	79.4653		7.34204	7.96784	7.47703	7.36708	7.08717	6.79035	6.31046	7.70409	6.33029		0.189107	0.814911	0.324103	0.214154	-0.0657606	-0.362575
PDCD6	100620798	PDCD6	programmed cell death 6	Down	-	VGNC:VGNC:98178|Ensembl:ENSSSCG00000032090	protein-coding	-0.951514	7.62515	9.58836	0.00195815	0.266496		34	18	26	40	34	14	14	11	13		249.198	249.356	177.16	211.725	218.526	170.626	99.7394	134.282	114.783		7.96692	7.96784	7.47703	7.73285	7.77825	7.42312	6.65448	7.07983	6.85528		0.529635	0.53055	0.0397412	0.295557	0.340961	-0.0141686
BCLAF1	100462726	BCLAF1	BCL2 associated transcription factor 1	Down	-	VGNC:VGNC:85787|Ensembl:ENSSSCG00000004163	protein-coding	-0.771765	7.58423	7.52387	0.00608866	0.404655		33	21	31	30	23	10	17	13.5	16.5		241.868	290.916	211.229	158.794	147.827	121.875	121.112	164.801	145.686		7.92403	8.18941	7.72948	7.32007	7.21749	6.94105	6.93206	7.37331	7.19659		0.499199	0.764576	0.304648	-0.104764	-0.207343	-0.48378
PCGF5	100522283	PCGF5	polycomb group ring finger 5	Down	-	Ensembl:ENSSSCG00000036083	protein-coding	-0.747586	8.04711	6.91954	0.00852588	0.404655		43	27	45	42	27	25	30	10	26		315.162	374.035	306.623	222.311	173.536	304.689	213.727	122.075	229.566		8.30452	8.55088	8.26502	7.80291	7.44738	8.25592	7.74636	6.94339	7.84904		0.397251	0.643611	0.357752	-0.104356	-0.459891	0.34865
BCAT1	100518784	BCAT1	branched chain amino acid transaminase 1	Down	-	VGNC:VGNC:85773|Ensembl:ENSSSCG00000029163	protein-coding	-0.746003	8.63251	9.26656	0.00233375	0.276126		58	33	67	86	62	35	33	18	38		425.102	457.153	456.528	455.209	398.489	426.564	235.1	219.734	335.52		8.73506	8.83969	8.83772	8.83355	8.64201	8.74	7.88325	7.78617	8.39455		0.213723	0.318355	0.316384	0.312219	0.120681	0.218664
PDPN	100738269	PDPN	podoplanin	Up	-	VGNC:VGNC:91288|Ensembl:ENSSSCG00000003451	protein-coding	0.642401	11.2155	6.72324	0.00951646	0.427092		282	106	224	489	494	202.33	433	238.5	219		2066.88	1468.43	1526.3	2588.34	3175.06	2465.91	3084.8	2911.48	1933.66		11.0139	10.521	10.5768	11.3384	11.633	11.2685	11.5914	11.508	10.9179		-0.138171	-0.631062	-0.575335	0.186264	0.480917	0.116382
CD9	397067	CD9	CD9 molecule	Up	-	Ensembl:ENSSSCG00000022230	protein-coding	0.666634	9.74662	7.20671	0.00726313	0.404655		79	43	99	195	145.5	69	139	114.5	81		579.018	595.685	674.571	1032.16	935.164	840.94	990.27	1397.75	715.188		9.17995	9.22082	9.39996	10.0128	9.87062	9.71757	9.95313	10.4499	9.48419		-0.518827	-0.477957	-0.298818	0.314066	0.171836	0.0187923
S100A11	445534	S100A11	S100 calcium binding protein A11	Up	-	VGNC:VGNC:92537|Ensembl:ENSSSCG00000006610	protein-coding	0.787599	9.47356	11.0391	0.000892104	0.211104		60	38	64	156	138	60	109	84	71		439.761	526.419	436.086	825.728	886.96	731.253	776.542	1025.43	626.893		8.78385	9.04281	8.77177	9.69127	9.79435	9.5162	9.60278	10.0034	9.29437		-0.605128	-0.346174	-0.617205	0.302289	0.405371	0.127218
UPP1	100625277	UPP1	uridine phosphorylase 1	Up	-	VGNC:VGNC:94725|Ensembl:ENSSSCG00000030388	protein-coding	0.894538	10.4562	6.97629	0.00825964	0.404655		171	48	120	388	248	53	277	160	136		1253.32	664.95	817.662	2053.73	1593.96	645.94	1973.42	1953.19	1200.81		10.2927	9.37927	9.67712	11.0047	10.6393	9.33749	10.9472	10.9324	10.231		0.0214468	-0.89197	-0.594116	0.733495	0.368061	-0.933753
ORMDL2	100157122	ORMDL2	ORMDL sphingolipid biosynthesis regulator 2	Up	-	Ensembl:ENSSSCG00000000365	protein-coding	0.925988	7.22746	7.33589	0.00675913	0.404655		10	6	14	32	27	8	20	13	21		73.2935	83.1188	95.3939	169.38	173.536	97.5003	142.485	158.697	185.419		6.21516	6.39436	6.59087	7.41261	7.44738	6.62206	7.16475	7.31919	7.54241		-0.75248	-0.573287	-0.376773	0.44497	0.479735	-0.345587
MKKS	100157552	MKKS	McKusick-Kaufman syndrome	Up	-	Ensembl:ENSSSCG00000007064	protein-coding	0.958205	7.75019	8.95635	0.00276507	0.291571		16	13	23	34	27	13	56	15	31		117.27	180.091	156.719	179.966	173.536	158.438	398.958	183.112	273.714		6.88593	7.50057	7.30121	7.49958	7.44738	7.31685	8.6437	7.52444	8.10179		-0.694226	-0.079592	-0.278952	-0.0805832	-0.132783	-0.263309
AHCY	497050	AHCY	adenosylhomocysteinase	Up	-	Ensembl:ENSSSCG00000007278	protein-coding	0.973843	7.83379	7.08676	0.00776557	0.404655		31	9	12	40	44	17	30	29	25		227.21	124.678	81.7662	211.725	282.799	207.188	213.727	354.016	220.737		7.83422	6.97359	6.37097	7.73285	8.14872	7.70174	7.74636	8.47174	7.79271		0.192783	-0.667843	-1.27046	0.0914131	0.507291	0.0603112
RMND5A	100516072	RMND5A	required for meiotic nuclear division 5 homolog A	Up	-	VGNC:VGNC:92336|Ensembl:ENSSSCG00000035478	protein-coding	1.00998	6.86512	7.2025	0.0072802	0.404655		5	6	12	21	17	7	15	12	17		36.6467	83.1188	81.7662	111.156	109.263	85.3128	106.864	146.489	150.101		5.23445	6.39436	6.37097	6.80936	6.78481	6.4315	6.75306	7.20447	7.23937		-1.34581	-0.185905	-0.209291	0.229098	0.204546	-0.148759
PIP4K2C	100520306	PIP4K2C	phosphatidylinositol-5-phosphate 4-kinase type 2 gamma	Up	-	VGNC:VGNC:91455|Ensembl:ENSSSCG00000000436	protein-coding	1.01509	7.46512	8.20811	0.00417036	0.361848		10	6	19	26	33	18	33	17	17		73.2935	83.1188	129.463	137.621	212.099	219.376	235.1	207.527	150.101		6.21516	6.39436	7.0275	7.11501	7.73538	7.78382	7.88325	7.70409	7.23937		-1.01794	-0.838748	-0.205606	-0.118099	0.502276	0.550717
TTLL12	100621422	TTLL12	tubulin tyrosine ligase like 12	Up	-	VGNC:VGNC:94568	protein-coding	1.01796	7.7968	8.27955	0.00400941	0.359879		15	5	39	36	40	17	36.33	21	28.5		109.94	69.2657	265.74	190.553	257.09	207.188	258.824	256.357	251.64		6.79364	6.13475	8.05929	7.5816	8.01173	7.70174	8.02139	8.00762	7.98094		-0.79444	-1.45333	0.471213	-0.00648126	0.423651	0.113667
PTMS	100736696	PTMS	parathymosin	Up	-	-	protein-coding	1.02244	7.70922	10.1239	0.00146357	0.239559		15	8	26.5	29	33	10	38	30	25		109.94	110.825	180.567	153.501	212.099	121.875	270.721	366.224	220.737		6.79364	6.8051	7.50436	7.27147	7.73538	6.94105	8.08598	8.52052	7.79271		-0.700829	-0.689367	0.0098916	-0.222997	0.240914	-0.553414
CAPN1	397027	CAPN1	calpain 1	Up	CANP|CANP 1	VGNC:VGNC:86170|Ensembl:ENSSSCG00000012999	protein-coding	1.02483	7.40805	9.40388	0.00216527	0.268391		14	4	19	31	28	7	28	21	21		102.611	55.4125	129.463	164.087	179.963	85.3128	199.479	256.357	185.419		6.69503	5.81794	7.0275	7.36708	7.49955	6.4315	7.64731	8.00762	7.54241		-0.420074	-1.29716	-0.0876061	0.251977	0.384445	-0.683602
NIPA2	110257060	NIPA2	NIPA magnesium transporter 2	Up	-	VGNC:VGNC:95456|Ensembl:ENSSSCG00000036898	protein-coding	1.04006	6.8997	6.96143	0.00832854	0.404655		8	8	6	24	19	9	20	6	16		58.6348	110.825	40.8831	127.035	122.118	109.688	142.485	73.2447	141.272		5.89808	6.8051	5.3883	7.0004	6.94389	6.79035	7.16475	6.21422	7.1525		-0.697207	0.209811	-1.20699	0.405107	0.348606	0.195065
GABARAPL1	100462751	GABARAPL1	GABA type A receptor associated protein like 1	Up	-	-	protein-coding	1.07179	7.78061	10.3144	0.00131995	0.239559		16	6	21	28	42	26	37	19	29		117.27	83.1188	143.091	148.208	269.944	316.876	263.597	231.942	256.055		6.88593	6.39436	7.17084	7.22118	8.08185	8.31232	8.04765	7.86382	8.00593		-0.667831	-1.15941	-0.38293	-0.332588	0.528088	0.758556
GLRX	397463	GLRX	glutaredoxin	Up	GLRX1|GRX1|TTF	Ensembl:ENSSSCG00000039731	protein-coding	1.07309	10.232	13.4862	0.00024032	0.104259		79.1	42	206.9	272.17	184.6	95.7	246.57	99.2	161.6		579.751	581.832	1409.79	1440.63	1186.47	1166.35	1756.62	1210.98	1426.84		9.18178	9.18694	10.4623	10.4935	10.2137	10.189	10.7794	10.2431	10.4796		-0.954819	-0.94966	0.325688	0.356891	0.0770796	0.0524235
PSAP	100153167	PSAP	prosaposin	Up	-	Ensembl:ENSSSCG00000010281	protein-coding	1.07571	11.6272	6.66678	0.00982268	0.433363		399	104	223	812.5	635	128	600	476.5	227		2924.41	1440.73	1519.49	4300.67	4081.3	1560.01	4274.55	5816.85	2004.29		11.5144	10.4936	10.5703	12.0707	11.9952	10.6083	12.0619	12.5063	10.9696		0.0932903	-0.927551	-0.850813	0.649548	0.574035	-0.812872
EFTUD2	100522208	EFTUD2	elongation factor Tu GTP binding domain containing 2	Up	-	VGNC:VGNC:87582|Ensembl:ENSSSCG00000017346	protein-coding	1.11833	6.54392	6.93128	0.00847012	0.404655		9	3	6	12	10	8	13	12	12		65.9641	41.5594	40.8831	63.5175	64.2725	97.5003	92.6152	146.489	105.954		6.06532	5.41141	5.3883	6.01162	6.0284	6.62206	6.54867	7.20447	6.74084		-0.159248	-0.813158	-0.836268	-0.212945	-0.196162	0.397492
ANXA5	100521982	ANXA5	annexin A5	Up	-	VGNC:VGNC:85370|Ensembl:ENSSSCG00000009097	protein-coding	1.12492	7.4138	6.95261	0.0083697	0.404655		12	2	17	25	44	14	24	22	15		87.9521	27.7063	115.835	132.328	282.799	170.626	170.982	268.564	132.442		6.47496	4.84329	6.86833	7.05884	8.14872	7.42312	7.42611	8.07448	7.06007		-0.567036	-2.1987	-0.173658	0.0168451	1.10673	0.381128
NUPR1	110260086	NUPR1	nuclear protein 1, transcriptional regulator	Up	-	VGNC:VGNC:90989|Ensembl:ENSSSCG00000040162	protein-coding	1.13928	8.27672	7.31758	0.00682832	0.404655		25	12	29	58	68	5	54	65	29		183.234	166.238	197.602	307.001	437.053	60.9377	384.709	793.485	256.055		7.52539	7.38576	7.63373	8.26679	8.77496	5.95275	8.59137	9.63388	8.00593		-0.449114	-0.588751	-0.340773	0.292287	0.800454	-2.02176
OGT	664652	OGT	O-linked N-acetylglucosamine (GlcNAc) transferase	Up	-	Ensembl:ENSSSCG00000012403	protein-coding	1.14066	6.86681	7.28369	0.00695834	0.404655		5	11	8	19	22	7	17	12	13		36.6467	152.384	54.5108	100.569	141.399	85.3128	121.112	146.489	114.783		5.23445	7.26101	5.7947	6.66632	7.1538	6.4315	6.93206	7.20447	6.85528		-1.38039	0.646165	-0.820147	0.0514785	0.538955	-0.183341
PRC1	110261560	PRC1	protein regulator of cytokinesis 1	Up	-	Ensembl:ENSSSCG00000037307	protein-coding	1.15083	7.06407	9.50636	0.00204761	0.266496		13	6	7	27	19	5	24	16	15		95.2815	83.1188	47.697	142.914	122.118	60.9377	170.982	195.319	132.442		6.58919	6.39436	5.60576	7.16907	6.94389	5.95275	7.42611	7.61706	7.06007		-0.16173	-0.356561	-1.14516	0.418151	0.192977	-0.798171
PEA15	100152480	PEA15	proliferation and apoptosis adaptor protein 15	Up	-	VGNC:VGNC:98181|Ensembl:ENSSSCG00000032164	protein-coding	1.17008	6.93147	7.97265	0.00474895	0.384846		9	6	7	15	24	9	18	16	13		65.9641	83.1188	47.697	79.3969	154.254	109.688	128.236	195.319	114.783		6.06532	6.39436	5.60576	6.32907	7.27849	6.79035	7.01387	7.61706	6.85528		-0.595745	-0.266705	-1.0553	-0.331993	0.617425	0.129293
LLGL2	110255967	LLGL2	LLGL scribble cell polarity complex component 2	Up	-	VGNC:VGNC:89747|Ensembl:ENSSSCG00000033518	protein-coding	1.22735	6.97965	8.35584	0.0038445	0.357401		9	16	5	23	20	7	16	13	19		65.9641	221.65	34.0693	121.742	128.545	85.3128	113.988	158.697	167.76		6.06532	7.79863	5.13213	6.93948	7.01731	6.4315	6.84534	7.31919	7.39883		-0.706655	1.02666	-1.63984	0.167513	0.245337	-0.340469
CTH	733654	CTH	cystathionine gamma-lyase	Up	-	VGNC:VGNC:96961|Ensembl:ENSSSCG00000003789	protein-coding	1.22961	8.58652	13.5206	0.000235959	0.104259		11	30	34	67	50	25	72	51	48		80.6228	415.594	231.671	354.64	321.362	304.689	512.945	622.58	423.815		6.3509	8.7025	7.86215	8.47427	8.33254	8.25592	9.00547	9.28443	8.73069		-1.98231	0.36929	-0.47106	0.141064	-0.000668435	-0.077289
LOC100511891	100511891	LOC100511891	uncharacterized LOC100511891	Up	SSLP-1|SSLP1	-	ncRNA	1.3584	7.95532	22.0225	2.69467e-06	0.00701422		11	13	24	38.5	32	14.5	50	25	46		80.6228	180.091	163.532	203.785	205.672	176.719	356.212	305.186	406.156		6.3509	7.50057	7.36223	7.67797	7.6912	7.47346	8.48064	8.25827	8.66944		-1.3674	-0.217727	-0.356068	-0.0403267	-0.0270976	-0.244839
PDLIM7	100624749	PDLIM7	PDZ and LIM domain 7	Up	-	VGNC:VGNC:91285|Ensembl:ENSSSCG00000040507	protein-coding	1.38171	6.94284	10.4749	0.00121004	0.239559		9	0	8	23	24	10	19	15	10		65.9641	0	54.5108	121.742	154.254	121.875	135.361	183.112	88.2948		6.06532	0	5.7947	6.93948	7.27849	6.94105	7.09128	7.52444	6.4805		0.0525093	-6.01281	-0.21811	0.926678	1.26568	0.928246
PLCB3	100525148	PLCB3	phospholipase C beta 3	Up	-	VGNC:VGNC:91516|Ensembl:ENSSSCG00000013034	protein-coding	1.4077	6.5874	8.68193	0.0032138	0.309834		0	5	8	13	13	6	15	14	10		0	69.2657	54.5108	68.8107	83.5542	73.1253	106.864	170.904	88.2948		0	6.13475	5.7947	6.12538	6.4018	6.21189	6.75306	7.42546	6.4805		-5.70306	0.431687	0.0916358	0.422314	0.698743	0.508832
HSD17B10	100524293	HSD17B10	hydroxysteroid 17-beta dehydrogenase 10	Up	-	VGNC:VGNC:98038|Ensembl:ENSSSCG00000012327	protein-coding	1.52675	6.47642	6.73425	0.0094579	0.427092		2	2	17	10	13	6	16	5	15		14.6587	27.7063	115.835	52.9313	83.5542	73.1253	113.988	61.0373	132.442		3.96889	4.84329	6.86833	5.75305	6.4018	6.21189	6.84534	5.95506	7.06007		-2.02086	-1.14646	0.878586	-0.236699	0.412056	0.222144
PRUNE2	100153374	PRUNE2	prune homolog 2 with BCH domain	Up	-	-	protein-coding	1.55167	6.57042	8.0873	0.00445766	0.3743		2	2	11	23	12	4	10	9	16		14.6587	27.7063	74.9524	121.742	77.127	48.7502	71.2424	109.867	141.272		3.96889	4.84329	6.24702	6.93948	6.28775	5.63663	6.17477	6.79269	7.1525		-2.03589	-1.16149	0.242241	0.934703	0.282967	-0.368152
CCDC47	100513109	CCDC47	coiled-coil domain containing 47	Up	-	VGNC:VGNC:97916|Ensembl:ENSSSCG00000028698	protein-coding	1.66676	6.4222	10.1127	0.00147251	0.239559		4	0	7	18	13	4	17	5	12		29.3174	0	47.697	95.2763	83.5542	48.7502	121.112	61.0373	105.954		4.92207	0	5.60576	6.58911	6.4018	5.63663	6.93206	5.95506	6.74084		-0.498298	-5.42037	0.185388	1.16874	0.981433	0.216258
APRT	100622001	APRT	adenine phosphoribosyltransferase	Up	-	VGNC:VGNC:85428|Ensembl:ENSSSCG00000002650	protein-coding	1.69505	6.28975	7.92377	0.00487895	0.384846		6	1	2	13	11	8	14	9	5		43.9761	13.8531	13.6277	68.8107	70.6997	97.5003	99.7394	109.867	44.1474		5.49109	3.8927	3.87063	6.12538	6.1639	6.62206	6.65448	6.79269	5.49657		-0.187746	-1.78614	-1.8082	0.446544	0.485064	0.943225
HEXB	396958	HEXB	hexosaminidase subunit beta	Up	-	VGNC:VGNC:88861|Ensembl:ENSSSCG00000014073	protein-coding	1.76523	8.59622	19.9718	7.85929e-06	0.0102289		49	4	24	56	57	6	81	52	66		359.138	55.4125	163.532	296.415	366.353	73.1253	577.064	634.788	582.746		8.49241	5.81794	7.36223	8.21633	8.52102	6.21189	9.17508	9.3124	9.1892		0.459238	-2.21522	-0.67094	0.183167	0.487856	-1.82127
[truncated: 3 more columns]

## Sheet: 4.Up_Dw_RNAE7_E2.df
GFF3 identifier	Gene_ID	Gene symbol	Ssc Gene description	Regulation E2 vs Co	Synonyms	dbXrefs	type_of_gene	logFC	logCPM	LR	PValue	FDR	counts	Em_5_CO_R1	Em_6_CO_R2	Em_8_CO_R4	Em_1_0_2_R1	Em_2_0_2_R2	Em_3_0_2_R3	Em_9_0_7_R1	Em_10_0_7_R2	Em_12_0_7_R4	cpm	Em_5_CO_R1	Em_6_CO_R2	Em_8_CO_R4	Em_1_0_2_R1	Em_2_0_2_R2	Em_3_0_2_R3	Em_9_0_7_R1	Em_10_0_7_R2	Em_12_0_7_R4	log2cpm	Em_5_CO_R1	Em_6_CO_R2	Em_8_CO_R4	Em_1_0_2_R1	Em_2_0_2_R2	Em_3_0_2_R3	Em_9_0_7_R1	Em_10_0_7_R2	Em_12_0_7_R4	mean_centered	Em_5_CO_R1	Em_6_CO_R2	Em_8_CO_R4	Em_1_0_2_R1	Em_2_0_2_R2	Em_3_0_2_R3
SCAF8	100512874	SCAF8	SR-related CTD associated factor 8	Down	RBM16	VGNC:VGNC:92604|Ensembl:ENSSSCG00000004070	protein-coding	-2.41024	6.27271	10.939	0.000941628	0.3656		7	8	13	10	22	5	1	2	2		51.3054	110.825	88.5801	52.9313	141.399	60.9377	7.12424	24.4149	17.659		5.70889	6.8051	6.48511	5.75305	7.1538	5.95275	3.02223	4.6676	4.2218		0.178853	1.27506	0.95507	0.223014	1.62376	0.42271
ARRDC4	100155895	ARRDC4	arrestin domain containing 4	Down	-	VGNC:VGNC:85547|Ensembl:ENSSSCG00000002252	protein-coding	-2.29227	6.81206	11.5696	0.00067038	0.3656		19	7	20	9	21	19	3	14	1		139.258	96.9719	136.277	47.6382	134.972	231.563	21.3727	170.904	8.82948		7.13193	6.6143	7.10095	5.60402	7.08717	7.86148	4.48367	7.42546	3.29711		0.842369	0.324731	0.811381	-0.685549	0.797602	1.57191
SLC5A7	100512044	SLC5A7	solute carrier family 5 member 7	Down	-	VGNC:VGNC:93147|Ensembl:ENSSSCG00000008140	protein-coding	-1.73538	6.54401	10.9017	0.000960775	0.3656		14.5	4	8	20	13	15	3	7	3		106.276	55.4125	54.5108	105.863	83.5542	182.813	21.3727	85.4522	26.4884		6.74518	5.81794	5.7947	6.73961	6.4018	7.5221	4.48367	6.43383	4.78075		0.665223	-0.26201	-0.285257	0.659659	0.321851	1.44214
CGN	100157963	CGN	cingulin	Down	-	VGNC:VGNC:98753|Ensembl:ENSSSCG00000006621	protein-coding	-1.68482	6.86017	14.0352	0.000179419	0.233514		13	9	14	28	26	7	12	1	4		95.2815	124.678	95.3939	148.208	167.108	85.3128	85.4909	12.2075	35.3179		6.58919	6.97359	6.59087	7.22118	7.39325	6.4315	6.43448	3.72328	5.18261		0.306971	0.691375	0.308654	0.938961	1.11103	0.149287
ARFIP1	100518024	ARFIP1	ADP ribosylation factor interacting protein 1	Down	-	VGNC:VGNC:85453|Ensembl:ENSSSCG00000009010	protein-coding	-1.49832	6.49596	9.37211	0.00220312	0.415962		10	4	10	14	18	15	3	4	6		73.2935	55.4125	68.1385	74.1038	115.69	182.813	21.3727	48.8298	52.9769		6.21516	5.81794	6.11142	6.23081	6.86654	7.5221	4.48367	5.63894	5.75427		0.143957	-0.253262	0.0402118	0.159608	0.795337	1.45089
TNFRSF21	100513161	TNFRSF21	TNF receptor superfamily member 21	Down	-	VGNC:VGNC:94265|Ensembl:ENSSSCG00000001727	protein-coding	-1.18831	8.15537	16.677	4.4314e-05	0.115349		30	15	49	59	62	35	18	17	19		219.88	207.797	333.879	312.295	398.489	426.564	128.236	207.527	167.76		7.78712	7.70596	8.38749	8.29138	8.64201	8.74	7.01387	7.70409	7.39883		-0.176295	-0.257459	0.424079	0.32796	0.678597	0.77658
PGAM5	106508765	PGAM5	PGAM family member 5, mitochondrial serine/threonine protein phosphatase	Down	-	Ensembl:ENSSSCG00000035618	protein-coding	-1.13051	6.84814	6.81452	0.00904195	0.737898		18	8	16	22	16	11	15	1.33	5		131.928	110.825	109.022	116.449	102.836	134.063	106.864	16.2359	44.1474		7.0545	6.8051	6.78164	6.87589	6.69816	7.07749	6.75306	4.10735	5.49657		0.648974	0.39957	0.376114	0.470359	0.292632	0.671959
MAN2A2	100154397	MAN2A2	mannosidase alpha class 2A member 2	Down	-	VGNC:VGNC:98099|Ensembl:ENSSSCG00000001819	protein-coding	-1.12567	6.5831	6.90258	0.00860713	0.737898		10	8	11	17	22	6	7	3	6		73.2935	110.825	74.9524	89.9832	141.399	73.1253	49.8697	36.6224	52.9769		6.21516	6.8051	6.24702	6.50753	7.1538	6.21189	5.66873	5.23352	5.75427		0.0154933	0.60543	0.0473531	0.307858	0.95413	0.0122233
HSPA5	407060	HSPA5	heat shock protein family A (Hsp70) member 5	Down	BIP|GRP78	Ensembl:ENSSSCG00000005601	protein-coding	-1.10848	8.48341	7.36996	0.00663224	0.737898		77	26.25	43	49	66.33	58	28	25.25	10		564.36	363.645	292.996	259.363	426.319	706.877	199.479	308.238	88.2948		9.14302	8.51035	8.19965	8.02438	8.73917	9.46736	7.64731	8.27257	6.4805		0.86699	0.234313	-0.0763844	-0.251653	0.463135	1.19132
WARS	100515390	WARS1	tryptophanyl-tRNA synthetase 1	Down	WARS	VGNC:VGNC:94891|Ensembl:ENSSSCG00000002516	protein-coding	-1.09602	7.51629	9.89161	0.00166034	0.415962		37	19	26	30	29	17	9	6	13		271.186	263.21	177.16	158.794	186.39	207.188	64.1182	73.2447	114.783		8.08845	8.04554	7.47703	7.32007	7.5499	7.70174	6.02499	6.21422	6.85528		0.835424	0.792514	0.224006	0.0670437	0.296877	0.44872
EPRS	449526	EPRS1	glutamyl-prolyl-tRNA synthetase 1	Down	EPRS	VGNC:VGNC:96283|Ensembl:ENSSSCG00000010821	protein-coding	-0.989247	7.43887	9.5684	0.00197956	0.415962		24	6	32	38	32	14	14	7	12		175.904	83.1188	218.043	201.139	205.672	170.626	99.7394	85.4522	105.954		7.46683	6.39436	7.77507	7.6592	7.6912	7.42312	6.65448	6.43383	6.74084		0.329166	-0.743303	0.637413	0.521544	0.553539	0.285462
WAPL	100157544	WAPL	WAPL cohesin release factor	Down	WAPAL	VGNC:VGNC:94890|Ensembl:ENSSSCG00000010357	protein-coding	-0.906345	7.17659	6.86168	0.00880636	0.737898		25	10	15	31	23	13	14	7	7		183.234	138.531	102.208	164.087	147.827	158.438	99.7394	85.4522	61.8063		7.52539	7.12445	6.68941	7.36708	7.21749	7.31685	6.65448	6.43383	5.97284		0.602968	0.20202	-0.233017	0.444658	0.295064	0.394427
C16H5orf51	100522766	C16H5orf51	chromosome 16 C5orf51 homolog	Down	-	VGNC:VGNC:85954|Ensembl:ENSSSCG00000040855	protein-coding	-0.898368	7.2808	9.34396	0.00223721	0.415962		19	9	15	36	31	14	15	8	11		139.258	124.678	102.208	190.553	199.245	170.626	106.864	97.6596	97.1243		7.13193	6.97359	6.68941	7.5816	7.64562	7.42312	6.75306	6.62439	6.61654		0.0831279	-0.0752163	-0.359399	0.53279	0.596813	0.374314
ITGA5	100155091	ITGA5	integrin subunit alpha 5	Down	-	VGNC:VGNC:89236|Ensembl:ENSSSCG00000000293	protein-coding	-0.894529	7.21648	6.80376	0.00909664	0.737898		17	9	15	32	23	20	14	12	6		124.599	124.678	102.208	169.38	147.827	243.751	99.7394	146.489	52.9769		6.97268	6.97359	6.68941	7.41261	7.21749	7.93517	6.65448	7.20447	5.75427		-0.00667276	-0.00576192	-0.289945	0.433261	0.238137	0.955818
PTPRA	100157496	PTPRA	protein tyrosine phosphatase receptor type A	Down	-	VGNC:VGNC:96522|Ensembl:ENSSSCG00000007166	protein-coding	-0.858346	7.1618	6.71655	0.00955221	0.737898		18	15	17	29	25	11	11	6	11		131.928	207.797	115.835	153.501	160.681	134.063	78.3667	73.2447	97.1243		7.0545	7.70596	6.86833	7.27147	7.33701	7.07749	6.31046	6.21422	6.61654		0.114951	0.766404	-0.0712184	0.331917	0.397455	0.137935
ZYX	100524720	ZYX	zyxin	Down	-	VGNC:VGNC:95346|Ensembl:ENSSSCG00000016461	protein-coding	-0.850608	7.99828	9.47936	0.00207796	0.415962		32	14	26	60	53	25	24	23	15		234.539	193.944	177.16	317.588	340.644	304.689	170.982	280.771	132.442		7.87982	7.60691	7.47703	8.31555	8.41635	8.25592	7.42611	8.13838	7.06007		0.0380282	-0.234879	-0.364764	0.473752	0.574556	0.414124
PDCD6	100620798	PDCD6	programmed cell death 6	Down	-	VGNC:VGNC:98178|Ensembl:ENSSSCG00000032090	protein-coding	-0.846131	7.62515	7.83717	0.00511827	0.634422		34	18	26	40	34	14	14	11	13		249.198	249.356	177.16	211.725	218.526	170.626	99.7394	134.282	114.783		7.96692	7.96784	7.47703	7.73285	7.77825	7.42312	6.65448	7.07983	6.85528		0.529635	0.53055	0.0397412	0.295557	0.340961	-0.0141686
PTPN13	100521910	PTPN13	protein tyrosine phosphatase non-receptor type 13	Down	-	VGNC:VGNC:91974|Ensembl:ENSSSCG00000026655	protein-coding	-0.803209	7.34764	6.76865	0.00927729	0.737898		24	9	19	32	30	16	14	12	9		175.904	124.678	129.463	169.38	192.817	195.001	99.7394	146.489	79.4653		7.46683	6.97359	7.0275	7.41261	7.59855	7.61471	6.65448	7.20447	6.33029		0.324265	-0.16897	-0.115062	0.270053	0.455994	0.472154
TJP2	100513065	TJP2	tight junction protein 2	Down	-	Ensembl:ENSSSCG00000005247	protein-coding	-0.779907	7.84239	7.03506	0.00799291	0.737898		22	13	22	45	45	33	18	19	20		161.246	180.091	149.905	238.191	289.226	402.189	128.236	231.942	176.59		7.34204	7.50057	7.23749	7.90202	8.18103	8.65531	7.01387	7.86382	7.4724		-0.34336	-0.184827	-0.447901	0.216622	0.495638	0.969917
APEX1	100154728	APEX1	apurinic/apyrimidinic endodeoxyribonuclease 1	Down	-	Ensembl:ENSSSCG00000040060	protein-coding	-0.764111	7.90114	8.65695	0.00325816	0.498882		24	18	20	58	49	23	26	13	21		175.904	249.356	136.277	307.001	314.935	280.313	185.23	158.697	185.419		7.46683	7.96784	7.10095	8.26679	8.30348	8.13603	7.54094	7.31919	7.54241		-0.271449	0.229565	-0.637328	0.528519	0.56521	0.397761
BCAT1	100518784	BCAT1	branched chain amino acid transaminase 1	Down	-	VGNC:VGNC:85773|Ensembl:ENSSSCG00000029163	protein-coding	-0.688284	8.63251	8.13086	0.00435181	0.566389		58	33	67	86	62	35	33	18	38		425.102	457.153	456.528	455.209	398.489	426.564	235.1	219.734	335.52		8.73506	8.83969	8.83772	8.83355	8.64201	8.74	7.88325	7.78617	8.39455		0.213723	0.318355	0.316384	0.312219	0.120681	0.218664
LOC100511891	100511891	LOC100511891	uncharacterized LOC100511891	Up	SSLP-1|SSLP1	-	ncRNA	0.853326	7.95532	10.859	0.000983174	0.3656		11	13	24	38.5	32	14.5	50	25	46		80.6228	180.091	163.532	203.785	205.672	176.719	356.212	305.186	406.156		6.3509	7.50057	7.36223	7.67797	7.6912	7.47346	8.48064	8.25827	8.66944		-1.3674	-0.217727	-0.356068	-0.0403267	-0.0270976	-0.244839
EI24	100511341	EI24	EI24 autophagy associated transmembrane protein	Up	-	VGNC:VGNC:87602	protein-coding	0.86834	7.94226	9.75069	0.00179255	0.415962		21	18	38	36	25	12	45	20	40		153.916	249.356	258.926	190.553	160.681	146.251	320.591	244.149	353.179		7.27534	7.96784	8.02196	7.5816	7.33701	7.20213	8.32908	7.93752	8.46834		-0.515856	0.176638	0.230758	-0.209604	-0.454193	-0.589072
CUL3	100511787	CUL3	cullin 3	Up	-	VGNC:VGNC:96091|Ensembl:ENSSSCG00000016234	protein-coding	0.979237	6.62549	6.95006	0.00838166	0.737898		11	7	9	12	8	5	13	11	15		80.6228	96.9719	61.3247	63.5175	51.418	60.9377	92.6152	134.282	132.442		6.3509	6.6143	5.96173	6.01162	5.71199	5.95275	6.54867	7.07983	7.06007		-0.0148609	0.248535	-0.40403	-0.354142	-0.653772	-0.413015
SUN2	100521622	SUN2	Sad1 and UNC84 domain containing 2	Up	-	VGNC:VGNC:93619|Ensembl:ENSSSCG00000000094	protein-coding	1.03394	7.08268	8.99028	0.00271419	0.471002		20	6	19	19	11	4	26	9	20		146.587	83.1188	129.463	100.569	70.6997	48.7502	185.23	109.867	176.59		7.20542	6.39436	7.0275	6.66632	6.1639	5.63663	7.54094	6.79269	7.4724		0.438737	-0.372328	0.260815	-0.100362	-0.602789	-1.13005
HEXB	396958	HEXB	hexosaminidase subunit beta	Up	-	VGNC:VGNC:88861|Ensembl:ENSSSCG00000014073	protein-coding	1.07362	8.59622	9.75894	0.00178452	0.415962		49	4	24	56	57	6	81	52	66		359.138	55.4125	163.532	296.415	366.353	73.1253	577.064	634.788	582.746		8.49241	5.81794	7.36223	8.21633	8.52102	6.21189	9.17508	9.3124	9.1892		0.459238	-2.21522	-0.67094	0.183167	0.487856	-1.82127
INTS1	100523779	INTS1	integrator complex subunit 1	Up	-	VGNC:VGNC:89158|Ensembl:ENSSSCG00000007558	protein-coding	1.17984	6.75695	8.80281	0.00300767	0.48931		20	5	13	13	6	4	15	12	14		146.587	69.2657	88.5801	68.8107	38.5635	48.7502	106.864	146.489	123.613		7.20542	6.13475	6.48511	6.12538	5.3061	5.63663	6.75306	7.20447	6.96131		0.781841	-0.288832	0.0615262	-0.298204	-1.11748	-0.78695
WASL	100525017	WASL	WASP like actin nucleation promoting factor	Up	-	VGNC:VGNC:96604|Ensembl:ENSSSCG00000016604	protein-coding	1.18679	6.63859	7.26189	0.00704332	0.737898		13	9	16	6	6	13	14	6	13		95.2815	124.678	109.022	31.7588	38.5635	158.438	99.7394	73.2447	114.783		6.58919	6.97359	6.78164	5.03381	5.3061	7.31685	6.65448	6.21422	6.85528		0.17528	0.559684	0.367736	-1.3801	-1.10781	0.902945
LOC110261489	110261489	LOC110261489	histone H3.1-like	Up	-	-	pseudo	1.20951	7.35341	8.17591	0.00424503	0.566389		15.85	8.42	20.28	47.9	11.93	3.73	37.37	13.63	22.27		116.17	116.643	138.185	253.541	76.677	45.4595	266.233	166.388	196.632		6.87246	6.87828	7.12086	7.99175	6.27942	5.5379	8.06195	7.38705	7.62668		-0.211578	-0.205762	0.0368203	0.907715	-0.804622	-1.54614
CDK1	100155762	CDK1	cyclin dependent kinase 1	Up	CDC2	Ensembl:ENSSSCG00000010214	protein-coding	1.30612	7.04382	7.43254	0.00640547	0.737898		7	9	16	33	7	4	30	9	22		51.3054	124.678	109.022	174.673	44.9907	48.7502	213.727	109.867	194.249		5.70889	6.97359	6.78164	7.45675	5.52327	5.63663	7.74636	6.79269	7.60917		-0.983222	0.28148	0.0895332	0.76464	-1.16884	-1.05548
RIMKLB	100152915	RIMKLB	ribosomal modification protein rimK like family member B	Up	-	VGNC:VGNC:92308|Ensembl:ENSSSCG00000000665	protein-coding	1.57448	7.14659	8.2149	0.00415478	0.566389		26	14	13	9	29	1	13	19	20		190.563	193.944	88.5801	47.6382	186.39	12.1875	92.6152	231.942	176.59		7.58167	7.60691	6.48511	5.60402	7.5499	3.7211	6.54867	7.86382	7.4724		0.866829	0.892069	-0.22974	-1.11083	0.835055	-2.99374
OVOL1	100511364	OVOL1	ovo like transcriptional repressor 1	Up	-	VGNC:VGNC:91111|Ensembl:ENSSSCG00000027361	protein-coding	1.79921	6.15287	6.70055	0.00963831	0.737898		7	9	6	7	2	1	14	9	4		51.3054	124.678	40.8831	37.0519	12.8545	12.1875	99.7394	109.867	35.3179		5.70889	6.97359	5.3883	5.2499	3.79228	3.7211	6.65448	6.79269	5.18261		0.212906	1.47761	-0.107685	-0.246086	-1.7037	-1.77488
LOC100514912	100514912	LOC100514912	elongation factor 1-alpha, oocyte form-like	Up	-	Ensembl:ENSSSCG00000034113	protein-coding	1.79988	8.02217	11.3133	0.000769522	0.3656		65.5	71	23.5	8.5	17.5	6.5	22.5	19.5	57		480.072	983.572	160.126	44.9916	112.477	79.219	160.295	238.045	503.28		8.91011	9.94335	7.33204	5.5233	6.82625	6.32587	7.33356	7.90114	8.97808		1.23525	2.2685	-0.342816	-2.15156	-0.848603	-1.34898
CTGF	100152141	CCN2	cellular communication network factor 2	Up	CTGF	VGNC:VGNC:86345|Ensembl:ENSSSCG00000004192	protein-coding	3.36052	5.96949	6.79688	0.00913174	0.737898		18	10	0	1	1	0	1	3	14		131.928	138.531	0	5.29313	6.42725	0	7.12424	36.6224	123.613		7.0545	7.12445	0	2.65378	2.89283	0	3.02223	5.23352	6.96131		3.17199	3.24193	-3.88251	-1.22874	-0.989685	-3.88251
[truncated: 3 more columns]

## Sheet: 5.Up_Dw_DEG vs comm_RNA_EV_Emb 
Venn Diagram	Dw_DEG_E2C	Up_DEG_E2C	2502_Common elements in All RNA EV All RNA emb :		19_Common elements in down_DE_E2C RNA_EV_Embr :	1_Elements only in down_DE_E2C :	2451_Elements only in RNA_EV_Embr :	32_Common elements in RNA_EV_Embr Up_DE_E2C :	2_Elements only in Up_DE_E2C :			Venn Diagram	Dw_DEG_E7C	Up_DEG_E7C	2502_Common elements in All RNA EV All RNA emb :		26_Common elements in down_DE_E7C RNA_EV_Embr :	1_Elements only in down_DE_E7C :	31_Common elements in RNA_EV_Embr Up_DE_E7C :	1_Elements only in Up_DE_E7C :	2455_Elements only in RNA_EV_Embr :						Venn Diagram	Dw_DEG_E7_2	Up_DEG_E7_2	2502_Common elements in All RNA EV All RNA emb :		19_Common elements in Dw_DE_E7_2 RNA_EV_Embr :	2_Elements only in Dw_DE_E7_2 :	3_Elements only in Up_DE_E7_2 :	2473_Elements only in RNA_EV_Embr :	10_Common elements in 2502_Common Up_DEG_E7_2 :
	CTGF	PDPN	EEF1A1		CTGF	LOC100514912	EEF1A1	S100A11	CLDN6				SCAF8	PDPN	EEF1A1		SCAF8	LOC100511846	S100A11	LOC100511891	EEF1A1							SCAF8	LOC100511891	EEF1A1		SCAF8	SLC5A7	LOC100511891	EEF1A1	WASL
	LOC100514912	SYPL1	LOC102723301		RBM33		LOC102723301	ANXA2	PHOSPHO1				ARRDC4	CD9	LOC102723301		ARRDC4		ANXA5		LOC102723301							ARRDC4	EI24	LOC102723301		ARRDC4	ITGA5	OVOL1	LOC102723301	LOC110261489
	RBM33	APEX1	PTMA		RIMKLB		TPT1	ANXA5					TLK2	S100A11	PTMA		TLK2		RMND5A		PTMA							SLC5A7	CUL3	PTMA		CGN		LOC100514912	PTMA	CUL3
	RIMKLB	S100A11	TPT1		HERPUD2		CALM1	S100A10					CYR61	UPP1	TPT1		CYR61		PTMS		TPT1							CGN	SUN2	TPT1		ARFIP1			TPT1	RIMKLB
	HERPUD2	NCKAP1	CALM1		PTMA		TMSB4X	NCKAP1					WARS	ORMDL2	CALM1		WARS		PIP4K2C		CALM1							ARFIP1	HEXB	CALM1		TNFRSF21			CALM1	CDK1
	PTMA	GLRX	TMSB4X		WASL		RPS2	APEX1					WDR61	MKKS	TMSB4X		WDR61		EFTUD2		TMSB4X							TNFRSF21	INTS1	TMSB4X		PGAM5			TMSB4X	INTS1
	WASL	ORMDL2	RPS2		ECHDC1		ACTB	SYPL1					LOC100624113	AHCY	RPS2		LOC100624113		TTLL12		RPS2							PGAM5	WASL	RPS2		MAN2A2			RPS2	EI24
	ECHDC1	TJP2	ACTB		HPRT1		RPL10	PIP4K2C					LOC100627868	RMND5A	ACTB		LOC100627868		PEA15		ACTB							MAN2A2	LOC110261489	ACTB		HSPA5			ACTB	SUN2
	HPRT1	PIP4K2C	RPL10		RPL22L1		FTH1	RABAC1					C10H1orf115	PIP4K2C	RPL10		C10H1orf115		GABARAPL1		RPL10							HSPA5	CDK1	RPL10		WARS			RPL10	CTGF
	RPL22L1	PDGFC	FTH1		PUF60		RPLP1	GABARAPL1					ZZEF1	TTLL12	FTH1		ZZEF1		GLRX		FTH1							WARS	RIMKLB	FTH1		EPRS			FTH1	HEXB
	PUF60	NIPA2	RPLP1		HEATR5A		ZC3H10	PDGFC					CFDP1	PTMS	RPLP1		CFDP1		ORMDL2		RPLP1							EPRS	OVOL1	RPLP1		WAPL			RPLP1
	HEATR5A	GABARAPL1	ZC3H10		VPS13D		RPS8	KCMF1					PGAM5	CAPN1	ZC3H10		PGAM5		MKKS		ZC3H10							WAPL	LOC100514912	ZC3H10		C16H5orf51			ZC3H10
	VPS13D	ANXA2	RPS8		TOMM70		SH3BGRL2	YTHDF2					LOC100511846	NIPA2	RPS8		TPI1		NIPA2		RPS8							C16H5orf51	CTGF	RPS8		PTPRA			RPS8
	TOMM70	PSMC5	SH3BGRL2		UPF1		RPL4	GLRX					TPI1	GABARAPL1	SH3BGRL2		MRPL20		HSD17B10		SH3BGRL2							ITGA5		SH3BGRL2		ZYX			SH3BGRL2
	UPF1	HNRNPH2	RPL4		TPI1		EIF4G2	ORMDL2					MRPL20	GLRX	RPL4		HSPA5		OGT		RPL4							PTPRA		RPL4		PDCD6			RPL4
	TPI1	TXNDC12	EIF4G2		RNF10		RPS20	NIPA2					HSPA5	PSAP	EIF4G2		TLN2		CAPN1		EIF4G2							ZYX		EIF4G2		PTPN13			EIF4G2
	RNF10	PKIA	RPS20		PAFAH1B1		RPL6	HNRNPH2					TLN2	EFTUD2	RPS20		AASS		AHCY		RPS20							PDCD6		RPS20		TJP2			RPS20
	PAFAH1B1	CLDN6	RPL6		BCLAF1		EEF2	PSMC5					AASS	ANXA5	RPL6		TAOK1		NUPR1		RPL6							PTPN13		RPL6		APEX1			RPL6
	BCLAF1	CTSA	EEF2		EIF3L		RPL7	PKIA					TAOK1	NUPR1	EEF2		AMOTL2		CD9		EEF2							TJP2		EEF2		BCAT1			EEF2
	EIF3L	PHOSPHO1	RPL7				PABPC1	APRT					AMOTL2	OGT	RPL7		TMEM184C		APRT		RPL7							APEX1		RPL7					RPL7
		TBC1D16	PABPC1				ACTG1	TJP2					TMEM184C	PRC1	PABPC1		TIMP3		PSAP		PABPC1							BCAT1		PABPC1					PABPC1
		ANXA5	ACTG1				RPS4X	TXNDC12					TIMP3	PEA15	ACTG1		C3H16orf72		PRC1		ACTG1									ACTG1					ACTG1
		RABAC1	RPS4X				RPS3A	TBC1D16					C3H16orf72	LLGL2	RPS4X		PDCD6		LLGL2		RPS4X									RPS4X					RPS4X
		S100A10	RPS3A				RPLP0	RBM19					PDCD6	CTH	RPS3A		BCLAF1		PDPN		RPS3A									RPS3A					RPS3A
		RBM19	RPLP0				TRNAE-UUC	PDPN					BCLAF1	LOC100511891	RPLP0		PCGF5		PLCB3		RPLP0									RPLP0					RPLP0
		KCMF1	TRNAE-UUC				RPS11	MARK1					PCGF5	PDLIM7	TRNAE-UUC		BCAT1		PRUNE2		TRNAE-UUC									TRNAE-UUC					TRNAE-UUC
		VPS18	RPS11				UBB	PDLIM7					BCAT1	PLCB3	RPS11				PDLIM7		RPS11									RPS11					RPS11
		YTHDF2	UBB				RPL5	VPS18						HSD17B10	UBB				CCDC47		UBB									UBB					UBB
		CCDC47	RPL5				LOC100521680	CCDC47						PRUNE2	RPL5				CTH		RPL5									RPL5					RPL5
		MARK1	LOC100521680				RPS12	TPP1						CCDC47	LOC100521680				UPP1		LOC100521680									LOC100521680					LOC100521680
		PDLIM7	RPS12				RPS27A	SLC2A3						APRT	RPS12				HEXB		RPS12									RPS12					RPS12
		SLC2A3	RPS27A				YWHAZ	CTSA						HEXB	RPS27A						RPS27A									RPS27A					RPS27A
		APRT	YWHAZ				HMGN2								YWHAZ						YWHAZ									YWHAZ					YWHAZ
		TPP1	HMGN2				RPSA								HMGN2						HMGN2									HMGN2					HMGN2
			RPSA				HSP90AB1								RPSA						RPSA									RPSA					RPSA
			HSP90AB1				RPL7A								HSP90AB1						HSP90AB1									HSP90AB1					HSP90AB1
			RPL7A				RPL17								RPL7A						RPL7A									RPL7A					RPL7A
			RPL17				RPL15								RPL17						RPL17									RPL17					RPL17
			RPL15				RPS3								RPL15						RPL15									RPL15					RPL15
			RPS3				CALM2								RPS3						RPS3									RPS3					RPS3
			CALM2				RPL37								CALM2						CALM2									CALM2					CALM2
			RPL37				RPS6								RPL37						RPL37									RPL37					RPL37
			RPS6				RPS27								RPS6						RPS6									RPS6					RPS6
			RPS27				RPS19								RPS27						RPS27									RPS27					RPS27
			RPS19				SERF2								RPS19						RPS19									RPS19					RPS19
			SERF2				RPL13A								SERF2						SERF2									SERF2					SERF2
			RPL13A				RPL27A								RPL13A						RPL13A									RPL13A					RPL13A
			RPL27A				NUCKS1								RPL27A						RPL27A									RPL27A					RPL27A
			NUCKS1				RPL23A								NUCKS1						NUCKS1									NUCKS1					NUCKS1
			RPL23A				PPIA								RPL23A						RPL23A									RPL23A					RPL23A
			PPIA				RPS29								PPIA						PPIA									PPIA					PPIA
			RPS29				RPS28								RPS29						RPS29									RPS29					RPS29
			RPS28				UBA52								RPS28						RPS28									RPS28					RPS28
			UBA52				RPL28								UBA52						UBA52									UBA52					UBA52
			RPL28				RACK1								RPL28						RPL28									RPL28					RPL28
			RACK1				CCNI								RACK1						RACK1									RACK1					RACK1
			CCNI				RPS7								CCNI						CCNI									CCNI					CCNI
			RPS7				RPL8								RPS7						RPS7									RPS7					RPS7
			RPL8				RPL11								RPL8						RPL8									RPL8					RPL8
			RPL11				RPL19								RPL11						RPL11									RPL11					RPL11
			RPL19				PCBP2								RPL19						RPL19									RPL19					RPL19
			PCBP2				RPS26								PCBP2						PCBP2									PCBP2					PCBP2
			RPS26				RPL9								RPS26						RPS26									RPS26					RPS26
			RPL9				RPS24								RPL9						RPL9									RPL9					RPL9
			RPS24				TRNAV-CAC								RPS24						RPS24									RPS24					RPS24
			TRNAV-CAC				RPS17								TRNAV-CAC						TRNAV-CAC									TRNAV-CAC					TRNAV-CAC
			RPS17				RPS18								RPS17						RPS17									RPS17					RPS17
			RPS18				EIF5A								RPS18						RPS18									RPS18					RPS18
			EIF5A				RPL32								EIF5A						EIF5A									EIF5A					EIF5A
			RPL32				YWHAE								RPL32						RPL32									RPL32					RPL32
			YWHAE				OAZ1								YWHAE						YWHAE									YWHAE					YWHAE
			OAZ1				RPL34								OAZ1						OAZ1									OAZ1					OAZ1
			RPL34				PTGES3								RPL34						RPL34									RPL34					RPL34
			PTGES3				RPS5								PTGES3						PTGES3									PTGES3					PTGES3
			RPS5				RPS13								RPS5						RPS5									RPS5					RPS5
			RPS13				TUBA1B								RPS13						RPS13									RPS13					RPS13
			TUBA1B				RPL30								TUBA1B						TUBA1B									TUBA1B					TUBA1B
			RPL30				RPLP2								RPL30						RPL30									RPL30					RPL30
			RPLP2				EIF4B								RPLP2						RPLP2									RPLP2					RPLP2
			EIF4B				RPL21								EIF4B						EIF4B									EIF4B					EIF4B
			RPL21				RPL3								RPL21						RPL21									RPL21					RPL21
			RPL3				SERP1								RPL3						RPL3									RPL3					RPL3
			SERP1				RPS16								SERP1						SERP1									SERP1					SERP1
			RPS16				HSPA8								RPS16						RPS16									RPS16					RPS16
			HSPA8				RPS15								HSPA8						HSPA8									HSPA8					HSPA8
			RPS15				HNRNPA1								RPS15						RPS15									RPS15					RPS15
			HNRNPA1				RPL26								HNRNPA1						HNRNPA1									HNRNPA1					HNRNPA1
			RPL26				EIF4A2								RPL26						RPL26									RPL26					RPL26
			EIF4A2				RPS9								EIF4A2						EIF4A2									EIF4A2					EIF4A2
			RPS9				TRNAE-CUC								RPS9						RPS9									RPS9					RPS9
			TRNAE-CUC				RPL23								TRNAE-CUC						TRNAE-CUC									TRNAE-CUC					TRNAE-CUC
			RPL23				CYB5A								RPL23						RPL23									RPL23					RPL23
			CYB5A				HMGN1								CYB5A						CYB5A									CYB5A					CYB5A
			HMGN1				HNRNPA3								HMGN1						HMGN1									HMGN1					HMGN1
			HNRNPA3				RPS25								HNRNPA3						HNRNPA3									HNRNPA3					HNRNPA3
			RPS25				RPS14								RPS25						RPS25									RPS25					RPS25
			RPS14				RPL10A								RPS14						RPS14									RPS14					RPS14
			RPL10A				HMGB1								RPL10A						RPL10A									RPL10A					RPL10A
			HMGB1				PTBP3								HMGB1						HMGB1									HMGB1					HMGB1
			PTBP3				RPL14								PTBP3						PTBP3									PTBP3					PTBP3
			RPL14				RPL35A								RPL14						RPL14									RPL14					RPL14
			RPL35A				SERBP1								RPL35A						RPL35A									RPL35A					RPL35A
			SERBP1				NACA								SERBP1						SERBP1									SERBP1					SERBP1
			NACA				ST13								NACA						NACA									NACA					NACA
			ST13				RPL37A								ST13						ST13									ST13					ST13
			RPL37A				EEF1G								RPL37A						RPL37A									RPL37A					RPL37A
			EEF1G				RPL18A								EEF1G						EEF1G									EEF1G					EEF1G
			RPL18A				RPL29								RPL18A						RPL18A									RPL18A					RPL18A
			RPL29				RPL38								RPL29						RPL29									RPL29					RPL29
			RPL38				TRNAM-CAU								RPL38						RPL38									RPL38					RPL38
			TRNAM-CAU				RPL18								TRNAM-CAU						TRNAM-CAU									TRNAM-CAU					TRNAM-CAU
			RPL18				RPL31								RPL18						RPL18									RPL18					RPL18
			RPL31				PTP4A1								RPL31						RPL31									RPL31					RPL31
			PTP4A1				C7H6orf62								PTP4A1						PTP4A1									PTP4A1					PTP4A1
			C7H6orf62				TMSB10								C7H6orf62						C7H6orf62									C7H6orf62					C7H6orf62
			TMSB10				RPL24								TMSB10						TMSB10									TMSB10					TMSB10
			RPL24				RPL35								RPL24						RPL24									RPL24					RPL24
			RPL35				RPL36								RPL35						RPL35									RPL35					RPL35
			RPL36				CSDE1								RPL36						RPL36									RPL36					RPL36
			CSDE1				FTL								CSDE1						CSDE1									CSDE1					CSDE1
			FTL				GNAS								FTL						FTL									FTL					FTL
			GNAS				CBX5								GNAS						GNAS									GNAS					GNAS
			CBX5				EIF1								CBX5						CBX5									CBX5					CBX5
			EIF1				CAPRIN1								EIF1						EIF1									EIF1					EIF1
			CAPRIN1				TRNAV-UAC								CAPRIN1						CAPRIN1									CAPRIN1					CAPRIN1
			TRNAV-UAC				TUBB								TRNAV-UAC						TRNAV-UAC									TRNAV-UAC					TRNAV-UAC
			TUBB				FAU								TUBB						TUBB									TUBB					TUBB
			FAU				TRNAK-CUU								FAU						FAU									FAU					FAU
			TRNAK-CUU				MORF4L1								TRNAK-CUU						TRNAK-CUU									TRNAK-CUU					TRNAK-CUU
			MORF4L1				HNRNPA2B1								MORF4L1						MORF4L1									MORF4L1					MORF4L1
			HNRNPA2B1				SLC9A3R1								HNRNPA2B1						HNRNPA2B1									HNRNPA2B1					HNRNPA2B1
			SLC9A3R1				RPS10								SLC9A3R1						SLC9A3R1									SLC9A3R1					SLC9A3R1
			RPS10				RPL27								RPS10						RPS10									RPS10					RPS10
			RPL27				SRSF3								RPL27						RPL27									RPL27					RPL27
			SRSF3				DDX6								SRSF3						SRSF3									SRSF3					SRSF3
			DDX6				EEF1B2								DDX6						DDX6									DDX6					DDX6
			EEF1B2				LGALS3								EEF1B2						EEF1B2									EEF1B2					EEF1B2
			S100A11				RPL22								S100A11						LGALS3									S100A11					S100A11
			LGALS3				LOC100621287								LGALS3						RPL22									LGALS3					LGALS3
			RPL22				TPM3								RPL22						LOC100621287									RPL22					RPL22
			LOC100621287				NAP1L1								LOC100621287						TPM3									LOC100621287					LOC100621287
			TPM3				TUBA1A								TPM3						NAP1L1									TPM3					TPM3
			NAP1L1				RPS15A								NAP1L1						TUBA1A									NAP1L1					NAP1L1
			TUBA1A				EIF4H								TUBA1A						RPS15A									TUBA1A					TUBA1A
			RPS15A				AZIN1								RPS15A						EIF4H									RPS15A					RPS15A
			EIF4H				GNG12								EIF4H						AZIN1									EIF4H					EIF4H
			AZIN1				TMED10								AZIN1						GNG12									AZIN1					AZIN1
			GNG12				GABARAP								GNG12						TMED10									GNG12					GNG12
			TMED10				RPL13								TMED10						GABARAP									TMED10					TMED10
			GABARAP				HSPE1								GABARAP						RPL13									GABARAP					GABARAP
			RPL13				PPP1CB								RPL13						HSPE1									RPL13					RPL13
			HSPE1				FKBP4								HSPE1						PPP1CB									HSPE1					HSPE1
			PPP1CB				EIF1AX								PPP1CB						FKBP4									PPP1CB					PPP1CB
			FKBP4				DSTN								FKBP4						EIF1AX									FKBP4					FKBP4
			EIF1AX				TPM4								EIF1AX						DSTN									EIF1AX					EIF1AX
			DSTN				RPS23								DSTN						TPM4									DSTN					DSTN
			TPM4				TBL1XR1								TPM4						RPS23									TPM4					TPM4
			RPS23				NPM1								RPS23						TBL1XR1									RPS23					RPS23
			TBL1XR1				HNRNPC								TBL1XR1						NPM1									TBL1XR1					TBL1XR1
			NPM1				PNRC2								NPM1						HNRNPC									NPM1					NPM1
			HNRNPC				YBX1								HNRNPC						PNRC2									HNRNPC					HNRNPC
			PNRC2				PTP4A2								PNRC2						YBX1									PNRC2					PNRC2
			YBX1				BTF3								YBX1						PTP4A2									YBX1					YBX1
			PTP4A2				RPL12								PTP4A2						BTF3									PTP4A2					PTP4A2
			BTF3				BZW1								BTF3						RPL12									BTF3					BTF3
			RPL12				RPS21								RPL12						BZW1									RPL12					RPL12
			BZW1				SET								BZW1						RPS21									BZW1					BZW1
			RPS21				RPL39								RPS21						SET									RPS21					RPS21
			SET				LOC110257335								SET						RPL39									SET					SET
			RPL39				CFL1								RPL39						LOC110257335									RPL39					RPL39
			LOC110257335				MORF4L2								LOC110257335						CFL1									LOC110257335					LOC110257335
			CFL1				HNRNPK								CFL1						MORF4L2									CFL1					CFL1
			MORF4L2				BANF1								MORF4L2						HNRNPK									MORF4L2					MORF4L2
			HNRNPK				SRSF1								HNRNPK						BANF1									HNRNPK					HNRNPK
			BANF1				DEK								BANF1						SRSF1									BANF1					BANF1
			SRSF1				TRNAG-UCC								SRSF1						DEK									SRSF1					SRSF1
			DEK				MTPN								DEK						TRNAG-UCC									DEK					DEK
			TRNAG-UCC				EIF3E								TRNAG-UCC						MTPN									TRNAG-UCC					TRNAG-UCC
			MTPN				KRT8								MTPN						EIF3E									MTPN					MTPN
			EIF3E				SKP1								EIF3E						KRT8									EIF3E					EIF3E
			KRT8				H3F3A								KRT8						ANXA2									KRT8					KRT8
			ANXA2				NUFIP2								ANXA2						SKP1									ANXA2					ANXA2
			SKP1				CCNG1								SKP1						H3F3A									SKP1					SKP1
			H3F3A				HNRNPF								H3F3A						NUFIP2									H3F3A					H3F3A
			NUFIP2				DDX17								NUFIP2						CCNG1									NUFIP2					NUFIP2
			CCNG1				PAK2								CCNG1						HNRNPF									CCNG1					CCNG1
			HNRNPF				TXN								HNRNPF						DDX17									HNRNPF					HNRNPF
			DDX17				LOC100512448								DDX17						PAK2									DDX17					DDX17
			PAK2				ZBTB44								PAK2						TXN									PAK2					PAK2
			TXN				RPL36A								TXN						LOC100512448									TXN					TXN
			LOC100512448				PFN1								LOC100512448						ZBTB44									LOC100512448					LOC100512448
			ZBTB44				MYL6								ZBTB44						RPL36A									ZBTB44					ZBTB44
			RPL36A				ZFP91								RPL36A						PFN1									RPL36A					RPL36A
			PFN1				ZFP36L1								PFN1						MYL6									PFN1					PFN1
			MYL6				TAGLN2								MYL6						ZFP91									MYL6					MYL6
			ZFP91				PCBP1								ZFP91						ZFP36L1									ZFP91					ZFP91
			ZFP36L1				UHMK1								ZFP36L1						TAGLN2									ZFP36L1					ZFP36L1
			TAGLN2				CNBP								TAGLN2						PCBP1									TAGLN2					TAGLN2
			PCBP1				FKBP1A								PCBP1						UHMK1									PCBP1					PCBP1
			UHMK1				UBL3								UHMK1						CNBP									UHMK1					UHMK1
			CNBP				MAX								CNBP						FKBP1A									CNBP					CNBP
			FKBP1A				NAA50								FKBP1A						UBL3									FKBP1A					FKBP1A
			UBL3				DNAJA1								UBL3						MAX									UBL3					UBL3
			MAX				PCGF5								MAX						NAA50									MAX					MAX
			NAA50				TRNAD-GUC								NAA50						DNAJA1									NAA50					NAA50
			DNAJA1				PRDX6								DNAJA1						TRNAD-GUC									DNAJA1					DNAJA1
			PCGF5				LOC110260659								PCGF5						PRDX6									PCGF5					PCGF5
			TRNAD-GUC				EIF4EBP2								TRNAD-GUC						LOC110260659									TRNAD-GUC					TRNAD-GUC
			PRDX6				GMFB								PRDX6						EIF4EBP2									PRDX6					PRDX6
			LOC110260659				LOC100624650								LOC110260659						GMFB									LOC110260659					LOC110260659
			EIF4EBP2				RNF38								EIF4EBP2						LOC100624650									EIF4EBP2					EIF4EBP2
			GMFB				LIN7C								GMFB						RNF38									GMFB					GMFB
			LOC100624650				YWHAQ								LOC100624650						LIN7C									LOC100624650					LOC100624650
			RNF38				CSNK1A1								RNF38						YWHAQ									RNF38					RNF38
			LIN7C				LRBA								LIN7C						CSNK1A1									LIN7C					LIN7C
			YWHAQ				HNRNPAB								YWHAQ						LRBA									YWHAQ					YWHAQ
			CSNK1A1				TRNAI-AAU								CSNK1A1						HNRNPAB									CSNK1A1					CSNK1A1
			LRBA				VAMP8								LRBA						TRNAI-AAU									LRBA					LRBA
			HNRNPAB				SEC61B								HNRNPAB						VAMP8									HNRNPAB					HNRNPAB
			TRNAI-AAU				CDC42								TRNAI-AAU						SEC61B									TRNAI-AAU					TRNAI-AAU
			VAMP8				RAB5B								VAMP8						CDC42									VAMP8					VAMP8
			SEC61B				HNRNPDL								SEC61B						RAB5B									SEC61B					SEC61B
			CDC42				C16H5orf51								CDC42						HNRNPDL									CDC42					CDC42
			RAB5B				CD2AP								RAB5B						C16H5orf51									RAB5B					RAB5B
			HNRNPDL				DYNLL2								HNRNPDL						CD2AP									HNRNPDL					HNRNPDL
			C16H5orf51				HINT1								C16H5orf51						DYNLL2									C16H5orf51					CD2AP
			CD2AP				PEBP1								CD2AP						HINT1									CD2AP					DYNLL2
			DYNLL2				PAPOLA								DYNLL2						PEBP1									DYNLL2					HINT1
			HINT1				PTBP1								HINT1						PAPOLA									HINT1					PEBP1
			PEBP1				HIPK3								PEBP1						PTBP1									PEBP1					PAPOLA
			PAPOLA				SUMO2								PAPOLA						HIPK3									PAPOLA					PTBP1
			PTBP1				THRAP3								PTBP1						SUMO2									PTBP1					HIPK3
			HIPK3				ODC1								HIPK3						THRAP3									HIPK3					SUMO2
			SUMO2				TAX1BP1								SUMO2						ODC1									SUMO2					THRAP3
			THRAP3				SYNCRIP								THRAP3						TAX1BP1									THRAP3					ODC1
			ODC1				LPP								ODC1						SYNCRIP									ODC1					TAX1BP1
			TAX1BP1				RHOA								TAX1BP1						LPP									TAX1BP1					SYNCRIP
			SYNCRIP				ATP5E								SYNCRIP						RHOA									SYNCRIP					LPP
			LPP				CGGBP1								LPP						ATP5E									LPP					RHOA
			RHOA				TRNAV-AAC								RHOA						CGGBP1									RHOA					ATP5E
			ATP5E				ARL5A								ATP5E						TRNAV-AAC									ATP5E					CGGBP1
			CGGBP1				ZC3H11A								CGGBP1						ARL5A									CGGBP1					TRNAV-AAC
			TRNAV-AAC				ZMAT3								TRNAV-AAC						ZC3H11A									TRNAV-AAC					ARL5A
			ARL5A				LOC110257452								ARL5A						ZMAT3									ARL5A					ZC3H11A
			ZC3H11A				GAPDH								ZC3H11A						LOC110257452									ZC3H11A					ZMAT3
			ZMAT3				EZR								ZMAT3						GAPDH									ZMAT3					LOC110257452
			LOC110257452				HNRNPUL1								LOC110257452						EZR									LOC110257452					GAPDH
			GAPDH				ARF1								GAPDH						HNRNPUL1									GAPDH					EZR
			EZR				RFK								EZR						ARF1									EZR					HNRNPUL1
			HNRNPUL1				RAN								HNRNPUL1						RFK									HNRNPUL1					ARF1
			ARF1				CDK6								ARF1						RAN									ARF1					RFK
			RFK				TPM1								RFK						CDK6									RFK					RAN
			RAN				EIF3H								RAN						TPM1									RAN					CDK6
			CDK6				ARF6								CDK6						EIF3H									CDK6					TPM1
			TPM1				PRDX1								TPM1						ARF6									TPM1					EIF3H
			EIF3H				PRKAR1A								EIF3H						PRDX1									EIF3H					ARF6
			ARF6				MOB1A								ARF6						PRKAR1A									ARF6					PRDX1
			PRDX1				NUDC								PRDX1						MOB1A									PRDX1					PRKAR1A
			PRKAR1A				CAPNS1								PRKAR1A						NUDC									PRKAR1A					MOB1A
			MOB1A				MCL1								MOB1A						CAPNS1									MOB1A					NUDC
			NUDC				UBC								NUDC						MCL1									NUDC					CAPNS1
			CAPNS1				LOC100516606								CAPNS1						UBC									CAPNS1					MCL1
			MCL1				IPO7								MCL1						LOC100516606									MCL1					UBC
			UBC				CALM3								UBC						IPO7									UBC					LOC100516606
			LOC100516606				NME2								LOC100516606						CALM3									LOC100516606					IPO7
			IPO7				UBQLN1								IPO7						NME2									IPO7					CALM3
			CALM3				KARS								CALM3						UBQLN1									CALM3					NME2
			NME2				SSR2								NME2						KARS									NME2					UBQLN1
			UBQLN1				BTG1								UBQLN1						SSR2									UBQLN1					KARS
			KARS				LOC100516295								KARS						BTG1									KARS					SSR2
			SSR2				TRNAH-GUG								SSR2						LOC100516295									SSR2					BTG1
			BTG1				PIK3R1								BTG1						TRNAH-GUG									BTG1					BCLAF1
			BCLAF1				ATP5G2								BCLAF1						PIK3R1									BCLAF1					LOC100516295
			LOC100516295				MIF								LOC100516295						ATP5G2									LOC100516295					TRNAH-GUG
			TRNAH-GUG				ATP1A1								TRNAH-GUG						MIF									TRNAH-GUG					PIK3R1
			PIK3R1				SRSF2								PIK3R1						ATP1A1									PIK3R1					ATP5G2
			ATP5G2				YAP1								ATP5G2						SRSF2									ATP5G2					MIF
			MIF				RANBP1								MIF						YAP1									MIF					ATP1A1
			ATP1A1				CLINT1								ATP1A1						RANBP1									ATP1A1					SRSF2
			SRSF2				SMAD4								SRSF2						CLINT1									SRSF2					YAP1
			YAP1				CLTA								YAP1						SMAD4									YAP1					RANBP1
			RANBP1				LDHB								RANBP1						CLTA									RANBP1					CLINT1
			CLINT1				SUB1								CLINT1						LDHB									CLINT1					SMAD4
			SMAD4				ATP6V1G1								SMAD4						SUB1									SMAD4					CLTA
			CLTA				RAC1								CLTA						ATP6V1G1									CLTA					LDHB
			LDHB				VAPA								LDHB						RAC1									LDHB					SUB1
			SUB1				DDX3X								SUB1						VAPA									SUB1					ATP6V1G1
			ATP6V1G1				LOC100624113								ATP6V1G1						DDX3X									ATP6V1G1					RAC1
			RAC1				CEBPZOS								RAC1						CEBPZOS									RAC1					VAPA
			VAPA				MATR3								VAPA						MATR3									VAPA					DDX3X
			DDX3X				SNX5								DDX3X						SNX5									DDX3X					LOC100624113
			LOC100624113				RAD23B								LOC100624113						RAD23B									LOC100624113					CEBPZOS
			CEBPZOS				TXNIP								CEBPZOS						TXNIP									CEBPZOS					MATR3
			MATR3				QKI								MATR3						QKI									MATR3					SNX5
			SNX5				LOC100522725								SNX5						LOC100522725									SNX5					RAD23B
			RAD23B				PLEKHA1								RAD23B						PLEKHA1									RAD23B					TXNIP
			TXNIP				XBP1								TXNIP						XBP1									TXNIP					QKI
			QKI				TRAM1								QKI						TRAM1									QKI					LOC100522725
			LOC100522725				PAIP2								LOC100522725						PAIP2									LOC100522725					PLEKHA1
			PLEKHA1				SFPQ								PLEKHA1						SFPQ									PLEKHA1					XBP1
			XBP1				HNRNPU								XBP1						HNRNPU									XBP1					TRAM1
			TRAM1				HMGCS1								TRAM1						HMGCS1									TRAM1					PAIP2
			PAIP2				ARF4								PAIP2						ARF4									PAIP2					SFPQ
			SFPQ				TRA2B								SFPQ						TRA2B									SFPQ					HNRNPU
			HNRNPU				WAC								HNRNPU						WAC									HNRNPU					HMGCS1
			HMGCS1				ERH								HMGCS1						ERH									HMGCS1					ARF4
			ARF4				PPP4R3B								ARF4						PPP4R3B									ARF4					TRA2B
			TRA2B				PANK3								TRA2B						PANK3									TRA2B					WAC
			WAC				ARHGAP5								WAC						ARHGAP5									WAC					ERH
			ERH				ARPP19								ERH						ARPP19									ERH					PPP4R3B
			PPP4R3B				RPL36AL								PPP4R3B						RPL36AL									PPP4R3B					PANK3
			PANK3				UBE2V1								PANK3						UBE2V1									PANK3					ARHGAP5
			ARHGAP5				CHCHD2								ARHGAP5						CHCHD2									ARHGAP5					ARPP19
			ARPP19				SRSF10								ARPP19						SRSF10									ARPP19					RPL36AL
			RPL36AL				MARCKS								RPL36AL						MARCKS									RPL36AL					UBE2V1
			UBE2V1				PPDPF								UBE2V1						PPDPF									UBE2V1					CHCHD2
			CHCHD2				AFF4								CHCHD2						AFF4									CHCHD2					SRSF10
			SRSF10				NUTF2								SRSF10						NUTF2									SRSF10					MARCKS
			MARCKS				SDCBP								MARCKS						SDCBP									MARCKS					PPDPF
			PPDPF				KPNB1								PPDPF						KPNB1									PPDPF					AFF4
			AFF4				TWF1								AFF4						TWF1									AFF4					NUTF2
			NUTF2				SLC25A3								NUTF2						SLC25A3									NUTF2					SDCBP
			SDCBP				ERBIN								SDCBP						ERBIN									SDCBP					KPNB1
			KPNB1				LOC733637								KPNB1						LOC733637									KPNB1					TWF1
			TWF1				MAPRE1								TWF1						MAPRE1									TWF1					SLC25A3
			SLC25A3				RAB10								SLC25A3						RAB10									SLC25A3					ERBIN
			ERBIN				ACTR2								ERBIN						ACTR2									ERBIN					LOC733637
			LOC733637				NSA2								LOC733637						NSA2									LOC733637					MAPRE1
			MAPRE1				ZNF207								MAPRE1						ZNF207									MAPRE1					RAB10
			RAB10				GPBP1								RAB10						GPBP1									RAB10					ACTR2
			ACTR2				RHOQ								ACTR2						RHOQ									ACTR2					NSA2
			NSA2				SRRM1								NSA2						SRRM1									NSA2					ZNF207
			ZNF207				KHSRP								ZNF207						KHSRP									ZNF207					ANXA5
			ANXA5				ENAH								ANXA5						ENAH									ANXA5					GPBP1
			GPBP1				TCEA1								GPBP1						TCEA1									GPBP1					RHOQ
			RHOQ				BRD2								RHOQ						BRD2									RHOQ					SRRM1
			SRRM1				TEAD1								SRRM1						TEAD1									SRRM1					KHSRP
			KHSRP				NDUFA4								KHSRP						NDUFA4									KHSRP					ENAH
			ENAH				MARCKSL1								ENAH						MARCKSL1									ENAH					TCEA1
			TCEA1				GPX1								TCEA1						GPX1									TCEA1					BRD2
			BRD2				LOC100127131								BRD2						LOC100127131									BRD2					TEAD1
			TEAD1				EIF3G								TEAD1						EIF3G									TEAD1					NDUFA4
			NDUFA4				HNRNPR								NDUFA4						HNRNPR									NDUFA4					MARCKSL1
			MARCKSL1				RBX1								MARCKSL1						RBX1									MARCKSL1					GPX1
			GPX1				SNU13								GPX1						SNU13									GPX1					LOC100127131
			LOC100127131				JUND								LOC100127131						JUND									LOC100127131					EIF3G
			EIF3G				COX7C								EIF3G						COX7C									EIF3G					HNRNPR
			HNRNPR				SP3								HNRNPR						SP3									HNRNPR					RBX1
			RBX1				PRDX3								RBX1						PRDX3									RBX1					SNU13
			SNU13				PPP1R2								SNU13						PPP1R2									SNU13					JUND
			JUND				RAB2A								JUND						RAB2A									JUND					COX7C
			COX7C				MRLC2								COX7C						MRLC2									COX7C					SP3
			SP3				POMP								SP3						POMP									SP3					PRDX3
			PRDX3				CAPZB								PRDX3						CAPZB									PRDX3					PPP1R2
			PPP1R2				DDX5								PPP1R2						DDX5									PPP1R2					RAB2A
			RAB2A				STIP1								RAB2A						STIP1									RAB2A					MRLC2
			MRLC2				GNB1								MRLC2						GNB1									MRLC2					POMP
			POMP				TRNAG-GCC								POMP						RNF10									POMP					CAPZB
			CAPZB				PCNP								CAPZB						TRNAG-GCC									CAPZB					DDX5
			DDX5				HNRNPH1								DDX5						PCNP									DDX5					STIP1
			STIP1				RAB14								STIP1						HNRNPH1									STIP1					GNB1
			GNB1				KHDRBS1								GNB1						RAB14									GNB1					RNF10
			RNF10				MED13								RNF10						KHDRBS1									RNF10					TRNAG-GCC
			TRNAG-GCC				RC3H1								TRNAG-GCC						S100A10									TRNAG-GCC					PCNP
			PCNP				MAPK1IP1L								PCNP						MED13									PCNP					HNRNPH1
			HNRNPH1				ARCN1								HNRNPH1						RC3H1									HNRNPH1					RAB14
			RAB14				UBE2L3								RAB14						MAPK1IP1L									RAB14					KHDRBS1
			KHDRBS1				CMPK1								KHDRBS1						ARCN1									KHDRBS1					S100A10
			S100A10				EIF4A1								S100A10						UBE2L3									S100A10					MED13
			MED13				AMD1								MED13						CMPK1									MED13					RC3H1
			RC3H1				COX6A1								RC3H1						EIF4A1									RC3H1					MAPK1IP1L
			MAPK1IP1L				EEA1								MAPK1IP1L						AMD1									MAPK1IP1L					ARCN1
			ARCN1				ATP5G3								ARCN1						COX6A1									ARCN1					UBE2L3
			UBE2L3				BBX								UBE2L3						RPL22L1									UBE2L3					CMPK1
			CMPK1				TRNAQ-CUG								CMPK1						EEA1									CMPK1					EIF4A1
			EIF4A1				HNRNPL								EIF4A1						ATP5G3									EIF4A1					AMD1
			AMD1				SNX3								AMD1						BBX									AMD1					COX6A1
			COX6A1				ELAVL1								COX6A1						TRNAQ-CUG									COX6A1					RPL22L1
			RPL22L1				CRK								RPL22L1						HNRNPL									RPL22L1					EEA1
			EEA1				TOMM20								EEA1						SNX3									EEA1					ATP5G3
			ATP5G3				CNN3								ATP5G3						ELAVL1									ATP5G3					BBX
			BBX				EPS15								BBX						CRK									BBX					TRNAQ-CUG
			TRNAQ-CUG				PDLIM5								TRNAQ-CUG						TOMM20									TRNAQ-CUG					HNRNPL
			HNRNPL				XPO1								HNRNPL						CNN3									HNRNPL					SNX3
			SNX3				RAB6A								SNX3						EPS15									SNX3					ELAVL1
			ELAVL1				FAM84B								ELAVL1						PDLIM5									ELAVL1					CRK
			CRK				ZNF706								CRK						XPO1									CRK					TOMM20
			TOMM20				YTHDF3								TOMM20						RAB6A									TOMM20					CNN3
			CNN3				NAB1								CNN3						FAM84B									CNN3					EPS15
			EPS15				WNK1								EPS15						ZNF706									EPS15					PDLIM5
			PDLIM5				HNRNPA0								PDLIM5						YTHDF3									PDLIM5					XPO1
			XPO1				VMA21								XPO1						NAB1									XPO1					RAB6A
			RAB6A				HNRNPD								RAB6A						WNK1									RAB6A					TPI1
			TPI1				LOC100521518								TPI1						HNRNPA0									TPI1					FAM84B
			FAM84B				C1H14orf166								FAM84B						VMA21									FAM84B					ZNF706
			ZNF706				SF3B1								ZNF706						HNRNPD									ZNF706					YTHDF3
			YTHDF3				ATP5F1								YTHDF3						LOC100521518									YTHDF3					NAB1
			NAB1				HIPK1								NAB1						C1H14orf166									NAB1					WNK1
			WNK1				UBE2N								WNK1						SF3B1									WNK1					HNRNPA0
			HNRNPA0				SEC61G								HNRNPA0						ATP5F1									HNRNPA0					VMA21
			VMA21				PRDX5								VMA21						HIPK1									VMA21					HNRNPD
			HNRNPD				RYBP								HNRNPD						UBE2N									HNRNPD					LOC100521518
			LOC100521518				SP1								LOC100521518						SEC61G									LOC100521518					C1H14orf166
			C1H14orf166				ATP5O								C1H14orf166						PRDX5									C1H14orf166					SF3B1
			SF3B1				COX6C								SF3B1						RYBP									SF3B1					ATP5F1
			ATP5F1				CLTC								ATP5F1						SP1									ATP5F1					HIPK1
			HIPK1				PURB								HIPK1						ATP5O									HIPK1					UBE2N
			UBE2N				PUM2								UBE2N						COX6C									UBE2N					SEC61G
			SEC61G				NCL								SEC61G						CLTC									SEC61G					PRDX5
			PRDX5				UBL5								PRDX5						PURB									PRDX5					RYBP
			RYBP				SAP18								RYBP						PUM2									RYBP					SP1
			SP1				UBE2H								SP1						NCL									SP1					ATP5O
			ATP5O				UBP1								ATP5O						UBL5									ATP5O					COX6C
			COX6C				ELOB								COX6C						SAP18									COX6C					CLTC
			CLTC				TSC22D1								CLTC						UBE2H									CLTC					PURB
			PURB				EFR3A								PURB						UBP1									PURB					PUM2
			PUM2				LOC110261485								PUM2						ELOB									PUM2					NCL
			NCL				GNA13								NCL						TSC22D1									NCL					UBL5
			UBL5				ATF4								UBL5						EFR3A									UBL5					SAP18
			SAP18				RBM47								SAP18						LOC110261485									SAP18					UBE2H
			UBE2H				ANXA1								UBE2H						GNA13									UBE2H					UBP1
			UBP1				RBMX								UBP1						ATF4									UBP1					ELOB
			ELOB				CCSER2								ELOB						RBM47									ELOB					TSC22D1
			TSC22D1				PPP2CB								TSC22D1						ANXA1									TSC22D1					EFR3A
			EFR3A				EIF4E								EFR3A						RBMX									EFR3A					LOC110261485
			LOC110261485				R3HDM1								LOC110261485						CCSER2									LOC110261485					GNA13
			GNA13				SSB								GNA13						PPP2CB									GNA13					ATF4
			ATF4				BRK1								ATF4						EIF4E									ATF4					RBM47
			RBM47				EEF1D								RBM47						R3HDM1									RBM47					ANXA1
			ANXA1				LGALS1								ANXA1						SSB									ANXA1					RBMX
			RBMX				COX7A2								RBMX						BRK1									RBMX					CCSER2
			CCSER2				EIF3K								CCSER2						EEF1D									CCSER2					PPP2CB
			PPP2CB				HECTD1								PPP2CB						LGALS1									PPP2CB					EIF4E
			EIF4E				GSK3B								EIF4E						COX7A2									EIF4E					R3HDM1
			R3HDM1				OST4								R3HDM1						EIF3K									R3HDM1					SSB
			SSB				CS								SSB						HECTD1									SSB					BRK1
			BRK1				COPZ1								BRK1						GSK3B									BRK1					EEF1D
			EEF1D				HSPD1								EEF1D						OST4									EEF1D					LGALS1
			LGALS1				FAM120A								LGALS1						CS									LGALS1					COX7A2
			COX7A2				LOC100516480								COX7A2						COPZ1									COX7A2					EIF3K
			EIF3K				CLIC1								EIF3K						HSPD1									EIF3K					HECTD1
			HECTD1				CIB1								HECTD1						FAM120A									HECTD1					GSK3B
			GSK3B				ARHGDIA								GSK3B						LOC100516480									GSK3B					OST4
			OST4				YWHAB								OST4						CLIC1									OST4					CS
			CS				GNG5								CS						CIB1									CS					COPZ1
			COPZ1				ATP5L								COPZ1						ARHGDIA									COPZ1					HSPD1
			HSPD1				ATP5J								HSPD1						YWHAB									HSPD1					FAM120A
			FAM120A				EIF2A								FAM120A						GNG5									FAM120A					LOC100516480
			LOC100516480				ATP5J2								LOC100516480						ATP5L									LOC100516480					CLIC1
			CLIC1				BAIAP2L1								CLIC1						ATP5J									CLIC1					CIB1
			CIB1				MINOS1								CIB1						EIF2A									CIB1					ARHGDIA
			ARHGDIA				UBE2D3								ARHGDIA						ATP5J2									ARHGDIA					YWHAB
			YWHAB				UBE2K								YWHAB						BAIAP2L1									YWHAB					GNG5
			GNG5				RMND5A								GNG5						MINOS1									GNG5					ATP5L
			ATP5L				VAMP3								ATP5L						UBE2D3									ATP5L					ATP5J
			ATP5J				COX6B								ATP5J						UBE2K									ATP5J					EIF2A
			EIF2A				PTAR1								EIF2A						VAMP3									EIF2A					ATP5J2
			ATP5J2				ALDOA								ATP5J2						COX6B									ATP5J2					BAIAP2L1
			BAIAP2L1				LOC100520817								BAIAP2L1						PTAR1									BAIAP2L1					MINOS1
			MINOS1				CCDC186								MINOS1						ALDOA									MINOS1					UBE2D3
			UBE2D3				GNG10								UBE2D3						LOC100520817									UBE2D3					UBE2K
			UBE2K				PTPN13								UBE2K						CCDC186									UBE2K					RMND5A
			RMND5A				MDH2								RMND5A						GNG10									RMND5A					VAMP3
			VAMP3				DDX21								VAMP3						PTPN13									VAMP3					COX6B
			COX6B				U2AF2								COX6B						MDH2									COX6B					PTAR1
			PTAR1				ATP5A1								PTAR1						DDX21									PTAR1					ALDOA
			ALDOA				PCMTD1								ALDOA						U2AF2									ALDOA					LOC100520817
			LOC100520817				COX5B								LOC100520817						ATP5A1									LOC100520817					CCDC186
			CCDC186				NUDT4								CCDC186						PCMTD1									CCDC186					GNG10
			GNG10				TRNAK-UUU								GNG10						COX5B									GNG10					MDH2
			PTPN13				LOC100739163								PTPN13						NUDT4									PTPN13					DDX21
			MDH2				FKBP8								MDH2						TRNAK-UUU									MDH2					U2AF2
			DDX21				ATP5B								DDX21						LOC100739163									DDX21					ATP5A1
			U2AF2				SNRPD2								U2AF2						FKBP8									U2AF2					PCMTD1
			ATP5A1				G3BP2								ATP5A1						ATP5B									ATP5A1					COX5B
			PCMTD1				MTCH1								PCMTD1						SNRPD2									PCMTD1					NUDT4
			COX5B				SRP14								COX5B						G3BP2									COX5B					TRNAK-UUU
			NUDT4				GPBP1L1								NUDT4						MTCH1									NUDT4					LOC100739163
			TRNAK-UUU				HNRNPM								TRNAK-UUU						SRP14									TRNAK-UUU					FKBP8
			LOC100739163				CAB39								LOC100739163						GPBP1L1									LOC100739163					ATP5B
			FKBP8				SNRPB								FKBP8						HNRNPM									FKBP8					SNRPD2
			ATP5B				TAB2								ATP5B						CAB39									ATP5B					G3BP2
			SNRPD2				SCYL2								SNRPD2						SNRPB									SNRPD2					MTCH1
			G3BP2				ZFAND5								G3BP2						TAB2									G3BP2					SRP14
			MTCH1				ZNRF2								MTCH1						SCYL2									MTCH1					GPBP1L1
			SRP14				DYNLT1								SRP14						ZFAND5									SRP14					HNRNPM
			GPBP1L1				CYSTM1								GPBP1L1						ZNRF2									GPBP1L1					CAB39
			HNRNPM				CCT2								HNRNPM						DYNLT1									HNRNPM					SNRPB
			CAB39				TAOK1								CAB39						CYSTM1									CAB39					TAB2
			SNRPB				VCP								SNRPB						CCT2									SNRPB					SCYL2
			TAB2				EIF3F								TAB2						VCP									TAB2					ZFAND5
			SCYL2				FUS								SCYL2						EIF3F									SCYL2					ZNRF2
			ZFAND5				ESD								ZFAND5						FUS									ZFAND5					DYNLT1
			ZNRF2				EIF2S3								ZNRF2						ESD									ZNRF2					CYSTM1
			DYNLT1				RNPS1								DYNLT1						EIF2S3									DYNLT1					CCT2
			CYSTM1				TBCA								CYSTM1						RNPS1									CYSTM1					TAOK1
			CCT2				USMG5								CCT2						TBCA									CCT2					VCP
			TAOK1				RBM39								TAOK1						USMG5									TAOK1					EIF3F
			VCP				DYNLRB1								VCP						RBM39									VCP					FUS
			EIF3F				GNAI2								EIF3F						DYNLRB1									EIF3F					ESD
			FUS				ANP32E								FUS						GNAI2									FUS					EIF2S3
			ESD				RIOK3								ESD						ANP32E									ESD					RNPS1
			EIF2S3				PPP4R2								EIF2S3						RIOK3									EIF2S3					TBCA
			RNPS1				OGDH								RNPS1						PPP4R2									RNPS1					USMG5
			TBCA				WBP2								TBCA						OGDH									TBCA					RBM39
			USMG5				AHSA1								USMG5						WBP2									USMG5					DYNLRB1
			RBM39				API5								RBM39						AHSA1									RBM39					GNAI2
			DYNLRB1				CCT4								DYNLRB1						API5									DYNLRB1					ANP32E
			GNAI2				PAWR								GNAI2						CCT4									GNAI2					RIOK3
			ANP32E				LOC100519675								ANP32E						PAWR									ANP32E					PPP4R2
			RIOK3				TRNAP-AGG								RIOK3						LOC100519675									RIOK3					OGDH
			PPP4R2				CTNND1								PPP4R2						TRNAP-AGG									PPP4R2					WBP2
			OGDH				NDUFB4								OGDH						CTNND1									OGDH					AHSA1
			WBP2				LSM4								WBP2						NDUFB4									WBP2					API5
			AHSA1				ROMO1								AHSA1						LSM4									AHSA1					CCT4
			API5				PICALM								API5						ROMO1									API5					PAWR
			CCT4				USP9X								CCT4						PICALM									CCT4					LOC100519675
			PAWR				CAP1								PAWR						USP9X									PAWR					TRNAP-AGG
			LOC100519675				LOC100524308								LOC100519675						CAP1									LOC100519675					CTNND1
			TRNAP-AGG				RHOC								TRNAP-AGG						LOC100524308									TRNAP-AGG					NDUFB4
			CTNND1				HMGB2								CTNND1						RHOC									CTNND1					LSM4
			NDUFB4				CDV3								NDUFB4						HMGB2									NDUFB4					ROMO1
			LSM4				ECHS1								LSM4						CDV3									LSM4					PICALM
			ROMO1				ATP5G1								ROMO1						EIF3L									ROMO1					USP9X
			PICALM				TLK1								PICALM						ECHS1									PICALM					CAP1
			USP9X				CUL4B								USP9X						ATP5G1									USP9X					LOC100524308
			CAP1				COPS2								CAP1						TLK1									CAP1					RHOC
			LOC100524308				UBAP2L								LOC100524308						CUL4B									LOC100524308					HMGB2
			RHOC				GABARAPL2								RHOC						COPS2									RHOC					CDV3
			HMGB2				FAM60A								HMGB2						UBAP2L									HMGB2					EIF3L
			CDV3				CCDC50								CDV3						GABARAPL2									CDV3					ECHS1
			EIF3L				PRRC2C								EIF3L						FAM60A									EIF3L					ATP5G1
			ECHS1				MAGI1								ECHS1						CCDC50									ECHS1					TLK1
			ATP5G1				ARPC2								ATP5G1						PRRC2C									ATP5G1					CUL4B
			TLK1				GSPT1								TLK1						MAGI1									TLK1					COPS2
			CUL4B				ATOX1								CUL4B						ARPC2									CUL4B					UBAP2L
			COPS2				G3BP1								COPS2						GSPT1									COPS2					GABARAPL2
			UBAP2L				PRRC1								UBAP2L						ATOX1									UBAP2L					FAM60A
			GABARAPL2				SNRPG								GABARAPL2						G3BP1									GABARAPL2					CCDC50
			FAM60A				YME1L1								FAM60A						PRRC1									FAM60A					PRRC2C
			CCDC50				ANP32B								CCDC50						SNRPG									CCDC50					MAGI1
			PRRC2C				CDK2AP1								PRRC2C						YME1L1									PRRC2C					ARPC2
			MAGI1				RSL24D1								MAGI1						ANP32B									MAGI1					GSPT1
			ARPC2				PARK7								ARPC2						CDK2AP1									ARPC2					ATOX1
			GSPT1				TRNAS-GCU								GSPT1						RSL24D1									GSPT1					G3BP1
			ATOX1				IRF2BP2								ATOX1						PARK7									ATOX1					PRRC1
			G3BP1				TXNL1								G3BP1						TRNAS-GCU									G3BP1					SNRPG
			PRRC1				DBI								PRRC1						IRF2BP2									PRRC1					YME1L1
			SNRPG				JUP								SNRPG						TXNL1									SNRPG					ANP32B
			YME1L1				MIR21								YME1L1						DBI									YME1L1					CDK2AP1
			ANP32B				TMEM230								ANP32B						JUP									ANP32B					RSL24D1
			CDK2AP1				DCUN1D1								CDK2AP1						MIR21									CDK2AP1					PARK7
			RSL24D1				H2AFZ								RSL24D1						TMEM230									RSL24D1					TRNAS-GCU
			PARK7				HSBP1								PARK7						DCUN1D1									PARK7					IRF2BP2
			TRNAS-GCU				CANX								TRNAS-GCU						H2AFZ									TRNAS-GCU					TXNL1
			IRF2BP2				UBE2I								IRF2BP2						HSBP1									IRF2BP2					DBI
			TXNL1				ELOC								TXNL1						CANX									TXNL1					JUP
			DBI				TALDO1								DBI						UBE2I									DBI					MIR21
			JUP				FUBP1								JUP						ELOC									JUP					TMEM230
			MIR21				SH3BP4								MIR21						TALDO1									MIR21					DCUN1D1
			TMEM230				CKS2								TMEM230						FUBP1									TMEM230					H2AFZ
			DCUN1D1				LOC100624067								DCUN1D1						SH3BP4									DCUN1D1					HSBP1
			H2AFZ				SRRM2								H2AFZ						CKS2									H2AFZ					CANX
			HSBP1				ETF1								HSBP1						LOC100624067									HSBP1					UBE2I
			CANX				LOC100512195								CANX						SRRM2									CANX					ELOC
			UBE2I				MED13L								UBE2I						ETF1									UBE2I					TALDO1
			ELOC				CSRP2								ELOC						LOC100512195									ELOC					FUBP1
			TALDO1				GNB2								TALDO1						MED13L									TALDO1					SH3BP4
			FUBP1				KPNA4								FUBP1						PAFAH1B1									FUBP1					CKS2
			SH3BP4				HADH								SH3BP4						CSRP2									SH3BP4					LOC100624067
			CKS2				ATP5H								CKS2						GNB2									CKS2					SRRM2
			LOC100624067				TFG								LOC100624067						KPNA4									LOC100624067					ETF1
			SRRM2				EWSR1								SRRM2						HADH									SRRM2					LOC100512195
			ETF1				AHCYL1								ETF1						ATP5H									ETF1					MED13L
			LOC100512195				RAB7A								LOC100512195						TFG									LOC100512195					PAFAH1B1
			MED13L				VDAC1								MED13L						EWSR1									MED13L					CSRP2
			PAFAH1B1				SLC25A1								PAFAH1B1						AHCYL1									PAFAH1B1					GNB2
			CSRP2				RAB21								CSRP2						RAB7A									CSRP2					KPNA4
			GNB2				CACYBP								GNB2						VDAC1									GNB2					HADH
			KPNA4				SRPK1								KPNA4						SLC25A1									KPNA4					ATP5H
			HADH				CTNNA1								HADH						RAB21									HADH					TFG
			ATP5H				NCOA7								ATP5H						CACYBP									ATP5H					EWSR1
			TFG				IPO5								TFG						SRPK1									TFG					AHCYL1
			EWSR1				CAND1								EWSR1						CTNNA1									EWSR1					RAB7A
			AHCYL1				GPX4								AHCYL1						NCOA7									AHCYL1					VDAC1
			RAB7A				SNRPE								RAB7A						IPO5									RAB7A					SLC25A1
			VDAC1				STAU1								VDAC1						CAND1									VDAC1					RAB21
			SLC25A1				VAPB								SLC25A1						GPX4									SLC25A1					CACYBP
			RAB21				LOC100623540								RAB21						SNRPE									RAB21					SRPK1
			CACYBP				TRNAG-CCC								CACYBP						STAU1									CACYBP					CTNNA1
			SRPK1				CHTOP								SRPK1						VAPB									SRPK1					NCOA7
			CTNNA1				SEM1								CTNNA1						LOC100623540									CTNNA1					IPO5
			NCOA7				CAPN2								NCOA7						TRNAG-CCC									NCOA7					CAND1
			IPO5				PCM1								IPO5						CHTOP									IPO5					GPX4
			CAND1				SSR4								CAND1						SEM1									CAND1					SNRPE
			GPX4				CHMP3								GPX4						CAPN2									GPX4					STAU1
			SNRPE				LARP1								SNRPE						PCM1									SNRPE					VAPB
			STAU1				LOC100523874								STAU1						SSR4									STAU1					LOC100623540
			VAPB				BTF3L4								VAPB						CHMP3									VAPB					TRNAG-CCC
			LOC100623540				RBBP4								LOC100623540						LARP1									LOC100623540					CHTOP
			TRNAG-CCC				RBM3								TRNAG-CCC						LOC100523874									TRNAG-CCC					SEM1
			CHTOP				POLR2E								CHTOP						BTF3L4									CHTOP					CAPN2
			SEM1				LOC102160336								SEM1						RBBP4									SEM1					PCM1
			CAPN2				CTTN								CAPN2						RBM3									CAPN2					SSR4
			PCM1				LOC100156967								PCM1						POLR2E									PCM1					CHMP3
			SSR4				MRPS36								SSR4						LOC102160336									SSR4					LARP1
			CHMP3				TRNAN-GUU								CHMP3						CTTN									CHMP3					LOC100523874
			LARP1				ATF7IP								LARP1						LOC100156967									LARP1					BTF3L4
			LOC100523874				PRPF40A								LOC100523874						MRPS36									LOC100523874					RBBP4
			BTF3L4				GLUD1								BTF3L4						TRNAN-GUU									BTF3L4					RBM3
			RBBP4				DCTN2								RBBP4						ATF7IP									RBBP4					POLR2E
			RBM3				CSTB								RBM3						PRPF40A									RBM3					LOC102160336
			POLR2E				NFE2L2								POLR2E						GLUD1									POLR2E					CTTN
			LOC102160336				EIF2S2								LOC102160336						DCTN2									LOC102160336					LOC100156967
			CTTN				PRMT1								CTTN						CSTB									CTTN					MRPS36
			LOC100156967				TRNAL-CAG								LOC100156967						NFE2L2									LOC100156967					TRNAN-GUU
			MRPS36				LITAF								MRPS36						EIF2S2									MRPS36					ATF7IP
			TRNAN-GUU				SNX13								TRNAN-GUU						PRMT1									TRNAN-GUU					PRPF40A
			ATF7IP				MAPK6								ATF7IP						TRNAL-CAG									ATF7IP					GLUD1
			PRPF40A				USO1								PRPF40A						LITAF									PRPF40A					DCTN2
			GLUD1				MED28								GLUD1						SNX13									GLUD1					CSTB
			DCTN2				AFF1								DCTN2						MAPK6									DCTN2					NFE2L2
			CSTB				SON								CSTB						USO1									CSTB					EIF2S2
			NFE2L2				GLTP								NFE2L2						MED28									NFE2L2					PRMT1
			EIF2S2				SUZ12								EIF2S2						AFF1									EIF2S2					TRNAL-CAG
			PRMT1				NDUFS5								PRMT1						SON									PRMT1					LITAF
			TRNAL-CAG				HNRNPH3								TRNAL-CAG						GLTP									TRNAL-CAG					SNX13
			LITAF				CTNNB1								LITAF						SUZ12									LITAF					MAPK6
			SNX13				RAB18								SNX13						NDUFS5									SNX13					USO1
			MAPK6				C7H6orf106								MAPK6						HNRNPH3									MAPK6					MED28
			USO1				PGAM1								USO1						CTNNB1									USO1					AFF1
			MED28				SQSTM1								MED28						RAB18									MED28					SON
			AFF1				CELF1								AFF1						C7H6orf106									AFF1					GLTP
			SON				MFF								SON						PGAM1									SON					SUZ12
			GLTP				TMEM33								GLTP						SQSTM1									GLTP					NDUFS5
			SUZ12				CSNK2A1								SUZ12						CELF1									SUZ12					HNRNPH3
			NDUFS5				PPP2CA								NDUFS5						MFF									NDUFS5					CTNNB1
			HNRNPH3				PSMD11								HNRNPH3						TMEM33									HNRNPH3					RAB18
			CTNNB1				CNOT1								CTNNB1						CSNK2A1									CTNNB1					C7H6orf106
			RAB18				EPB41								RAB18						PPP2CA									RAB18					PGAM1
			C7H6orf106				SSRP1								C7H6orf106						PSMD11									C7H6orf106					SQSTM1
			PGAM1				TRIM28								PGAM1						CNOT1									PGAM1					CELF1
			SQSTM1				GOLGA4								SQSTM1						EPB41									SQSTM1					MFF
			CELF1				DPY30								CELF1						SSRP1									CELF1					TMEM33
			MFF				LOC110259977								MFF						TRIM28									MFF					CSNK2A1
			TMEM33				VPS29								TMEM33						GOLGA4									TMEM33					PPP2CA
			CSNK2A1				LYPLA1								CSNK2A1						DPY30									CSNK2A1					PSMD11
			PPP2CA				FAM204A								PPP2CA						LOC110259977									PPP2CA					CNOT1
			PSMD11				TP53INP1								PSMD11						VPS29									PSMD11					EPB41
			CNOT1				LOC102161120								CNOT1						LYPLA1									CNOT1					SSRP1
			EPB41				TBC1D1								EPB41						FAM204A									EPB41					TRIM28
			SSRP1				LOC100522418								SSRP1						TP53INP1									SSRP1					GOLGA4
			TRIM28				R3HDM2								TRIM28						LOC102161120									TRIM28					DPY30
			GOLGA4				TNPO1								GOLGA4						TBC1D1									GOLGA4					LOC110259977
			DPY30				NDUFA5								DPY30						LOC100522418									DPY30					VPS29
			LOC110259977				HDLBP								LOC110259977						R3HDM2									LOC110259977					LYPLA1
			VPS29				RALY								VPS29						TNPO1									VPS29					FAM204A
			LYPLA1				USP34								LYPLA1						NDUFA5									LYPLA1					TP53INP1
			FAM204A				ALKBH5								FAM204A						HDLBP									FAM204A					LOC102161120
			TP53INP1				ABI1								TP53INP1						RALY									TP53INP1					TBC1D1
			LOC102161120				FXR1								LOC102161120						USP34									LOC102161120					LOC100522418
			TBC1D1				SF1								TBC1D1						ALKBH5									TBC1D1					R3HDM2
			LOC100522418				PSMA7								LOC100522418						ABI1									LOC100522418					TNPO1
			R3HDM2				EIF3J								R3HDM2						FXR1									R3HDM2					NDUFA5
			TNPO1				RABEP1								TNPO1						SF1									TNPO1					HDLBP
			NDUFA5				PRICKLE4								NDUFA5						PSMA7									NDUFA5					RALY
			HDLBP				DDX39B								HDLBP						EIF3J									HDLBP					USP34
			RALY				ATN1								RALY						RABEP1									RALY					ALKBH5
			USP34				LOC100522678								USP34						PRICKLE4									USP34					ABI1
			ALKBH5				ZRANB2								ALKBH5						DDX39B									ALKBH5					FXR1
			ABI1				TIA1								ABI1						ATN1									ABI1					SF1
			FXR1				YWHAH								FXR1						LOC100522678									FXR1					PSMA7
			SF1				TXN2								SF1						ZRANB2									SF1					EIF3J
			PSMA7				TARDBP								PSMA7						TIA1									PSMA7					RABEP1
			EIF3J				DCAF8								EIF3J						YWHAH									EIF3J					PRICKLE4
			RABEP1				EIF3M								RABEP1						TXN2									RABEP1					DDX39B
			PRICKLE4				UBE2D2								PRICKLE4						TARDBP									PRICKLE4					ATN1
			DDX39B				UBXN2A								DDX39B						DCAF8									DDX39B					LOC100522678
			ATN1				TOMM22								ATN1						EIF3M									ATN1					ZRANB2
			LOC100522678				SNRPD3								LOC100522678						UBE2D2									LOC100522678					TIA1
			ZRANB2				PTPN11								ZRANB2						UBXN2A									ZRANB2					YWHAH
			TIA1				NBEAL1								TIA1						TOMM22									TIA1					TXN2
			YWHAH				NDUFA7								YWHAH						SNRPD3									YWHAH					TARDBP
			TXN2				LOC100739087								TXN2						PTPN11									TXN2					DCAF8
			TARDBP				TJP1								TARDBP						NBEAL1									TARDBP					EIF3M
			DCAF8				PRRC2A								DCAF8						NDUFA7									DCAF8					UBE2D2
			EIF3M				CYCS								EIF3M						LOC100739087									EIF3M					UBXN2A
			UBE2D2				ISCU								UBE2D2						TJP1									UBE2D2					TOMM22
			UBXN2A				GNAI3								UBXN2A						PRRC2A									UBXN2A					SNRPD3
			TOMM22				TRNAC-GCA								TOMM22						CYCS									TOMM22					PTPN11
			SNRPD3				NR1D2								SNRPD3						ISCU									SNRPD3					NBEAL1
			PTPN11				YBX3								PTPN11						WASL									PTPN11					NDUFA7
			NBEAL1				WBP11								NBEAL1						GNAI3									NBEAL1					LOC100739087
			NDUFA7				FEM1C								NDUFA7						TRNAC-GCA									NDUFA7					TJP1
			LOC100739087				AP3S1								LOC100739087						NR1D2									LOC100739087					PRRC2A
			TJP1				RAB5A								TJP1						YBX3									TJP1					CYCS
			PRRC2A				PAIP1								PRRC2A						WBP11									PRRC2A					ISCU
			CYCS				RBM8A								CYCS						FEM1C									CYCS					GNAI3
			ISCU				DYRK1A								ISCU						AP3S1									ISCU					TRNAC-GCA
			WASL				RHOB								WASL						RAB5A									WASL					NR1D2
			GNAI3				SEC31A								GNAI3						PAIP1									GNAI3					YBX3
			TRNAC-GCA				SF3B2								TRNAC-GCA						RBM8A									TRNAC-GCA					WBP11
			NR1D2				ARPC4								NR1D2						DYRK1A									NR1D2					FEM1C
			YBX3				SND1								YBX3						RHOB									YBX3					AP3S1
			WBP11				NUP50								WBP11						SEC31A									WBP11					RAB5A
			FEM1C				GPD1L								FEM1C						SF3B2									FEM1C					PAIP1
			AP3S1				RBM27								AP3S1						ARPC4									AP3S1					RBM8A
			RAB5A				EIF4G1								RAB5A						SND1									RAB5A					DYRK1A
			PAIP1				STAG2								PAIP1						NUP50									PAIP1					RHOB
			RBM8A				VPS26A								RBM8A						GPD1L									RBM8A					SEC31A
			DYRK1A				YWHAG								DYRK1A						RBM27									DYRK1A					SF3B2
			RHOB				CRKL								RHOB						EIF4G1									RHOB					ARPC4
			SEC31A				LASP1								SEC31A						STAG2									SEC31A					SND1
			SF3B2				GTF2I								SF3B2						VPS26A									SF3B2					NUP50
			ARPC4				TSTD1								ARPC4						YWHAG									ARPC4					GPD1L
			SND1				POLDIP3								SND1						CRKL									SND1					RBM27
			NUP50				SENP6								NUP50						LASP1									NUP50					EIF4G1
			GPD1L				WDR26								GPD1L						GTF2I									GPD1L					STAG2
			RBM27				ATPIF1								RBM27						TSTD1									RBM27					VPS26A
			EIF4G1				NF1								EIF4G1						POLDIP3									EIF4G1					YWHAG
			STAG2				LMNA								STAG2						SENP6									STAG2					CRKL
			VPS26A				PSMA2								VPS26A						WDR26									VPS26A					LASP1
			YWHAG				ADNP								YWHAG						ATPIF1									YWHAG					GTF2I
			CRKL				PDCD6IP								CRKL						NF1									CRKL					TSTD1
			LASP1				NDUFB8								LASP1						LMNA									LASP1					POLDIP3
			GTF2I				RBM4								GTF2I						PSMA2									GTF2I					SENP6
			TSTD1				PKM								TSTD1						ADNP									TSTD1					WDR26
			POLDIP3				UBALD2								POLDIP3						NCKAP1									POLDIP3					ATPIF1
			SENP6				LOC110261488								SENP6						PDCD6IP									SENP6					NF1
			WDR26				DYNC1LI2								WDR26						NDUFB8									WDR26					LMNA
			ATPIF1				RNF138								ATPIF1						RBM4									ATPIF1					PSMA2
			NF1				ILF2								NF1						PKM									NF1					ADNP
			LMNA				CCNC								LMNA						UBALD2									LMNA					NCKAP1
			PSMA2				FBL								PSMA2						LOC110261488									PSMA2					PDCD6IP
			ADNP				ZBTB10								ADNP						DYNC1LI2									ADNP					NDUFB8
			NCKAP1				CHMP4B								NCKAP1						RNF138									NCKAP1					RBM4
			PDCD6IP				GON7								PDCD6IP						ILF2									PDCD6IP					PKM
			NDUFB8				UBFD1								NDUFB8						CCNC									NDUFB8					UBALD2
			RBM4				ZZZ3								RBM4						FBL									RBM4					LOC110261488
			PKM				DHX9								PKM						ZBTB10									PKM					DYNC1LI2
			UBALD2				PHF3								UBALD2						CHMP4B									UBALD2					RNF138
			LOC110261488				C3H16orf72								LOC110261488						GON7									LOC110261488					ILF2
			DYNC1LI2				PXK								DYNC1LI2						UBFD1									DYNC1LI2					CCNC
			RNF138				ARIH1								RNF138						ZZZ3									RNF138					FBL
			ILF2				LOC100523526								ILF2						DHX9									ILF2					ZBTB10
			CCNC				ATP5D								CCNC						PHF3									CCNC					CHMP4B
			FBL				SRSF11								FBL						PXK									FBL					GON7
			ZBTB10				SRSF5								ZBTB10						ARIH1									ZBTB10					UBFD1
			CHMP4B				METAP2								CHMP4B						LOC100523526									CHMP4B					ZZZ3
			GON7				DLG1								GON7						ATP5D									GON7					DHX9
			UBFD1				GLUL								UBFD1						SRSF11									UBFD1					PHF3
			ZZZ3				NUSAP1								ZZZ3						SRSF5									ZZZ3					C3H16orf72
			DHX9				PSMB6								DHX9						METAP2									DHX9					PXK
			PHF3				ITCH								PHF3						DLG1									PHF3					ARIH1
			C3H16orf72				AGFG1								C3H16orf72						GLUL									C3H16orf72					LOC100523526
			PXK				ACIN1								PXK						NUSAP1									PXK					ATP5D
			ARIH1				C2H19orf43								ARIH1						PSMB6									ARIH1					SRSF11
			LOC100523526				IQGAP2								LOC100523526						ITCH									LOC100523526					SRSF5
			ATP5D				UTRN								ATP5D						AGFG1									ATP5D					METAP2
			SRSF11				FNDC3B								SRSF11						ACIN1									SRSF11					DLG1
			SRSF5				SMIM15								SRSF5						C2H19orf43									SRSF5					GLUL
			METAP2				H2AFY								METAP2						IQGAP2									METAP2					NUSAP1
			DLG1				REEP5								DLG1						UTRN									DLG1					PSMB6
			GLUL				SDHC								GLUL						FNDC3B									GLUL					ITCH
			NUSAP1				LOC100524554								NUSAP1						SMIM15									NUSAP1					AGFG1
			PSMB6				SEC24A								PSMB6						H2AFY									PSMB6					ACIN1
			ITCH				TRNAL-AAG								ITCH						REEP5									ITCH					C2H19orf43
			AGFG1				SNAP23								AGFG1						SDHC									AGFG1					IQGAP2
			ACIN1				PDS5A								ACIN1						LOC100524554									ACIN1					UTRN
			C2H19orf43				CDC37								C2H19orf43						SEC24A									C2H19orf43					FNDC3B
			IQGAP2				RIF1								IQGAP2						TRNAL-AAG									IQGAP2					SMIM15
			UTRN				MRPS26								UTRN						SNAP23									UTRN					H2AFY
			FNDC3B				ARFIP1								FNDC3B						PDS5A									FNDC3B					REEP5
			SMIM15				LUZP1								SMIM15						CDC37									SMIM15					SDHC
			H2AFY				GLO1								H2AFY						RIF1									H2AFY					LOC100524554
			REEP5				TM9SF3								REEP5						MRPS26									REEP5					SEC24A
			SDHC				NIPSNAP2								SDHC						ARFIP1									SDHC					TRNAL-AAG
			LOC100524554				NOLC1								LOC100524554						LUZP1									LOC100524554					SNAP23
			SEC24A				GORASP2								SEC24A						GLO1									SEC24A					PDS5A
			TRNAL-AAG				RAB11FIP1								TRNAL-AAG						TM9SF3									TRNAL-AAG					CDC37
			SNAP23				POLDIP2								SNAP23						NIPSNAP2									SNAP23					RIF1
			PDS5A				SUCLG1								PDS5A						NOLC1									PDS5A					MRPS26
			CDC37				NAA20								CDC37						GORASP2									CDC37					LUZP1
			RIF1				EPN1								RIF1						RAB11FIP1									RIF1					GLO1
			MRPS26				NEDD8								MRPS26						POLDIP2									MRPS26					TM9SF3
			ARFIP1				FKBP3								ARFIP1						SUCLG1									ARFIP1					NIPSNAP2
			LUZP1				SNRPD1								LUZP1						NAA20									LUZP1					NOLC1
			GLO1				CCT3								GLO1						EPN1									GLO1					GORASP2
			TM9SF3				PABPC4								TM9SF3						APEX1									TM9SF3					RAB11FIP1
			NIPSNAP2				COTL1								NIPSNAP2						NEDD8									NIPSNAP2					POLDIP2
			NOLC1				CPNE3								NOLC1						FKBP3									NOLC1					SUCLG1
			GORASP2				COPE								GORASP2						SYPL1									GORASP2					NAA20
			RAB11FIP1				XPOT								RAB11FIP1						SNRPD1									RAB11FIP1					EPN1
			POLDIP2				SMS								POLDIP2						CCT3									POLDIP2					NEDD8
			SUCLG1				SMARCA5								SUCLG1						PABPC4									SUCLG1					FKBP3
			NAA20				MLF2								NAA20						COTL1									NAA20					SYPL1
			EPN1				YY1								EPN1						CPNE3									EPN1					SNRPD1
			APEX1				PTMS								APEX1						COPE									APEX1					CCT3
			NEDD8				CDC42SE1								NEDD8						XPOT									NEDD8					PABPC4
			FKBP3				ATP5C1								FKBP3						SMS									FKBP3					COTL1
			SYPL1				MDK								SYPL1						SMARCA5									SYPL1					CPNE3
			SNRPD1				VPS13C								SNRPD1						MLF2									SNRPD1					COPE
			CCT3				PIK3C2A								CCT3						PUF60									CCT3					XPOT
			PABPC4				DPM1								PABPC4						YY1									PABPC4					SMS
			COTL1				CHMP5								COTL1						CDC42SE1									COTL1					SMARCA5
			CPNE3				NCOA6								CPNE3						ATP5C1									CPNE3					MLF2
			COPE				GDI2								COPE						MDK									COPE					PUF60
			XPOT				RPS27L								XPOT						VPS13C									XPOT					YY1
			SMS				ENO1								SMS						PIK3C2A									SMS					PTMS
			SMARCA5				TRIP12								SMARCA5						DPM1									SMARCA5					CDC42SE1
			MLF2				NARS								MLF2						CHMP5									MLF2					ATP5C1
			PUF60				NIFK								PUF60						NCOA6									PUF60					MDK
			YY1				NDUFAB1								YY1						GDI2									YY1					VPS13C
			PTMS				CPSF6								PTMS						RPS27L									PTMS					PIK3C2A
			CDC42SE1				OTUD4								CDC42SE1						ENO1									CDC42SE1					PIP4K2C
			ATP5C1				PSMB1								ATP5C1						TRIP12									ATP5C1					DPM1
			MDK				TRNAL-UAG								MDK						NARS									MDK					CHMP5
			VPS13C				RAP1A								VPS13C						NIFK									VPS13C					NCOA6
			PIK3C2A				BRD4								PIK3C2A						NDUFAB1									PIK3C2A					GDI2
			PIP4K2C				ANKRD17								PIP4K2C						CPSF6									PIP4K2C					RPS27L
			DPM1				SNRPF								DPM1						OTUD4									DPM1					ENO1
			CHMP5				UBE2M								CHMP5						PSMB1									CHMP5					TRIP12
			NCOA6				TOP2B								NCOA6						TRNAL-UAG									NCOA6					NARS
			GDI2				PSMD8								GDI2						RAP1A									GDI2					NIFK
			RPS27L				AGPS								RPS27L						BRD4									RPS27L					NDUFAB1
			ENO1				LAMTOR5								ENO1						ANKRD17									ENO1					CPSF6
			TRIP12				RALBP1								TRIP12						SNRPF									TRIP12					OTUD4
			NARS				TIAL1								NARS						UBE2M									NARS					PSMB1
			NIFK				PSMB2								NIFK						TOP2B									NIFK					TRNAL-UAG
			NDUFAB1				BAG1								NDUFAB1						PSMD8									NDUFAB1					RAP1A
			CPSF6				POLR2F								CPSF6						AGPS									CPSF6					BRD4
			OTUD4				ATP5I								OTUD4						LAMTOR5									OTUD4					ANKRD17
			PSMB1				LOC110261249								PSMB1						RALBP1									PSMB1					SNRPF
			TRNAL-UAG				SAR1A								TRNAL-UAG						TIAL1									TRNAL-UAG					UBE2M
			RAP1A				GSN								RAP1A						PSMB2									RAP1A					TOP2B
			BRD4				EFTUD2								BRD4						BAG1									BRD4					PSMD8
			ANKRD17				CTBP2								ANKRD17						POLR2F									ANKRD17					AGPS
			SNRPF				NOL7								SNRPF						ATP5I									SNRPF					LAMTOR5
			UBE2M				IDH2								UBE2M						LOC110261249									UBE2M					RALBP1
			TOP2B				TTLL12								TOP2B						SAR1A									TOP2B					TIAL1
			PSMD8				SPTSSA								PSMD8						GSN									PSMD8					PSMB2
			AGPS				FAM136A								AGPS						CTBP2									AGPS					BAG1
			LAMTOR5				WDR82								LAMTOR5						NOL7									LAMTOR5					POLR2F
			RALBP1				LMNB1								RALBP1						IDH2									RALBP1					ATP5I
			TIAL1				RAP1B								TIAL1						SPTSSA									TIAL1					LOC110261249
			PSMB2				UBE2G1								PSMB2						FAM136A									PSMB2					SAR1A
			BAG1				MAP4								BAG1						WDR82									BAG1					GSN
			POLR2F				MAPK9								POLR2F						LMNB1									POLR2F					EFTUD2
			ATP5I				CDKN1A								ATP5I						RAP1B									ATP5I					CTBP2
			LOC110261249				PUM1								LOC110261249						UBE2G1									LOC110261249					NOL7
			SAR1A				HIGD2A								SAR1A						MAP4									SAR1A					IDH2
			GSN				SLC25A36								GSN						MAPK9									GSN					TTLL12
			EFTUD2				NOP10								EFTUD2						CDKN1A									EFTUD2					SPTSSA
			CTBP2				AP2B1								CTBP2						PUM1									CTBP2					FAM136A
			NOL7				CPEB4								NOL7						HIGD2A									NOL7					WDR82
			IDH2				CSNK2A2								IDH2						SLC25A36									IDH2					LMNB1
			TTLL12				PEA15								TTLL12						NOP10									TTLL12					RAP1B
			SPTSSA				HIGD1A								SPTSSA						AP2B1									SPTSSA					UBE2G1
			FAM136A				LOC100737553								FAM136A						CPEB4									FAM136A					MAP4
			WDR82				ARFGEF1								WDR82						CSNK2A2									WDR82					MAPK9
			LMNB1				SRSF7								LMNB1						HIGD1A									LMNB1					CDKN1A
			RAP1B				CHMP2A								RAP1B						LOC100737553									RAP1B					PUM1
			UBE2G1				CCT6A								UBE2G1						ARFGEF1									UBE2G1					HIGD2A
			MAP4				MCU								MAP4						SRSF7									MAP4					SLC25A36
			MAPK9				VBP1								MAPK9						CHMP2A									MAPK9					NOP10
			CDKN1A				SLC25A5								CDKN1A						CCT6A									CDKN1A					AP2B1
			PUM1				PSMB4								PUM1						MCU									PUM1					CPEB4
			HIGD2A				UBN2								HIGD2A						VBP1									HIGD2A					CSNK2A2
			SLC25A36				SPCS1								SLC25A36						SLC25A5									SLC25A36					PEA15
			NOP10				HIKESHI								NOP10						PSMB4									NOP10					HIGD1A
			AP2B1				TOMM7								AP2B1						UBN2									AP2B1					LOC100737553
			CPEB4				SPTY2D1								CPEB4						SPCS1									CPEB4					ARFGEF1
			CSNK2A2				HSPH1								CSNK2A2						HIKESHI									CSNK2A2					SRSF7
			PEA15				PIGC								PEA15						TOMM7									PEA15					CHMP2A
			HIGD1A				ZC3H14								HIGD1A						SPTY2D1									HIGD1A					CCT6A
			LOC100737553				NDUFV2								LOC100737553						HSPH1									LOC100737553					MCU
			ARFGEF1				GRSF1								ARFGEF1						PIGC									ARFGEF1					VBP1
			SRSF7				LOC100524873								SRSF7						ZC3H14									SRSF7					SLC25A5
			CHMP2A				TAX1BP3								CHMP2A						NDUFV2									CHMP2A					PSMB4
			CCT6A				ALYREF								CCT6A						GRSF1									CCT6A					UBN2
			MCU				ODF2								MCU						LOC100524873									MCU					SPCS1
			VBP1				TOB2								VBP1						TAX1BP3									VBP1					HIKESHI
			SLC25A5				SPTAN1								SLC25A5						ALYREF									SLC25A5					TOMM7
			PSMB4				STX7								PSMB4						ODF2									PSMB4					SPTY2D1
			UBN2				CLIC4								UBN2						TOB2									UBN2					HSPH1
			SPCS1				MAPK1								SPCS1						SPTAN1									SPCS1					PIGC
			HIKESHI				WTAP								HIKESHI						STX7									HIKESHI					ZC3H14
			TOMM7				ZFR								TOMM7						CLIC4									TOMM7					NDUFV2
			SPTY2D1				CRYZ								SPTY2D1						MAPK1									SPTY2D1					GRSF1
			HSPH1				TXNDC17								HSPH1						WTAP									HSPH1					LOC100524873
			PIGC				TRNAR-CCG								PIGC						ZFR									PIGC					TAX1BP3
			ZC3H14				DDIT4								ZC3H14						CRYZ									ZC3H14					ALYREF
			NDUFV2				SUDS3								NDUFV2						TXNDC17									NDUFV2					ODF2
			GRSF1				PA2G4								GRSF1						TRNAR-CCG									GRSF1					TOB2
			LOC100524873				SLMAP								LOC100524873						DDIT4									LOC100524873					SPTAN1
			TAX1BP3				PSMA3								TAX1BP3						SUDS3									TAX1BP3					STX7
			ALYREF				S100A16								ALYREF						PA2G4									ALYREF					CLIC4
			ODF2				MRPS16								ODF2						SLMAP									ODF2					MAPK1
			TOB2				COX17								TOB2						PSMA3									TOB2					WTAP
			SPTAN1				ESRP1								SPTAN1						S100A16									SPTAN1					ZFR
			STX7				PDLIM1								STX7						MRPS16									STX7					CRYZ
			CLIC4				LOC102162486								CLIC4						COX17									CLIC4					TXNDC17
			MAPK1				STYX								MAPK1						ESRP1									MAPK1					TRNAR-CCG
			WTAP				LRRC59								WTAP						PDLIM1									WTAP					DDIT4
			ZFR				ARL5B								ZFR						LOC102162486									ZFR					SUDS3
			CRYZ				RALGPS2								CRYZ						STYX									CRYZ					PA2G4
			TXNDC17				TRNAA-UGC								TXNDC17						LRRC59									TXNDC17					SLMAP
			TRNAR-CCG				NDUFC2								TRNAR-CCG						ARL5B									TRNAR-CCG					PSMA3
			DDIT4				ARF3								DDIT4						RALGPS2									DDIT4					S100A16
			SUDS3				UQCR10								SUDS3						TRNAA-UGC									SUDS3					MRPS16
			PA2G4				DDT								PA2G4						NDUFC2									PA2G4					COX17
			SLMAP				MRPS6								SLMAP						ARF3									SLMAP					ESRP1
			PSMA3				VPS4B								PSMA3						UQCR10									PSMA3					PDLIM1
			S100A16				CUL5								S100A16						DDT									S100A16					LOC102162486
			MRPS16				IQGAP1								MRPS16						MRPS6									MRPS16					STYX
			COX17				GCA								COX17						VPS4B									COX17					LRRC59
			ESRP1				GTF2A1								ESRP1						CUL5									ESRP1					ARL5B
			PDLIM1				MDM2								PDLIM1						IQGAP1									PDLIM1					RALGPS2
			LOC102162486				IST1								LOC102162486						GCA									LOC102162486					TRNAA-UGC
			STYX				SMARCC1								STYX						GTF2A1									STYX					NDUFC2
			LRRC59				SRSF6								LRRC59						MDM2									LRRC59					ARF3
			ARL5B				CD164								ARL5B						IST1									ARL5B					UQCR10
			RALGPS2				MRPL17								RALGPS2						SMARCC1									RALGPS2					DDT
			TRNAA-UGC				RPL26L1								TRNAA-UGC						SRSF6									TRNAA-UGC					MRPS6
			NDUFC2				VCL								NDUFC2						RABAC1									NDUFC2					VPS4B
			ARF3				KPNA3								ARF3						CD164									ARF3					CUL5
			UQCR10				TOP1								UQCR10						MRPL17									UQCR10					IQGAP1
			DDT				STRAP								DDT						RPL26L1									DDT					GCA
			MRPS6				STK17B								MRPS6						VCL									MRPS6					GTF2A1
			VPS4B				S100A6								VPS4B						KPNA3									VPS4B					MDM2
			CUL5				USP7								CUL5						TOP1									CUL5					IST1
			IQGAP1				TRNAP-UGG								IQGAP1						STRAP									IQGAP1					SMARCC1
			GCA				ILF3								GCA						STK17B									GCA					SRSF6
			GTF2A1				NDFIP2								GTF2A1						S100A6									GTF2A1					RABAC1
			MDM2				ABHD11								MDM2						USP7									MDM2					CD164
			IST1				LOC106509199								IST1						TRNAP-UGG									IST1					MRPL17
			SMARCC1				LARP4								SMARCC1						ILF3									SMARCC1					RPL26L1
			SRSF6				GCLM								SRSF6						NDFIP2									SRSF6					VCL
			RABAC1				COPS9								RABAC1						ABHD11									RABAC1					KPNA3
			CD164				ATP6V1D								CD164						LOC106509199									CD164					TOP1
			MRPL17				RBM12								MRPL17						LARP4									MRPL17					STRAP
			RPL26L1				KRT18								RPL26L1						GCLM									RPL26L1					STK17B
			VCL				TMEM248								VCL						COPS9									VCL					S100A6
			KPNA3				LOC106506763								KPNA3						ATP6V1D									KPNA3					USP7
			TOP1				RWDD1								TOP1						RBM12									TOP1					TRNAP-UGG
			STRAP				PSME3								STRAP						KRT18									STRAP					ILF3
			STK17B				LSM12								STK17B						TMEM248									STK17B					NDFIP2
			S100A6				NSD1								S100A6						LOC106506763									S100A6					ABHD11
			USP7				SMG1								USP7						RWDD1									USP7					LOC106509199
			TRNAP-UGG				PRELID1								TRNAP-UGG						PSME3									TRNAP-UGG					LARP4
			ILF3				TRIAP1								ILF3						LSM12									ILF3					GCLM
			NDFIP2				RAF1								NDFIP2						NSD1									NDFIP2					COPS9
			ABHD11				BUD31								ABHD11						SMG1									ABHD11					ATP6V1D
			LOC106509199				UBE2R2								LOC106509199						PRELID1									LOC106509199					RBM12
			LARP4				RALB								LARP4						TRIAP1									LARP4					KRT18
			GCLM				POLR2L								GCLM						RAF1									GCLM					TMEM248
			COPS9				PITPNB								COPS9						BUD31									COPS9					LOC106506763
			ATP6V1D				MED1								ATP6V1D						UBE2R2									ATP6V1D					RWDD1
			RBM12				THUMPD1								RBM12						RALB									RBM12					PSME3
			KRT18				STUB1								KRT18						POLR2L									KRT18					LSM12
			TMEM248				DNAJA2								TMEM248						PITPNB									TMEM248					NSD1
			LOC106506763				COPB2								LOC106506763						MED1									LOC106506763					SMG1
			RWDD1				GATA6								RWDD1						THUMPD1									RWDD1					PRELID1
			PSME3				PERP								PSME3						STUB1									PSME3					GABARAPL1
			LSM12				PSMB5								LSM12						DNAJA2									LSM12					TRIAP1
			NSD1				CALR								NSD1						COPB2									NSD1					RAF1
			SMG1				PPP4R3A								SMG1						GATA6									SMG1					BUD31
			PRELID1				CCNY								PRELID1						PERP									PRELID1					UBE2R2
			GABARAPL1				KANSL1L								GABARAPL1						PSMB5									GABARAPL1					RALB
			TRIAP1				SF3B4								TRIAP1						CALR									TRIAP1					POLR2L
			RAF1				TRA2A								RAF1						PPP4R3A									RAF1					PITPNB
			BUD31				AEBP2								BUD31						CCNY									BUD31					MED1
			UBE2R2				HSPA9								UBE2R2						KANSL1L									UBE2R2					THUMPD1
			RALB				PABPN1								RALB						SF3B4									RALB					STUB1
			POLR2L				RNF5								POLR2L						TRA2A									POLR2L					DNAJA2
			PITPNB				HSPA5								PITPNB						AEBP2									PITPNB					COPB2
			MED1				IMPDH2								MED1						HSPA9									MED1					GATA6
			THUMPD1				SNRPC								THUMPD1						PABPN1									THUMPD1					PERP
			STUB1				MTMR2								STUB1						RNF5									STUB1					PSMB5
			DNAJA2				C1H18orf32								DNAJA2						IMPDH2									DNAJA2					CALR
			COPB2				MTCH2								COPB2						SNRPC									COPB2					PPP4R3A
			GATA6				GOT2								GATA6						MTMR2									GATA6					CCNY
			PERP				PDHA1								PERP						C1H18orf32									PERP					KANSL1L
			PSMB5				NDUFS4								PSMB5						MTCH2									PSMB5					SF3B4
			CALR				RSRC2								CALR						GOT2									CALR					TRA2A
			PPP4R3A				VGLL3								PPP4R3A						PDHA1									PPP4R3A					AEBP2
			CCNY				RNF115								CCNY						NDUFS4									CCNY					HSPA9
			KANSL1L				ATP6V0E1								KANSL1L						RSRC2									KANSL1L					PABPN1
			SF3B4				DDX18								SF3B4						VGLL3									SF3B4					RNF5
			TRA2A				NUDT21								TRA2A						RNF115									TRA2A					IMPDH2
			AEBP2				CFDP1								AEBP2						ATP6V0E1									AEBP2					SNRPC
			HSPA9				LOC100525845								HSPA9						DDX18									HSPA9					MTMR2
			PABPN1				MTHFD1L								PABPN1						NUDT21									PABPN1					C1H18orf32
			RNF5				AKIRIN2								RNF5						LOC100525845									RNF5					MTCH2
			HSPA5				NBR1								HSPA5						MTHFD1L									HSPA5					GOT2
			IMPDH2				PIN1								IMPDH2						AKIRIN2									IMPDH2					PDHA1
			SNRPC				HSP90B1								SNRPC						NBR1									SNRPC					NDUFS4
			MTMR2				TCEAL8								MTMR2						PIN1									MTMR2					RSRC2
			C1H18orf32				MAZ								C1H18orf32						HSP90B1									C1H18orf32					VGLL3
			MTCH2				C1QBP								MTCH2						TCEAL8									MTCH2					RNF115
			GOT2				CCT7								GOT2						MAZ									GOT2					ATP6V0E1
			PDHA1				USP1								PDHA1						C1QBP									PDHA1					DDX18
			NDUFS4				CSE1L								NDUFS4						CCT7									NDUFS4					NUDT21
			RSRC2				DAZAP1								RSRC2						USP1									RSRC2					CFDP1
			VGLL3				LOC110261489								VGLL3						CSE1L									VGLL3					LOC100525845
			RNF115				RAD23A								RNF115						DAZAP1									RNF115					MTHFD1L
			ATP6V0E1				TAF10								ATP6V0E1						LOC110261489									ATP6V0E1					AKIRIN2
			DDX18				LOC102165911								DDX18						RAD23A									DDX18					NBR1
			NUDT21				RAD21								NUDT21						TAF10									NUDT21					PIN1
			CFDP1				SH3GLB1								CFDP1						LOC102165911									CFDP1					HSP90B1
			LOC100525845				WSB1								LOC100525845						RAD21									LOC100525845					TCEAL8
			MTHFD1L				CCT5								MTHFD1L						SH3GLB1									MTHFD1L					MAZ
			AKIRIN2				USP14								AKIRIN2						WSB1									AKIRIN2					C1QBP
			NBR1				WWP1								NBR1						CCT5									NBR1					CCT7
			PIN1				TBC1D9								PIN1						USP14									PIN1					USP1
			HSP90B1				PDCD6								HSP90B1						WWP1									HSP90B1					CSE1L
			TCEAL8				QDPR								TCEAL8						TBC1D9									TCEAL8					DAZAP1
			MAZ				SDHD								MAZ						TOMM70									MAZ					RAD23A
			C1QBP				RAB5C								C1QBP						QDPR									C1QBP					TAF10
			CCT7				HBS1L								CCT7						PDGFC									CCT7					LOC102165911
			USP1				EP300								USP1						SDHD									USP1					RAD21
			CSE1L				CPEB2								CSE1L						RAB5C									CSE1L					SH3GLB1
			DAZAP1				ACP1								DAZAP1						HBS1L									DAZAP1					WSB1
			LOC110261489				AP3M1								LOC110261489						EP300									LOC110261489					CCT5
			RAD23A				PXN								RAD23A						CPEB2									RAD23A					USP14
			TAF10				TGOLN2								TAF10						ACP1									TAF10					WWP1
			LOC102165911				EFCAB14								LOC102165911						AP3M1									LOC102165911					TBC1D9
			RAD21				SAFB								RAD21						PXN									RAD21					TOMM70
			SH3GLB1				VTA1								SH3GLB1						TGOLN2									SH3GLB1					QDPR
			WSB1				MRPL20								WSB1						EFCAB14									WSB1					PDGFC
			CCT5				GALNT1								CCT5						SAFB									CCT5					SDHD
			USP14				CISD1								USP14						VTA1									USP14					RAB5C
			WWP1				BRI3								WWP1						GALNT1									WWP1					HBS1L
			TBC1D9				SNF8								TBC1D9						CISD1									TBC1D9					EP300
			TOMM70				SCAND1								TOMM70						BRI3									TOMM70					CPEB2
			PDCD6				TMED2								PDCD6						SNF8									PDCD6					ACP1
			QDPR				SPAG9								QDPR						SCAND1									QDPR					AP3M1
			PDGFC				STX12								PDGFC						TMED2									PDGFC					PXN
			SDHD				IBTK								SDHD						SPAG9									SDHD					TGOLN2
			RAB5C				GATAD2A								RAB5C						STX12									RAB5C					EFCAB14
			HBS1L				PRELID3B								HBS1L						IBTK									HBS1L					SAFB
			EP300				SS18								EP300						GATAD2A									EP300					VTA1
			CPEB2				UQCRB								CPEB2						PRELID3B									CPEB2					MRPL20
			ACP1				ATRX								ACP1						SS18									ACP1					GALNT1
			AP3M1				EIF3A								AP3M1						UQCRB									AP3M1					CISD1
			PXN				KRAS								PXN						ATRX									PXN					BRI3
			TGOLN2				SNX1								TGOLN2						EIF3A									TGOLN2					SNF8
			EFCAB14				ATP6V1E1								EFCAB14						KRAS									EFCAB14					SCAND1
			SAFB				MAP1LC3B								SAFB						SNX1									SAFB					TMED2
			VTA1				MRPL22								VTA1						ATP6V1E1									VTA1					SPAG9
			MRPL20				AMOT								MRPL20						MAP1LC3B									MRPL20					STX12
			GALNT1				RBM17								GALNT1						MRPL22									GALNT1					IBTK
			CISD1				GLRX3								CISD1						AMOT									CISD1					GATAD2A
			BRI3				SOD2								BRI3						RBM17									BRI3					PRELID3B
			SNF8				OXA1L								SNF8						GLRX3									SNF8					SS18
			SCAND1				RCC2								SCAND1						SOD2									SCAND1					UQCRB
			TMED2				STRN								TMED2						OXA1L									TMED2					ATRX
			SPAG9				CEP350								SPAG9						RCC2									SPAG9					EIF3A
			STX12				STT3B								STX12						STRN									STX12					KRAS
			IBTK				PPP1R12A								IBTK						CEP350									IBTK					SNX1
			GATAD2A				RAB8B								GATAD2A						STT3B									GATAD2A					ATP6V1E1
			PRELID3B				WAPL								PRELID3B						PPP1R12A									PRELID3B					MAP1LC3B
			SS18				RIT1								SS18						RAB8B									SS18					MRPL22
			UQCRB				RBM42								UQCRB						WAPL									UQCRB					AMOT
			ATRX				PSMB7								ATRX						RIT1									ATRX					RBM17
			EIF3A				RIDA								EIF3A						RBM42									EIF3A					GLRX3
			KRAS				ARPC1A								KRAS						PSMB7									KRAS					SOD2
			SNX1				SH3BP5								SNX1						RIDA									SNX1					OXA1L
			ATP6V1E1				SETD2								ATP6V1E1						ARPC1A									ATP6V1E1					RCC2
			MAP1LC3B				LOC100525821								MAP1LC3B						SH3BP5									MAP1LC3B					STRN
			MRPL22				SEPHS2								MRPL22						SETD2									MRPL22					CEP350
			AMOT				UBXN1								AMOT						LOC100525821									AMOT					STT3B
			RBM17				BOD1								RBM17						SEPHS2									RBM17					PPP1R12A
			GLRX3				SNW1								GLRX3						UBXN1									GLRX3					RAB8B
			SOD2				ATP5SL								SOD2						BOD1									SOD2					RIT1
			OXA1L				LOC100513362								OXA1L						SNW1									OXA1L					RBM42
			RCC2				SECISBP2L								RCC2						ATP5SL									RCC2					PSMB7
			STRN				OAT								STRN						LOC100513362									STRN					RIDA
			CEP350				PBRM1								CEP350						SECISBP2L									CEP350					ARPC1A
			STT3B				PGK1								STT3B						OAT									STT3B					SH3BP5
			PPP1R12A				LOC100510904								PPP1R12A						PBRM1									PPP1R12A					SETD2
			RAB8B				MRPL28								RAB8B						PGK1									RAB8B					LOC100525821
			WAPL				ARL6IP1								WAPL						LOC100510904									WAPL					SEPHS2
			RIT1				NDUFB2								RIT1						MRPL28									RIT1					UBXN1
			RBM42				COPA								RBM42						ARL6IP1									RBM42					BOD1
			PSMB7				PPP2R1A								PSMB7						NDUFB2									PSMB7					SNW1
			RIDA				TMEM167A								RIDA						COPA									RIDA					ATP5SL
			ARPC1A				SEC13								ARPC1A						PPP2R1A									ARPC1A					LOC100513362
			SH3BP5				MRPL23								SH3BP5						TMEM167A									SH3BP5					SECISBP2L
			SETD2				TOMM5								SETD2						SEC13									SETD2					OAT
			LOC100525821				ANXA11								LOC100525821						MRPL23									LOC100525821					PBRM1
			SEPHS2				ACTR3								SEPHS2						TOMM5									SEPHS2					PGK1
			UBXN1				YES1								UBXN1						ANXA11									UBXN1					LOC100510904
			BOD1				TRPM7								BOD1						ACTR3									BOD1					MRPL28
			SNW1				MYOF								SNW1						YES1									SNW1					ARL6IP1
			ATP5SL				ARL1								ATP5SL						TRPM7									ATP5SL					NDUFB2
			LOC100513362				SRP72								LOC100513362						MYOF									LOC100513362					COPA
			SECISBP2L				TAB3								SECISBP2L						ARL1									SECISBP2L					PPP2R1A
			OAT				TMEM258								OAT						SRP72									OAT					TMEM167A
			PBRM1				KITLG								PBRM1						TAB3									PBRM1					SEC13
			PGK1				PPID								PGK1						TMEM258									PGK1					MRPL23
			LOC100510904				LOC100620238								LOC100510904						KCMF1									LOC100510904					TOMM5
			MRPL28				COBLL1								MRPL28						KITLG									MRPL28					ANXA11
			ARL6IP1				PSMD3								ARL6IP1						PPID									ARL6IP1					ACTR3
			NDUFB2				ATP11B								NDUFB2						LOC100620238									NDUFB2					YES1
			COPA				TVP23B								COPA						COBLL1									COPA					TRPM7
			PPP2R1A				ARID1A								PPP2R1A						PSMD3									PPP2R1A					MYOF
			TMEM167A				NDUFA12								TMEM167A						ATP11B									TMEM167A					ARL1
			SEC13				EIF3D								SEC13						TVP23B									SEC13					SRP72
			MRPL23				BZW2								MRPL23						ARID1A									MRPL23					TAB3
			TOMM5				GLIPR2								TOMM5						NDUFA12									TOMM5					TMEM258
			ANXA11				KPNA6								ANXA11						EIF3D									ANXA11					KCMF1
			ACTR3				ATP6V1F								ACTR3						BZW2									ACTR3					KITLG
			YES1				HMGA1								YES1						GLIPR2									YES1					PPID
			TRPM7				ACOX1								TRPM7						KPNA6									TRPM7					LOC100620238
			MYOF				FBXL5								MYOF						ATP6V1F									MYOF					COBLL1
			ARL1				EIF2S1								ARL1						HMGA1									ARL1					PSMD3
			SRP72				AIMP1								SRP72						ACOX1									SRP72					ATP11B
			TAB3				OSBPL8								TAB3						FBXL5									TAB3					TVP23B
			TMEM258				KIAA0368								TMEM258						EIF2S1									TMEM258					ARID1A
			KCMF1				GHITM								KCMF1						AIMP1									KCMF1					NDUFA12
			KITLG				LOC574051								KITLG						OSBPL8									KITLG					EIF3D
			PPID				PPP4C								PPID						KIAA0368									PPID					BZW2
			LOC100620238				BAZ2A								LOC100620238						HPRT1									LOC100620238					GLIPR2
			COBLL1				CSNK2B								COBLL1						GHITM									COBLL1					KPNA6
			PSMD3				SELENOF								PSMD3						LOC574051									PSMD3					ATP6V1F
			ATP11B				FAM91A1								ATP11B						PPP4C									ATP11B					HMGA1
			TVP23B				PPP2R5A								TVP23B						BAZ2A									TVP23B					ACOX1
			ARID1A				ARPC3								ARID1A						CSNK2B									ARID1A					FBXL5
			NDUFA12				FAM32A								NDUFA12						SELENOF									NDUFA12					EIF2S1
			EIF3D				VAT1								EIF3D						FAM91A1									EIF3D					AIMP1
			BZW2				FMR1								BZW2						PPP2R5A									BZW2					OSBPL8
			GLIPR2				N4BP2								GLIPR2						ARPC3									GLIPR2					KIAA0368
			KPNA6				TRNAQ-UUG								KPNA6						FAM32A									KPNA6					HPRT1
			ATP6V1F				SPAG1								ATP6V1F						VAT1									ATP6V1F					GHITM
			HMGA1				SH3GL1								HMGA1						YTHDF2									HMGA1					LOC574051
			ACOX1				OLA1								ACOX1						FMR1									ACOX1					PPP4C
			FBXL5				TET2								FBXL5						N4BP2									FBXL5					BAZ2A
			EIF2S1				KDELR2								EIF2S1						TRNAQ-UUG									EIF2S1					CSNK2B
			AIMP1				TAF1D								AIMP1						SPAG1									AIMP1					SELENOF
			OSBPL8				DAD1								OSBPL8						SH3GL1									OSBPL8					FAM91A1
			KIAA0368				MAP2K2								KIAA0368						OLA1									KIAA0368					PPP2R5A
			HPRT1				NSFL1C								HPRT1						TET2									HPRT1					ARPC3
			GHITM				SMC4								GHITM						KDELR2									GHITM					FAM32A
			LOC574051				BDP1								LOC574051						TAF1D									LOC574051					VAT1
			PPP4C				SLBP								PPP4C						DAD1									PPP4C					YTHDF2
			BAZ2A				DARS								BAZ2A						MAP2K2									BAZ2A					FMR1
			CSNK2B				PAN3								CSNK2B						NSFL1C									CSNK2B					N4BP2
			SELENOF				PHF5A								SELENOF						SMC4									SELENOF					TRNAQ-UUG
			FAM91A1				C4H8orf59								FAM91A1						BDP1									FAM91A1					SPAG1
			PPP2R5A				PAICS								PPP2R5A						SLBP									PPP2R5A					SH3GL1
			ARPC3				LOC100623012								ARPC3						DARS									ARPC3					OLA1
			FAM32A				RNF14								FAM32A						PAN3									FAM32A					TET2
			VAT1				SNX6								VAT1						PHF5A									VAT1					KDELR2
			YTHDF2				ABCE1								YTHDF2						C4H8orf59									YTHDF2					TAF1D
			FMR1				ELL2								FMR1						PAICS									FMR1					DAD1
			N4BP2				TCP1								N4BP2						LOC100623012									N4BP2					MAP2K2
			TRNAQ-UUG				PSMA1								TRNAQ-UUG						RNF14									TRNAQ-UUG					NSFL1C
			SPAG1				WASF2								SPAG1						SNX6									SPAG1					SMC4
			SH3GL1				PPP1R14B								SH3GL1						ABCE1									SH3GL1					BDP1
			OLA1				TMBIM6								OLA1						ELL2									OLA1					SLBP
			TET2				NDUFA8								TET2						TCP1									TET2					DARS
			KDELR2				NDUFB9								KDELR2						PSMA1									KDELR2					PAN3
			TAF1D				NDUFB6								TAF1D						WASF2									TAF1D					PHF5A
			DAD1				ERGIC2								DAD1						PPP1R14B									DAD1					C4H8orf59
			MAP2K2				TBC1D23								MAP2K2						TMBIM6									MAP2K2					PAICS
			NSFL1C				SCARB2								NSFL1C						NDUFA8									NSFL1C					LOC100623012
			SMC4				PARP1								SMC4						NDUFB9									SMC4					RNF14
			BDP1				FOXN3								BDP1						NDUFB6									BDP1					SNX6
			SLBP				AASDHPPT								SLBP						ERGIC2									SLBP					ABCE1
			DARS				UGP2								DARS						TBC1D23									DARS					ELL2
			PAN3				CBL								PAN3						SCARB2									PAN3					TCP1
			PHF5A				STK11								PHF5A						PARP1									PHF5A					PSMA1
			C4H8orf59				PGM2								C4H8orf59						FOXN3									C4H8orf59					WASF2
			PAICS				UTP14A								PAICS						AASDHPPT									PAICS					PPP1R14B
			LOC100623012				WDR61								LOC100623012						UGP2									LOC100623012					TMBIM6
			RNF14				FAM118B								RNF14						CBL									RNF14					NDUFA8
			SNX6				UBE2Q1								SNX6						STK11									SNX6					NDUFB9
			ABCE1				POLR1D								ABCE1						PGM2									ABCE1					GLRX
			ELL2				NDUFB7								ELL2						UTP14A									ELL2					NDUFB6
			TCP1				ADH5								TCP1						FAM118B									TCP1					ERGIC2
			PSMA1				FAM98A								PSMA1						UBE2Q1									PSMA1					TBC1D23
			WASF2				VPS35								WASF2						POLR1D									WASF2					SCARB2
			PPP1R14B				CNDP2								PPP1R14B						NDUFB7									PPP1R14B					PARP1
			TMBIM6				NAMPT								TMBIM6						ADH5									TMBIM6					FOXN3
			NDUFA8				NDUFA3								NDUFA8						FAM98A									NDUFA8					AASDHPPT
			NDUFB9				PSMA6								NDUFB9						VPS35									NDUFB9					UGP2
			GLRX				ASXL2								GLRX						CNDP2									GLRX					CBL
			NDUFB6				TLN1								NDUFB6						NAMPT									NDUFB6					STK11
			ERGIC2				ATXN10								ERGIC2						NDUFA3									ERGIC2					PGM2
			TBC1D23				SMAP1								TBC1D23						PSMA6									TBC1D23					UTP14A
			SCARB2				SF3A1								SCARB2						ASXL2									SCARB2					WDR61
			PARP1				AP1G1								PARP1						TLN1									PARP1					FAM118B
			FOXN3				VPS4A								FOXN3						ATXN10									FOXN3					UBE2Q1
			AASDHPPT				KIAA1551								AASDHPPT						SMAP1									AASDHPPT					POLR1D
			UGP2				PSMC1								UGP2						SF3A1									UGP2					NDUFB7
			CBL				TES								CBL						AP1G1									CBL					ADH5
			STK11				TRNAL-UAA								STK11						VPS4A									STK11					FAM98A
			PGM2				ZNHIT1								PGM2						KIAA1551									PGM2					VPS35
			UTP14A				ACLY								UTP14A						PSMC1									UTP14A					CNDP2
			WDR61				LOC110261480								WDR61						TES									WDR61					ORMDL2
			FAM118B				HOMER2								FAM118B						TRNAL-UAA									FAM118B					NAMPT
			UBE2Q1				SPEN								UBE2Q1						ZNHIT1									UBE2Q1					NDUFA3
			POLR1D				ATXN2								POLR1D						ACLY									POLR1D					PSMA6
			NDUFB7				MRPL55								NDUFB7						LOC110261480									NDUFB7					ASXL2
			ADH5				GALNT11								ADH5						HOMER2									ADH5					TLN1
			FAM98A				NR1H2								FAM98A						SPEN									FAM98A					ATXN10
			VPS35				ABHD17A								VPS35						ATXN2									VPS35					SMAP1
			CNDP2				RAB11A								CNDP2						MRPL55									CNDP2					SF3A1
			ORMDL2				CHD1								ORMDL2						GALNT11									ORMDL2					AP1G1
			NAMPT				NDUFB3								NAMPT						NR1H2									NAMPT					VPS4A
			NDUFA3				TPD52L2								NDUFA3						ABHD17A									NDUFA3					KIAA1551
			PSMA6				TRPC4AP								PSMA6						RAB11A									PSMA6					PSMC1
			ASXL2				PRKCSH								ASXL2						CHD1									ASXL2					TES
			TLN1				C1GALT1								TLN1						NDUFB3									TLN1					TRNAL-UAA
			ATXN10				ARRDC4								ATXN10						TPD52L2									ATXN10					ZNHIT1
			SMAP1				RNF146								SMAP1						TRPC4AP									SMAP1					ACLY
			SF3A1				ENY2								SF3A1						PRKCSH									SF3A1					LOC110261480
			AP1G1				SLIRP								AP1G1						C1GALT1									AP1G1					HOMER2
			VPS4A				CNN2								VPS4A						RNF146									VPS4A					SPEN
			KIAA1551				CALD1								KIAA1551						ENY2									KIAA1551					ATXN2
			PSMC1				ARHGAP35								PSMC1						SLIRP									PSMC1					MRPL55
			TES				HUWE1								TES						CNN2									TES					GALNT11
			TRNAL-UAA				LOC100525472								TRNAL-UAA						CALD1									TRNAL-UAA					NR1H2
			ZNHIT1				BCL7C								ZNHIT1						ARHGAP35									ZNHIT1					ABHD17A
			ACLY				MKKS								ACLY						HUWE1									ACLY					RAB11A
			LOC110261480				CCT8								LOC110261480						LOC100525472									LOC110261480					CHD1
			HOMER2				STK24								HOMER2						BCL7C									HOMER2					NDUFB3
			SPEN				ACTN4								SPEN						CCT8									SPEN					TPD52L2
			ATXN2				RCBTB1								ATXN2						STK24									ATXN2					TRPC4AP
			MRPL55				UBXN4								MRPL55						ACTN4									MRPL55					PRKCSH
			GALNT11				C2H19orf70								GALNT11						RCBTB1									GALNT11					C1GALT1
			NR1H2				THOC2								NR1H2						UBXN4									NR1H2					RNF146
			ABHD17A				MDM4								ABHD17A						C2H19orf70									ABHD17A					ENY2
			RAB11A				SF3B3								RAB11A						THOC2									RAB11A					SLIRP
			CHD1				LSM7								CHD1						MDM4									CHD1					CNN2
			NDUFB3				ATF7								NDUFB3						SF3B3									NDUFB3					CALD1
			TPD52L2				FH								TPD52L2						LSM7									TPD52L2					ARHGAP35
			TRPC4AP				PHB2								TRPC4AP						ATF7									TRPC4AP					HUWE1
			PRKCSH				ZNRF1								PRKCSH						FH									PRKCSH					LOC100525472
			C1GALT1				NOP58								C1GALT1						PHB2									C1GALT1					BCL7C
			ARRDC4				PIK3CB								ARRDC4						ZNRF1									ARRDC4					MKKS
			RNF146				RALA								RNF146						NOP58									RNF146					CCT8
			ENY2				NDUFS8								ENY2						PIK3CB									ENY2					STK24
			SLIRP				BOLA3								SLIRP						RALA									SLIRP					ACTN4
			CNN2				SLC38A2								CNN2						NDUFS8									CNN2					RCBTB1
			CALD1				HSPA4								CALD1						BOLA3									CALD1					UBXN4
			ARHGAP35				PRR13								ARHGAP35						SLC38A2									ARHGAP35					C2H19orf70
			HUWE1				CMTM6								HUWE1						HSPA4									HUWE1					NIPA2
			LOC100525472				BIRC6								LOC100525472						PRR13									LOC100525472					THOC2
			BCL7C				NIPBL								BCL7C						CMTM6									BCL7C					MDM4
			MKKS				ZYX								MKKS						BIRC6									MKKS					SF3B3
			CCT8				AK2								CCT8						NIPBL									CCT8					LSM7
			STK24				SLC35A3								STK24						ZYX									STK24					ATF7
			ACTN4				VDAC2								ACTN4						AK2									ACTN4					FH
			RCBTB1				PRPF4B								RCBTB1						SLC35A3									RCBTB1					PHB2
			UBXN4				ATXN2L								UBXN4						VDAC2									UBXN4					ZNRF1
			C2H19orf70				OSTF1								C2H19orf70						PRPF4B									C2H19orf70					NOP58
			NIPA2				NELFE								NIPA2						ATXN2L									NIPA2					PIK3CB
			THOC2				AHNAK								THOC2						OSTF1									THOC2					RALA
			MDM4				YIPF5								MDM4						NELFE									MDM4					NDUFS8
			SF3B3				CDK12								SF3B3						AHNAK									SF3B3					BOLA3
			LSM7				SZRD1								LSM7						YIPF5									LSM7					SLC38A2
			ATF7				CLPX								ATF7						CDK12									ATF7					HSPA4
			FH				HIBADH								FH						SZRD1									FH					PRR13
			PHB2				NDUFA11								PHB2						CLPX									PHB2					CMTM6
			ZNRF1				DUT								ZNRF1						HIBADH									ZNRF1					BIRC6
			NOP58				LOC110261486								NOP58						NDUFA11									NOP58					NIPBL
			PIK3CB				YIPF4								PIK3CB						DUT									PIK3CB					AK2
			RALA				DHX15								RALA						LOC110261486									RALA					SLC35A3
			NDUFS8				NDUFV3								NDUFS8						YIPF4									NDUFS8					VDAC2
			BOLA3				KCTD9								BOLA3						DHX15									BOLA3					PRPF4B
			SLC38A2				SRPRA								SLC38A2						NDUFV3									SLC38A2					ATXN2L
			HSPA4				FLNB								HSPA4						KCTD9									HSPA4					OSTF1
			PRR13				CUTA								PRR13						SRPRA									PRR13					NELFE
			CMTM6				WIPF2								CMTM6						FLNB									CMTM6					AHNAK
			BIRC6				LOC100627868								BIRC6						CUTA									BIRC6					YIPF5
			NIPBL				U2AF1								NIPBL						WIPF2									NIPBL					CDK12
			ZYX				EIF5B								ZYX						U2AF1									ZYX					SZRD1
			AK2				KTN1								AK2						EIF5B									AK2					CLPX
			SLC35A3				BEX4								SLC35A3						KTN1									SLC35A3					HIBADH
			VDAC2				LRPPRC								VDAC2						BEX4									VDAC2					NDUFA11
			PRPF4B				COPB1								PRPF4B						LRPPRC									PRPF4B					DUT
			ATXN2L				ELF1								ATXN2L						COPB1									ATXN2L					LOC110261486
			OSTF1				TIMM13								OSTF1						ELF1									OSTF1					YIPF4
			NELFE				ZNF703								NELFE						TIMM13									NELFE					DHX15
			AHNAK				NDUFB1								AHNAK						HEATR5A									AHNAK					NDUFV3
			YIPF5				PSMD12								YIPF5						ZNF703									YIPF5					KCTD9
			CDK12				NDUFB5								CDK12						NDUFB1									CDK12					SRPRA
			SZRD1				SLC25A39								SZRD1						PSMD12									SZRD1					FLNB
			CLPX				LOC110261125								CLPX						NDUFB5									CLPX					CUTA
			HIBADH				SSBP3								HIBADH						SLC25A39									HIBADH					WIPF2
			NDUFA11				UBE2D1								NDUFA11						LOC110261125									NDUFA11					LOC100627868
			DUT				IDE								DUT						SSBP3									DUT					U2AF1
			LOC110261486				PFDN1								LOC110261486						UBE2D1									LOC110261486					EIF5B
			YIPF4				SPG20								YIPF4						IDE									YIPF4					KTN1
			DHX15				CTNNAL1								DHX15						PFDN1									DHX15					BEX4
			NDUFV3				PPP1R9A								NDUFV3						SPG20									NDUFV3					LRPPRC
			KCTD9				ZMYM1								KCTD9						CTNNAL1									KCTD9					COPB1
			SRPRA				EIF3I								SRPRA						PPP1R9A									SRPRA					ELF1
			FLNB				NDUFA6								FLNB						ZMYM1									FLNB					TIMM13
			CUTA				DAB2								CUTA						EIF3I									CUTA					HEATR5A
			WIPF2				BUB3								WIPF2						NDUFA6									WIPF2					ZNF703
			LOC100627868				COPS3								LOC100627868						DAB2									LOC100627868					NDUFB1
			U2AF1				RB1CC1								U2AF1						BUB3									U2AF1					PSMD12
			EIF5B				IARS								EIF5B						COPS3									EIF5B					NDUFB5
			KTN1				CREBBP								KTN1						RB1CC1									KTN1					SLC25A39
			BEX4				ATM								BEX4						IARS									BEX4					LOC110261125
			LRPPRC				ATG13								LRPPRC						CREBBP									LRPPRC					SSBP3
			COPB1				LDB1								COPB1						ATM									COPB1					UBE2D1
			ELF1				URM1								ELF1						ATG13									ELF1					IDE
			TIMM13				GARS								TIMM13						LDB1									TIMM13					PFDN1
			HEATR5A				LHFPL2								HEATR5A						URM1									HEATR5A					SPG20
			ZNF703				NAPA								ZNF703						GARS									ZNF703					CTNNAL1
			NDUFB1				SAMD4B								NDUFB1						LHFPL2									NDUFB1					PPP1R9A
			PSMD12				ITGA6								PSMD12						NAPA									PSMD12					ZMYM1
			NDUFB5				QARS								NDUFB5						SAMD4B									NDUFB5					EIF3I
			SLC25A39				PSMD7								SLC25A39						ITGA6									SLC25A39					NDUFA6
			LOC110261125				SCAF8								LOC110261125						QARS									LOC110261125					DAB2
			SSBP3				BTBD2								SSBP3						PSMD7									SSBP3					BUB3
			UBE2D1				PGLS								UBE2D1						BTBD2									UBE2D1					COPS3
			IDE				CCNYL1								IDE						PGLS									IDE					RB1CC1
			PFDN1				SARNP								PFDN1						CCNYL1									PFDN1					IARS
			SPG20				PPP2R1B								SPG20						SARNP									SPG20					CREBBP
			CTNNAL1				LOC100517166								CTNNAL1						PPP2R1B									CTNNAL1					ATM
			PPP1R9A				SEC61A1								PPP1R9A						LOC100517166									PPP1R9A					ATG13
			ZMYM1				GALM								ZMYM1						SEC61A1									ZMYM1					LDB1
			EIF3I				PNN								EIF3I						GALM									EIF3I					URM1
			NDUFA6				EIF6								NDUFA6						PNN									NDUFA6					GARS
			DAB2				VPS25								DAB2						EIF6									DAB2					LHFPL2
			BUB3				PRRC2B								BUB3						VPS25									BUB3					NAPA
			COPS3				SPCS3								COPS3						PRRC2B									COPS3					SAMD4B
			RB1CC1				PHB								RB1CC1						SPCS3									RB1CC1					ITGA6
			IARS				UBE3A								IARS						PHB									IARS					QARS
			CREBBP				ZC3HAV1								CREBBP						UBE3A									CREBBP					PSMD7
			ATM				NUP153								ATM						ZC3HAV1									ATM					BTBD2
			ATG13				PNISR								ATG13						NUP153									ATG13					PGLS
			LDB1				ARL6IP6								LDB1						PNISR									LDB1					CCNYL1
			URM1				DCP1A								URM1						ARL6IP6									URM1					SARNP
			GARS				CHD2								GARS						DCP1A									GARS					PPP2R1B
			LHFPL2				ZFYVE16								LHFPL2						CHD2									LHFPL2					LOC100517166
			NAPA				PDHB								NAPA						ZFYVE16									NAPA					SEC61A1
			SAMD4B				SNX10								SAMD4B						PDHB									SAMD4B					GALM
			ITGA6				DDB1								ITGA6						SNX10									ITGA6					PNN
			QARS				KMT2C								QARS						DDB1									QARS					EIF6
			PSMD7				TRNAP-CGG								PSMD7						KMT2C									PSMD7					VPS25
			SCAF8				GLS								SCAF8						TRNAP-CGG									SCAF8					PRRC2B
			BTBD2				EIF3B								BTBD2						GLS									BTBD2					SPCS3
			PGLS				SERINC1								PGLS						EIF3B									PGLS					PHB
			CCNYL1				TKT								CCNYL1						SERINC1									CCNYL1					UBE3A
			SARNP				LOC110261487								SARNP						TKT									SARNP					ZC3HAV1
			PPP2R1B				FERMT2								PPP2R1B						LOC110261487									PPP2R1B					NUP153
			LOC100517166				C17H20orf27								LOC100517166						FERMT2									LOC100517166					PNISR
			SEC61A1				NAP1L4								SEC61A1						C17H20orf27									SEC61A1					ARL6IP6
			GALM				XPO6								GALM						NAP1L4									GALM					DCP1A
			PNN				LSM3								PNN						XPO6									PNN					CHD2
			EIF6				CCNT1								EIF6						LSM3									EIF6					ZFYVE16
			VPS25				PSMD2								VPS25						CCNT1									VPS25					PDHB
			PRRC2B				COPG1								PRRC2B						PSMD2									PRRC2B					SNX10
			SPCS3				LOC100522598								SPCS3						COPG1									SPCS3					DDB1
			PHB				PRUNE1								PHB						LOC100522598									PHB					KMT2C
			UBE3A				BAG6								UBE3A						PRUNE1									UBE3A					TRNAP-CGG
			ZC3HAV1				LAP3								ZC3HAV1						BAG6									ZC3HAV1					GLS
			NUP153				AVL9								NUP153						LAP3									NUP153					EIF3B
			PNISR				XPO5								PNISR						AVL9									PNISR					SERINC1
			ARL6IP6				PALLD								ARL6IP6						XPO5									ARL6IP6					TKT
			DCP1A				PNP								DCP1A						PALLD									DCP1A					LOC110261487
			CHD2				EFHD2								CHD2						PNP									CHD2					FERMT2
			ZFYVE16				MOSPD1								ZFYVE16						EFHD2									ZFYVE16					C17H20orf27
			PDHB				LOC100525869								PDHB						MOSPD1									PDHB					NAP1L4
			SNX10				LOC110260088								SNX10						LOC100525869									SNX10					XPO6
			DDB1				TRNAR-UCG								DDB1						LOC110260088									DDB1					LSM3
			KMT2C				GNB4								KMT2C						TRNAR-UCG									KMT2C					CCNT1
			TRNAP-CGG				HDAC2								TRNAP-CGG						GNB4									TRNAP-CGG					PSMD2
			GLS				KIF5B								GLS						HDAC2									GLS					COPG1
			EIF3B				RPA1								EIF3B						KIF5B									EIF3B					LOC100522598
			SERINC1				CPOX								SERINC1						RPA1									SERINC1					PRUNE1
			TKT				CSNK1D								TKT						CPOX									TKT					BAG6
			LOC110261487				USP10								LOC110261487						CSNK1D									LOC110261487					LAP3
			FERMT2				ZKSCAN1								FERMT2						USP10									FERMT2					AVL9
			C17H20orf27				DDX1								C17H20orf27						ZKSCAN1									C17H20orf27					XPO5
			NAP1L4				IMP3								NAP1L4						DDX1									NAP1L4					PALLD
			XPO6				AP2S1								XPO6						IMP3									XPO6					PNP
			LSM3				POLB								LSM3						AP2S1									LSM3					EFHD2
			CCNT1				RRAGA								CCNT1						POLB									CCNT1					MOSPD1
			PSMD2				RPL7L1								PSMD2						RRAGA									PSMD2					LOC100525869
			COPG1				DMXL1								COPG1						RPL7L1									COPG1					LOC110260088
			LOC100522598				CHD4								LOC100522598						DMXL1									LOC100522598					TRNAR-UCG
			PRUNE1				MGA								PRUNE1						CHD4									PRUNE1					GNB4
			BAG6				SMCHD1								BAG6						MGA									BAG6					HDAC2
			LAP3				NFE2L1								LAP3						SMCHD1									LAP3					KIF5B
			AVL9				NCOA4								AVL9						NFE2L1									AVL9					RPA1
			XPO5				MLEC								XPO5						NCOA4									XPO5					CPOX
			PALLD				DVL3								PALLD						MLEC									PALLD					CSNK1D
			PNP				NDUFA2								PNP						DVL3									PNP					USP10
			EFHD2				NDUFS3								EFHD2						NDUFA2									EFHD2					ZKSCAN1
			MOSPD1				LAMTOR3								MOSPD1						NDUFS3									MOSPD1					DDX1
			LOC100525869				DNTTIP2								LOC100525869						LAMTOR3									LOC100525869					IMP3
			LOC110260088				GGTA1P								LOC110260088						DNTTIP2									LOC110260088					AP2S1
			TRNAR-UCG				CHCHD3								TRNAR-UCG						GGTA1P									TRNAR-UCG					POLB
			GNB4				U2SURP								GNB4						CHCHD3									GNB4					RRAGA
			HDAC2				MRPL12								HDAC2						U2SURP									HDAC2					RPL7L1
			KIF5B				CDH1								KIF5B						HNRNPH2									KIF5B					DMXL1
			RPA1				RRAGC								RPA1						MRPL12									RPA1					CHD4
			CPOX				OTUD5								CPOX						CDH1									CPOX					MGA
			CSNK1D				NDUFC1								CSNK1D						RRAGC									CSNK1D					SMCHD1
			USP10				LSM2								USP10						OTUD5									USP10					NFE2L1
			ZKSCAN1				GTF2H1								ZKSCAN1						NDUFC1									ZKSCAN1					NCOA4
			DDX1				IAH1								DDX1						LSM2									DDX1					MLEC
			IMP3				TPR								IMP3						GTF2H1									IMP3					DVL3
			AP2S1				SDHB								AP2S1						IAH1									AP2S1					NDUFA2
			POLB				GALNT3								POLB						TPR									POLB					NDUFS3
			RRAGA				AGPAT5								RRAGA						SDHB									RRAGA					LAMTOR3
			RPL7L1				WARS								RPL7L1						GALNT3									RPL7L1					DNTTIP2
			DMXL1				MIR205								DMXL1						AGPAT5									DMXL1					GGTA1P
			CHD4				PAK1								CHD4						MIR205									CHD4					CHCHD3
			MGA				RBPMS								MGA						PAK1									MGA					U2SURP
			SMCHD1				PPIB								SMCHD1						RBPMS									SMCHD1					HNRNPH2
			NFE2L1				MRPL15								NFE2L1						PPIB									NFE2L1					MRPL12
			NCOA4				UBE2C								NCOA4						MRPL15									NCOA4					CDH1
			MLEC				JOSD1								MLEC						UBE2C									MLEC					RRAGC
			DVL3				BNIP3								DVL3						JOSD1									DVL3					OTUD5
			NDUFA2				NAA15								NDUFA2						BNIP3									NDUFA2					NDUFC1
			NDUFS3				CUL3								NDUFS3						NAA15									NDUFS3					LSM2
			LAMTOR3				RNPEP								LAMTOR3						CUL3									LAMTOR3					GTF2H1
			DNTTIP2				PRR14L								DNTTIP2						RNPEP									DNTTIP2					IAH1
			GGTA1P				MRPL40								GGTA1P						PRR14L									GGTA1P					TPR
			CHCHD3				SARAF								CHCHD3						MRPL40									CHCHD3					SDHB
			U2SURP				CNIH1								U2SURP						SARAF									U2SURP					GALNT3
			HNRNPH2				GMPS								HNRNPH2						CNIH1									HNRNPH2					AGPAT5
			MRPL12				CITED2								MRPL12						GMPS									MRPL12					MIR205
			CDH1				SPPL2A								CDH1						CITED2									CDH1					PAK1
			RRAGC				UBA1								RRAGC						SPPL2A									RRAGC					RBPMS
			OTUD5				IDH3A								OTUD5						UBA1									OTUD5					PPIB
			NDUFC1				TNKS2								NDUFC1						IDH3A									NDUFC1					MRPL15
			LSM2				PIP4K2A								LSM2						TNKS2									LSM2					UBE2C
			GTF2H1				EXOC5								GTF2H1						PIP4K2A									GTF2H1					JOSD1
			IAH1				MRPS10								IAH1						EXOC5									IAH1					BNIP3
			TPR				NOP53								TPR						MRPS10									TPR					NAA15
			SDHB				EIF4A3								SDHB						NOP53									SDHB					RNPEP
			GALNT3				NEDD4L								GALNT3						EIF4A3									GALNT3					PRR14L
			AGPAT5				FOXK2								AGPAT5						NEDD4L									AGPAT5					MRPL40
			WARS				LOC100524727								WARS						FOXK2									WARS					SARAF
			MIR205				LAMTOR1								MIR205						LOC100524727									MIR205					CNIH1
			PAK1				RAB3GAP2								PAK1						LAMTOR1									PAK1					GMPS
			RBPMS				LOC110261735								RBPMS						RAB3GAP2									RBPMS					CITED2
			PPIB				EMG1								PPIB						LOC110261735									PPIB					SPPL2A
			MRPL15				MAF1								MRPL15						EMG1									MRPL15					UBA1
			UBE2C				TET1								UBE2C						MAF1									UBE2C					IDH3A
			JOSD1				ATP13A3								JOSD1						TET1									JOSD1					TNKS2
			BNIP3				HSD17B10								BNIP3						ATP13A3									BNIP3					PIP4K2A
			NAA15				SRP68								NAA15						SRP68									NAA15					EXOC5
			CUL3				NDFIP1								CUL3						NDFIP1									CUL3					MRPS10
			RNPEP				ALAS1								RNPEP						ALAS1									RNPEP					NOP53
			PRR14L				PGAM5								PRR14L						MAPK8IP1									PRR14L					EIF4A3
			MRPL40				MAPK8IP1								MRPL40						DHX36									MRPL40					NEDD4L
			SARAF				DHX36								SARAF						TIMM9									SARAF					FOXK2
			CNIH1				TIMM9								CNIH1						ASNA1									CNIH1					LOC100524727
			GMPS				ASNA1								GMPS						NUS1									GMPS					LAMTOR1
			CITED2				NUS1								CITED2						DDX46									CITED2					RAB3GAP2
			SPPL2A				DDX46								SPPL2A						TOPBP1									SPPL2A					LOC110261735
			UBA1				TOPBP1								UBA1						TSN									UBA1					EMG1
			IDH3A				TSN								IDH3A						PCF11									IDH3A					MAF1
			TNKS2				PCF11								TNKS2						GCSH									TNKS2					TET1
			PIP4K2A				GCSH								PIP4K2A						GSK3A									PIP4K2A					ATP13A3
			EXOC5				GSK3A								EXOC5						KLHL28									EXOC5					HSD17B10
			MRPS10				KLHL28								MRPS10						FDX1									MRPS10					SRP68
			NOP53				FDX1								NOP53						IFRD1									NOP53					NDFIP1
			EIF4A3				IFRD1								EIF4A3						ZNF106									EIF4A3					ALAS1
			NEDD4L				ZNF106								NEDD4L						UBE4B									NEDD4L					MAPK8IP1
			FOXK2				UBE4B								FOXK2						WDR83OS									FOXK2					DHX36
			LOC100524727				WDR83OS								LOC100524727						SGTA									LOC100524727					TIMM9
			LAMTOR1				SGTA								LAMTOR1						NPEPPS									LAMTOR1					ASNA1
			RAB3GAP2				NPEPPS								RAB3GAP2						SSR3									RAB3GAP2					NUS1
			LOC110261735				SSR3								LOC110261735						MGMT									LOC110261735					DDX46
			EMG1				MGMT								EMG1						SASH1									EMG1					TOPBP1
			MAF1				SASH1								MAF1						OTUD7B									MAF1					TSN
			TET1				OTUD7B								TET1						PDPK1									TET1					PCF11
			ATP13A3				PDPK1								ATP13A3						FAM213A									ATP13A3					GCSH
			HSD17B10				FAM213A								HSD17B10						PCNA									HSD17B10					GSK3A
			SRP68				PCNA								SRP68						LOC100516279									SRP68					KLHL28
			NDFIP1				LOC100516279								NDFIP1						KLF4									NDFIP1					FDX1
			ALAS1				KLF4								ALAS1						LOC100621115									ALAS1					IFRD1
			PGAM5				LOC100621115								PGAM5						OCLN									PGAM5					ZNF106
			MAPK8IP1				OCLN								MAPK8IP1						GOSR2									MAPK8IP1					UBE4B
			DHX36				GOSR2								DHX36						PSMC5									DHX36					WDR83OS
			TIMM9				BLCAP								TIMM9						BLCAP									TIMM9					SGTA
			ASNA1				SIN3A								ASNA1						SIN3A									ASNA1					NPEPPS
			NUS1				SCD								NUS1						SCD									NUS1					SSR3
			DDX46				DENND4C								DDX46						DENND4C									DDX46					MGMT
			TOPBP1				PKP2								TOPBP1						PKP2									TOPBP1					SASH1
			TSN				MGST1								TSN						MGST1									TSN					OTUD7B
			PCF11				BTG3								PCF11						BTG3									PCF11					PDPK1
			GCSH				HERPUD1								GCSH						HERPUD1									GCSH					FAM213A
			GSK3A				PAK4								GSK3A						PAK4									GSK3A					PCNA
			KLHL28				KPNA2								KLHL28						KPNA2									KLHL28					LOC100516279
			FDX1				ABRACL								FDX1						ABRACL									FDX1					KLF4
			IFRD1				MAPKAPK2								IFRD1						MAPKAPK2									IFRD1					LOC100621115
			ZNF106				VPS37A								ZNF106						VPS37A									ZNF106					OCLN
			UBE4B				LOC100156879								UBE4B						LOC100156879									UBE4B					GOSR2
			WDR83OS				MRPL11								WDR83OS						MRPL11									WDR83OS					PSMC5
			SGTA				LRRFIP1								SGTA						LRRFIP1									SGTA					BLCAP
			NPEPPS				ACAT2								NPEPPS						ACAT2									NPEPPS					SIN3A
			SSR3				PSMD6								SSR3						PSMD6									SSR3					SCD
			MGMT				ATP1B3								MGMT						ATP1B3									MGMT					DENND4C
			SASH1				RBM5								SASH1						RBM5									SASH1					PKP2
			OTUD7B				PCYT1A								OTUD7B						PCYT1A									OTUD7B					MGST1
			PDPK1				AP2M1								PDPK1						AP2M1									PDPK1					BTG3
			FAM213A				UBE2S								FAM213A						UBE2S									FAM213A					HERPUD1
			PCNA				CDC20								PCNA						CDC20									PCNA					PAK4
			LOC100516279				MRPL54								LOC100516279						MRPL54									LOC100516279					KPNA2
			KLF4				MYH9								KLF4						MYH9									KLF4					ABRACL
			LOC100621115				ANO6								LOC100621115						ANO6									LOC100621115					MAPKAPK2
			OCLN				PPP6R3								OCLN						PPP6R3									OCLN					VPS37A
			GOSR2				SF3A3								GOSR2						SF3A3									GOSR2					LOC100156879
			PSMC5				LTN1								PSMC5						LTN1									PSMC5					MRPL11
			BLCAP				TNPO2								BLCAP						TNPO2									BLCAP					LRRFIP1
			SIN3A				MARK2								SIN3A						RIMKLB									SIN3A					ACAT2
			SCD				FAM20B								SCD						MARK2									SCD					PSMD6
			DENND4C				ARMC1								DENND4C						FAM20B									DENND4C					ATP1B3
			PKP2				SNX4								PKP2						ARMC1									PKP2					RBM5
			MGST1				KDELR1								MGST1						SNX4									MGST1					PCYT1A
			BTG3				MRPL1								BTG3						KDELR1									BTG3					AP2M1
			HERPUD1				CKS1B								HERPUD1						MRPL1									HERPUD1					UBE2S
			PAK4				KLF5								PAK4						CKS1B									PAK4					CDC20
			KPNA2				S100A14								KPNA2						KLF5									KPNA2					MRPL54
			ABRACL				EIF4E2								ABRACL						S100A14									ABRACL					MYH9
			MAPKAPK2				WDR1								MAPKAPK2						EIF4E2									MAPKAPK2					ANO6
			VPS37A				RAB25								VPS37A						WDR1									VPS37A					PPP6R3
			LOC100156879				TIMM8A								LOC100156879						RAB25									LOC100156879					SF3A3
			MRPL11				GIPC2								MRPL11						TIMM8A									MRPL11					LTN1
			LRRFIP1				TFAM								LRRFIP1						GIPC2									LRRFIP1					TNPO2
			ACAT2				BCAT1								ACAT2						TFAM									ACAT2					MARK2
			PSMD6				CKAP5								PSMD6						CKAP5									PSMD6					FAM20B
			ATP1B3				RSL1D1								ATP1B3						RSL1D1									ATP1B3					ARMC1
			RBM5				PSMC4								RBM5						PSMC4									RBM5					SNX4
			PCYT1A				DESI2								PCYT1A						DESI2									PCYT1A					KDELR1
			AP2M1				PES1								AP2M1						PES1									AP2M1					MRPL1
			UBE2S				PPP1R15B								UBE2S						PPP1R15B									UBE2S					CKS1B
			CDC20				JPT1								CDC20						JPT1									CDC20					KLF5
			MRPL54				TOP2A								MRPL54						TOP2A									MRPL54					S100A14
			MYH9				LOC100157391								MYH9						LOC100157391									MYH9					EIF4E2
			ANO6				ZNF638								ANO6						ZNF638									ANO6					WDR1
			PPP6R3				PRPF8								PPP6R3						PRPF8									PPP6R3					RAB25
			SF3A3				LOC100524613								SF3A3						LOC100524613									SF3A3					TIMM8A
			LTN1				TGFBR1								LTN1						TGFBR1									LTN1					GIPC2
			TNPO2				YKT6								TNPO2						YKT6									TNPO2					TFAM
			RIMKLB				PLEKHF2								RIMKLB						PLEKHF2									RIMKLB					CKAP5
			MARK2				MFN1								MARK2						MFN1									MARK2					RSL1D1
			FAM20B				STK25								FAM20B						STK25									FAM20B					PSMC4
			ARMC1				PATL1								ARMC1						PATL1									ARMC1					DESI2
			SNX4				PDIA4								SNX4						PDIA4									SNX4					PES1
			KDELR1				DDA1								KDELR1						DDA1									KDELR1					PPP1R15B
			MRPL1				TIMM8B								MRPL1						TIMM8B									MRPL1					JPT1
			CKS1B				RHPN2								CKS1B						RHPN2									CKS1B					TOP2A
			KLF5				UBAP2								KLF5						UBAP2									KLF5					LOC100157391
			S100A14				HADHB								S100A14						HADHB									S100A14					ZNF638
			EIF4E2				OSBP								EIF4E2						OSBP									EIF4E2					PRPF8
			WDR1				ACO2								WDR1						ACO2									WDR1					LOC100524613
			RAB25				ATMIN								RAB25						ATMIN									RAB25					TGFBR1
			TIMM8A				ROCK2								TIMM8A						ROCK2									TIMM8A					YKT6
			GIPC2				DNM1L								GIPC2						DNM1L									GIPC2					PLEKHF2
			TFAM				RAB35								TFAM						RAB35									TFAM					MFN1
			BCAT1				OXSR1								BCAT1						OXSR1									BCAT1					STK25
			CKAP5				PHLDA3								CKAP5						PHLDA3									CKAP5					PATL1
			RSL1D1				ARL4C								RSL1D1						ARL4C									RSL1D1					PDIA4
			PSMC4				PSMD13								PSMC4						PSMD13									PSMC4					DDA1
			DESI2				CAT								DESI2						CAT									DESI2					TIMM8B
			PES1				ABL2								PES1						ABL2									PES1					RHPN2
			PPP1R15B				PSMD14								PPP1R15B						PSMD14									PPP1R15B					UBAP2
			JPT1				MGEA5								JPT1						MGEA5									JPT1					HADHB
			TOP2A				USP8								TOP2A						USP8									TOP2A					OSBP
			LOC100157391				NDUFB11								LOC100157391						NDUFB11									LOC100157391					ACO2
			ZNF638				DYNC1I2								ZNF638						DYNC1I2									ZNF638					ATMIN
			PRPF8				MRPL38								PRPF8						MRPL38									PRPF8					ROCK2
			LOC100524613				MRPS15								LOC100524613						MRPS15									LOC100524613					DNM1L
			TGFBR1				MIDN								TGFBR1						MIDN									TGFBR1					RAB35
			YKT6				ACTR1A								YKT6						ACTR1A									YKT6					OXSR1
			PLEKHF2				IDH1								PLEKHF2						IDH1									PLEKHF2					PHLDA3
			MFN1				TSC22D2								MFN1						TSC22D2									MFN1					ARL4C
			STK25				VAMP7								STK25						VAMP7									STK25					PSMD13
			PATL1				ZNF654								PATL1						ZNF654									PATL1					CAT
			PDIA4				PSMB3								PDIA4						PSMB3									PDIA4					ABL2
			DDA1				CDC34								DDA1						CDC34									DDA1					PSMD14
			TIMM8B				HADHA								TIMM8B						HADHA									TIMM8B					MGEA5
			RHPN2				TLK2								RHPN2						SHTN1									RHPN2					USP8
			UBAP2				OGT								UBAP2						SEC63									UBAP2					NDUFB11
			HADHB				SHTN1								HADHB						SNX2									HADHB					DYNC1I2
			OSBP				SEC63								OSBP						AKT1S1									OSBP					MRPL38
			ACO2				SNX2								ACO2						PSME4									ACO2					MRPS15
			ATMIN				AKT1S1								ATMIN						PATJ									ATMIN					MIDN
			ROCK2				PSME4								ROCK2						AASDH									ROCK2					ACTR1A
			DNM1L				PATJ								DNM1L						FAM169A									DNM1L					IDH1
			RAB35				AASDH								RAB35						LOC100511376									RAB35					TSC22D2
			OXSR1				FAM169A								OXSR1						WASHC4									OXSR1					VAMP7
			PHLDA3				LOC100511376								PHLDA3						TRNAS-AGA									PHLDA3					ZNF654
			ARL4C				WASHC4								ARL4C						TTC1									ARL4C					PSMB3
			PSMD13				TRNAS-AGA								PSMD13						RPS6KB1									PSMD13					CDC34
			CAT				TTC1								CAT						MTA2									CAT					HADHA
			ABL2				RPS6KB1								ABL2						LOC100621455									ABL2					TLK2
			PSMD14				MTA2								PSMD14						AKT2									PSMD14					OGT
			MGEA5				LOC100621455								MGEA5						CKAP2									MGEA5					SHTN1
			USP8				CAPN1								USP8						MRS2									USP8					SEC63
			NDUFB11				AKT2								NDUFB11						HIF1AN									NDUFB11					SNX2
			DYNC1I2				CKAP2								DYNC1I2						SPCS2									DYNC1I2					AKT1S1
			MRPL38				MRS2								MRPL38						LAPTM4A									MRPL38					PSME4
			MRPS15				HIF1AN								MRPS15						TMEM30A									MRPS15					PATJ
			MIDN				SPCS2								MIDN						SPINT2									MIDN					AASDH
			ACTR1A				LAPTM4A								ACTR1A						NACC1									ACTR1A					FAM169A
			IDH1				TMEM30A								IDH1						ARL8B									IDH1					LOC100511376
			TSC22D2				SPINT2								TSC22D2						EDEM1									TSC22D2					WASHC4
			VAMP7				AHCY								VAMP7						ATP6V0C									VAMP7					TRNAS-AGA
			ZNF654				NACC1								ZNF654						ITM2B									ZNF654					TTC1
			PSMB3				ARL8B								PSMB3						NME1									PSMB3					RPS6KB1
			CDC34				EDEM1								CDC34						TM9SF2									CDC34					MTA2
			HADHA				ATP6V0C								HADHA						AHCTF1									HADHA					LOC100621455
			TLK2				ITM2B								TLK2						C1H9orf16									TLK2					CAPN1
			OGT				NME1								OGT						SRCAP									OGT					AKT2
			SHTN1				TM9SF2								SHTN1						MRPS18A									SHTN1					CKAP2
			SEC63				AHCTF1								SEC63						MAD2L1									SEC63					MRS2
			SNX2				C1H9orf16								SNX2						ATP6V1B2									SNX2					HIF1AN
			AKT1S1				SRCAP								AKT1S1						ACAT1									AKT1S1					SPCS2
			PSME4				MRPS18A								PSME4						UPF1									PSME4					LAPTM4A
			PATJ				MAD2L1								PATJ						EPRS									PATJ					TMEM30A
			AASDH				ATP6V1B2								AASDH						TCF20									AASDH					SPINT2
			FAM169A				ACAT1								FAM169A						UGGT1									FAM169A					AHCY
			LOC100511376				NUPR1								LOC100511376						AFDN									LOC100511376					NACC1
			WASHC4				EPRS								WASHC4						COL4A3BP									WASHC4					ARL8B
			TRNAS-AGA				TCF20								TRNAS-AGA						NDUFS7									TRNAS-AGA					EDEM1
			TTC1				UGGT1								TTC1						MACF1									TTC1					ATP6V0C
			RPS6KB1				AFDN								RPS6KB1						ZDHHC3									RPS6KB1					ITM2B
			MTA2				COL4A3BP								MTA2						TRNAR-CCU									MTA2					NME1
			LOC100621455				NDUFS7								LOC100621455						LUC7L3									LOC100621455					TM9SF2
			CAPN1				MACF1								CAPN1						CSNK1G1									CAPN1					AHCTF1
			AKT2				ZDHHC3								AKT2						MRPL24									AKT2					C1H9orf16
			CKAP2				TRNAR-CCU								CKAP2						DSP									CKAP2					SRCAP
			MRS2				LUC7L3								MRS2						NDUFA1									MRS2					MRPS18A
			HIF1AN				CSNK1G1								HIF1AN						UBA3									HIF1AN					MAD2L1
			SPCS2				MRPL24								SPCS2						TMEM50A									SPCS2					ATP6V1B2
			LAPTM4A				DSP								LAPTM4A						MRPL37									LAPTM4A					ACAT1
			TMEM30A				NDUFA1								TMEM30A						ATF3									TMEM30A					NUPR1
			SPINT2				UBA3								SPINT2						TRAPPC8									SPINT2					UPF1
			AHCY				TMEM50A								AHCY						AMMECR1									AHCY					TCF20
			NACC1				MRPL37								NACC1						BMT2									NACC1					UGGT1
			ARL8B				ATF3								ARL8B						SRM									ARL8B					AFDN
			EDEM1				TRAPPC8								EDEM1						TRIOBP									EDEM1					COL4A3BP
			ATP6V0C				AMMECR1								ATP6V0C						MRPL3									ATP6V0C					NDUFS7
			ITM2B				BMT2								ITM2B						NF2									ITM2B					MACF1
			NME1				SRM								NME1						FBXL20									NME1					ZDHHC3
			TM9SF2				TRIOBP								TM9SF2						DSC2									TM9SF2					TRNAR-CCU
			AHCTF1				MRPL3								AHCTF1						OTUB1									AHCTF1					LUC7L3
			C1H9orf16				NF2								C1H9orf16						RRAS2									C1H9orf16					CSNK1G1
			SRCAP				FBXL20								SRCAP						CISD2									SRCAP					MRPL24
			MRPS18A				DSC2								MRPS18A						BCL2L13									MRPS18A					DSP
			MAD2L1				OTUB1								MAD2L1						MXD4									MAD2L1					NDUFA1
			ATP6V1B2				RRAS2								ATP6V1B2						MYBBP1A									ATP6V1B2					UBA3
			ACAT1				CISD2								ACAT1						ETFA									ACAT1					TMEM50A
			NUPR1				BCL2L13								NUPR1						TXNRD1									NUPR1					MRPL37
			UPF1				MXD4								UPF1						APH1A									UPF1					ATF3
			EPRS				MYBBP1A								EPRS						TARS									EPRS					TRAPPC8
			TCF20				ETFA								TCF20						SEC14L1									TCF20					AMMECR1
			UGGT1				TXNRD1								UGGT1						SPG11									UGGT1					BMT2
			AFDN				APH1A								AFDN						KLF10									AFDN					SRM
			COL4A3BP				TARS								COL4A3BP						CLIP1									COL4A3BP					TRIOBP
			NDUFS7				SEC14L1								NDUFS7						MRPL51									NDUFS7					MRPL3
			MACF1				SPG11								MACF1						SMC1A									MACF1					NF2
			ZDHHC3				KLF10								ZDHHC3						IMP4									ZDHHC3					FBXL20
			TRNAR-CCU				CLIP1								TRNAR-CCU						TMOD3									TRNAR-CCU					DSC2
			LUC7L3				MRPL51								LUC7L3						USP54									LUC7L3					OTUB1
			CSNK1G1				SMC1A								CSNK1G1						FAM3C									CSNK1G1					RRAS2
			MRPL24				IMP4								MRPL24						PTPRF									MRPL24					CISD2
			DSP				TMOD3								DSP						PSMA5									DSP					BCL2L13
			NDUFA1				USP54								NDUFA1						RTN3									NDUFA1					MXD4
			UBA3				FAM3C								UBA3						TACSTD2									UBA3					MYBBP1A
			TMEM50A				PTPRF								TMEM50A						NOP16									TMEM50A					ETFA
			MRPL37				PSMA5								MRPL37						PCBD2									MRPL37					TXNRD1
			ATF3				RTN3								ATF3						ATP6V0D1									ATF3					APH1A
			TRAPPC8				TACSTD2								TRAPPC8						SACM1L									TRAPPC8					TARS
			AMMECR1				NOP16								AMMECR1						UBA2									AMMECR1					SEC14L1
			BMT2				PCBD2								BMT2						CHCHD5									BMT2					SPG11
			SRM				ATP6V0D1								SRM						FCHO2									SRM					KLF10
			TRIOBP				SACM1L								TRIOBP						TRNAW-CCA									TRIOBP					CLIP1
			MRPL3				UBA2								MRPL3						MAGT1									MRPL3					MRPL51
			NF2				CHCHD5								NF2						AP1M2									NF2					SMC1A
			FBXL20				FCHO2								FBXL20						FAM114A2									FBXL20					IMP4
			DSC2				TRNAW-CCA								DSC2						IL6ST									DSC2					TMOD3
			OTUB1				MAGT1								OTUB1						CAPG									OTUB1					USP54
			RRAS2				AP1M2								RRAS2						SMC3									RRAS2					FAM3C
			CISD2				FAM114A2								CISD2						PLXNB2									CISD2					PTPRF
			BCL2L13				IL6ST								BCL2L13						NMT1									BCL2L13					PSMA5
			MXD4				CAPG								MXD4						OSBPL11									MXD4					RTN3
			MYBBP1A				SMC3								MYBBP1A						LOC110261661									MYBBP1A					TACSTD2
			ETFA				PLXNB2								ETFA						HGS									ETFA					NOP16
			TXNRD1				NMT1								TXNRD1						NAXD									TXNRD1					PCBD2
			APH1A				OSBPL11								APH1A						TRNAY-GUA									APH1A					ATP6V0D1
			TARS				LOC110261661								TARS						DNAJB6									TARS					SACM1L
			SEC14L1				HGS								SEC14L1						KRTCAP2									SEC14L1					UBA2
			SPG11				NAXD								SPG11						AKAP13									SPG11					CHCHD5
			KLF10				TRNAY-GUA								KLF10						SNRNP200									KLF10					FCHO2
			CLIP1				DNAJB6								CLIP1						ACTN1									CLIP1					TRNAW-CCA
			MRPL51				KRTCAP2								MRPL51						KIAA1522									MRPL51					MAGT1
			SMC1A				AKAP13								SMC1A						NASP									SMC1A					AP1M2
			IMP4				SNRNP200								IMP4						MYO5B									IMP4					FAM114A2
			TMOD3				ACTN1								TMOD3						GNL3									TMOD3					IL6ST
			USP54				KIAA1522								USP54						PDXK									USP54					CAPG
			FAM3C				NASP								FAM3C						GGA2									FAM3C					SMC3
			PTPRF				MYO5B								PTPRF						NUP98									PTPRF					PLXNB2
			PSMA5				GNL3								PSMA5						TRNAT-UGU									PSMA5					NMT1
			RTN3				PDXK								RTN3						AP3D1									RTN3					OSBPL11
			TACSTD2				GGA2								TACSTD2						PINK1									TACSTD2					LOC110261661
			NOP16				NUP98								NOP16						PPP1R10									NOP16					HGS
			PCBD2				TRNAT-UGU								PCBD2						FMNL2									PCBD2					NAXD
			ATP6V0D1				AP3D1								ATP6V0D1						MRPL9									ATP6V0D1					TRNAY-GUA
			SACM1L				PINK1								SACM1L						EPB41L5									SACM1L					DNAJB6
			UBA2				PPP1R10								UBA2						P4HB									UBA2					KRTCAP2
			CHCHD5				FMNL2								CHCHD5						ANKRD13A									CHCHD5					AKAP13
			FCHO2				MRPL9								FCHO2						WDFY3									FCHO2					SNRNP200
			TRNAW-CCA				EPB41L5								TRNAW-CCA						CRAT									TRNAW-CCA					ACTN1
			MAGT1				P4HB								MAGT1						TMEM59									MAGT1					KIAA1522
			AP1M2				ANKRD13A								AP1M2						RARS									AP1M2					NASP
			FAM114A2				WDFY3								FAM114A2						ATG3									FAM114A2					MYO5B
			IL6ST				CRAT								IL6ST						TMTC3									IL6ST					GNL3
			CAPG				TMEM59								CAPG						PSPC1									CAPG					PDXK
			SMC3				RARS								SMC3						TPX2									SMC3					GGA2
			PLXNB2				ATG3								PLXNB2						ANKHD1									PLXNB2					NUP98
			NMT1				TMTC3								NMT1						PAPD5									NMT1					TRNAT-UGU
			OSBPL11				PSPC1								OSBPL11						MTHFD1									OSBPL11					AP3D1
			LOC110261661				TPX2								LOC110261661						PKIA									LOC110261661					PINK1
			HGS				ANKHD1								HGS						PEPD									HGS					PPP1R10
			NAXD				PAPD5								NAXD						SUPT16H									NAXD					FMNL2
			TRNAY-GUA				MTHFD1								TRNAY-GUA						SFT2D1									TRNAY-GUA					MRPL9
			DNAJB6				PEPD								DNAJB6						MTFR1									DNAJB6					EPB41L5
			KRTCAP2				SUPT16H								KRTCAP2						ARL15									KRTCAP2					P4HB
			AKAP13				SFT2D1								AKAP13						FLNA									AKAP13					ANKRD13A
			SNRNP200				MTFR1								SNRNP200						IPO9									SNRNP200					WDFY3
			ACTN1				ARL15								ACTN1						LAMP1									ACTN1					CRAT
			KIAA1522				FLNA								KIAA1522						HSF1									KIAA1522					TMEM59
			NASP				IPO9								NASP						SEC24B									NASP					RARS
			MYO5B				LAMP1								MYO5B						CDK1									MYO5B					ATG3
			GNL3				HSF1								GNL3						NCBP1									GNL3					TMTC3
			PDXK				SEC24B								PDXK						UBR5									PDXK					PSPC1
			GGA2				CD9								GGA2						NDUFS6									GGA2					TPX2
			NUP98				CDK1								NUP98						MCCC2									NUP98					ANKHD1
			TRNAT-UGU				NCBP1								TRNAT-UGU						NDUFA10									TRNAT-UGU					PAPD5
			AP3D1				UBR5								AP3D1						BCL2L1									AP3D1					MTHFD1
			PINK1				NDUFS6								PINK1						MPC2									PINK1					PKIA
			PPP1R10				MCCC2								PPP1R10						NOP56									PPP1R10					PEPD
			FMNL2				NDUFA10								FMNL2						LOC100525935									FMNL2					SUPT16H
			MRPL9				BCL2L1								MRPL9						AP1S2									MRPL9					SFT2D1
			EPB41L5				MPC2								EPB41L5						STT3A									EPB41L5					MTFR1
			P4HB				NOP56								P4HB						RPIA									P4HB					ARL15
			ANKRD13A				LOC100525935								ANKRD13A						SSBP1									ANKRD13A					FLNA
			WDFY3				AP1S2								WDFY3						KIF1B									WDFY3					IPO9
			CRAT				STT3A								CRAT						C17H20orf24									CRAT					LAMP1
			TMEM59				RPIA								TMEM59						RRM1									TMEM59					HSF1
			RARS				SSBP1								RARS						DHFR									RARS					SEC24B
			ATG3				KIF1B								ATG3						NDUFV1									ATG3					CD9
			TMTC3				C17H20orf24								TMTC3						MRPL35									TMTC3					NCBP1
			PSPC1				RRM1								PSPC1						BTBD3									PSPC1					UBR5
			TPX2				DHFR								TPX2						DNM2									TPX2					NDUFS6
			ANKHD1				NDUFV1								ANKHD1						IPMK									ANKHD1					MCCC2
			PAPD5				MRPL35								PAPD5						MAT2A									PAPD5					NDUFA10
			MTHFD1				BTBD3								MTHFD1						HERPUD2									MTHFD1					BCL2L1
			PKIA				DNM2								PKIA						PIK3C2B									PKIA					MPC2
			PEPD				IPMK								PEPD						ALDH3A2									PEPD					NOP56
			SUPT16H				MAT2A								SUPT16H						LOC100524542									SUPT16H					LOC100525935
			SFT2D1				PIK3C2B								SFT2D1						DRG1									SFT2D1					AP1S2
			MTFR1				ALDH3A2								MTFR1						ZFC3H1									MTFR1					STT3A
			ARL15				LOC100524542								ARL15						ACADM									ARL15					RPIA
			FLNA				DRG1								FLNA						GCNT1									FLNA					SSBP1
			IPO9				ZFC3H1								IPO9						BAX									IPO9					KIF1B
			LAMP1				ACADM								LAMP1						ITPR3									LAMP1					C17H20orf24
			HSF1				GCNT1								HSF1						MSMO1									HSF1					RRM1
			SEC24B				BAX								SEC24B						BTRC									SEC24B					DHFR
			CD9				ITPR3								CD9						LOC100621388									CD9					NDUFV1
			CDK1				MSMO1								CDK1						APOOL									CDK1					MRPL35
			NCBP1				BTRC								NCBP1						PTPN3									NCBP1					BTBD3
			UBR5				LOC100621388								UBR5						WDR43									UBR5					DNM2
			NDUFS6				APOOL								NDUFS6						SEL1L									NDUFS6					IPMK
			MCCC2				PTPN3								MCCC2						WWC2									MCCC2					MAT2A
			NDUFA10				WDR43								NDUFA10						LOC100513133									NDUFA10					HERPUD2
			BCL2L1				SEL1L								BCL2L1						LARS									BCL2L1					PIK3C2B
			MPC2				WWC2								MPC2						LMBRD2									MPC2					ALDH3A2
			NOP56				LOC100513133								NOP56						DOCK1									NOP56					LOC100524542
			LOC100525935				LARS								LOC100525935						CIAPIN1									LOC100525935					DRG1
			AP1S2				LMBRD2								AP1S2						PKN2									AP1S2					ZFC3H1
			STT3A				DOCK1								STT3A						POLR2A									STT3A					ACADM
			RPIA				CIAPIN1								RPIA						LOC100158117									RPIA					GCNT1
			SSBP1				PKN2								SSBP1						NAA25									SSBP1					APRT
			KIF1B				POLR2A								KIF1B						CDC42EP1									KIF1B					BAX
			C17H20orf24				LOC100158117								C17H20orf24						UBR4									C17H20orf24					ITPR3
			RRM1				NAA25								RRM1						ASRGL1									RRM1					MSMO1
			DHFR				CDC42EP1								DHFR						TRNAR-UCU									DHFR					BTRC
			NDUFV1				UBR4								NDUFV1						ATP2A2									NDUFV1					LOC100621388
			MRPL35				ASRGL1								MRPL35						KIAA1109									MRPL35					APOOL
			BTBD3				TRNAR-UCU								BTBD3						POLR2B									BTBD3					PTPN3
			DNM2				ATP2A2								DNM2						SNX18									DNM2					WDR43
			IPMK				KIAA1109								IPMK						B4GALT5									IPMK					SEL1L
			MAT2A				POLR2B								MAT2A						MPP5									MAT2A					WWC2
			HERPUD2				SNX18								HERPUD2						LOC100512341									HERPUD2					LOC100513133
			PIK3C2B				B4GALT5								PIK3C2B						RPN1									PIK3C2B					LARS
			ALDH3A2				MPP5								ALDH3A2						USP32									ALDH3A2					LMBRD2
			LOC100524542				LOC100512341								LOC100524542						ANKFY1									LOC100524542					DOCK1
			DRG1				RPN1								DRG1						PFKL									DRG1					CIAPIN1
			ZFC3H1				USP32								ZFC3H1						C2H11orf98									ZFC3H1					PKN2
			ACADM				ANKFY1								ACADM						HMMR									ACADM					POLR2A
			GCNT1				PFKL								GCNT1						CCNK									GCNT1					LOC100158117
			APRT				C2H11orf98								APRT						GRPEL1									APRT					NAA25
			BAX				HMMR								BAX						WDTC1									BAX					CDC42EP1
			ITPR3				CCNK								ITPR3						MKNK2									ITPR3					UBR4
			MSMO1				GRPEL1								MSMO1						TIMM17A									MSMO1					ASRGL1
			BTRC				WDTC1								BTRC						ASCC3									BTRC					TRNAR-UCU
			LOC100621388				MKNK2								LOC100621388						MRPL39									LOC100621388					ATP2A2
			APOOL				TIMM17A								APOOL						SNRNP70									APOOL					KIAA1109
			PTPN3				ASCC3								PTPN3						WASHC5									PTPN3					POLR2B
			WDR43				MRPL39								WDR43						PWWP2A									WDR43					SNX18
			SEL1L				SNRNP70								SEL1L						IDH3B									SEL1L					B4GALT5
			WWC2				WASHC5								WWC2						SMC2									WWC2					MPP5
			LOC100513133				PWWP2A								LOC100513133						YARS									LOC100513133					LOC100512341
			LARS				IDH3B								LARS						ACER3									LARS					RPN1
			LMBRD2				SMC2								LMBRD2						WIPF1									LMBRD2					USP32
			DOCK1				YARS								DOCK1						KDM5B									DOCK1					ANKFY1
			CIAPIN1				ACER3								CIAPIN1						GADD45A									CIAPIN1					PFKL
			PKN2				WIPF1								PKN2						FAM160B1									PKN2					C2H11orf98
			POLR2A				KDM5B								POLR2A						OSBPL1A									POLR2A					HMMR
			LOC100158117				GADD45A								LOC100158117						TYMS									LOC100158117					CCNK
			NAA25				FAM160B1								NAA25						SLC6A8									NAA25					GRPEL1
			CDC42EP1				OSBPL1A								CDC42EP1						DSG2									CDC42EP1					WDTC1
			UBR4				TYMS								UBR4						IMMT									UBR4					MKNK2
			ASRGL1				SLC6A8								ASRGL1						ETV3									ASRGL1					TIMM17A
			TRNAR-UCU				DSG2								TRNAR-UCU						ANKRD50									TRNAR-UCU					ASCC3
			ATP2A2				IMMT								ATP2A2						ARHGAP1									ATP2A2					MRPL39
			KIAA1109				ETV3								KIAA1109						KCTD10									KIAA1109					SNRNP70
			POLR2B				ANKRD50								POLR2B						FAT1									POLR2B					WASHC5
			SNX18				ARHGAP1								SNX18						RAP1GDS1									SNX18					PWWP2A
			B4GALT5				KCTD10								B4GALT5						RAB13									B4GALT5					IDH3B
			MPP5				FAT1								MPP5						AKR1B1									MPP5					SMC2
			LOC100512341				RAP1GDS1								LOC100512341						KLF6									LOC100512341					YARS
			RPN1				RAB13								RPN1						RHOV									RPN1					ACER3
			USP32				AKR1B1								USP32						AP2A1									USP32					WIPF1
			ANKFY1				KLF6								ANKFY1						ARHGAP18									ANKFY1					KDM5B
			PFKL				RHOV								PFKL						SCAMP2									PFKL					GADD45A
			C2H11orf98				AP2A1								C2H11orf98						MIPEP									C2H11orf98					FAM160B1
			HMMR				ARHGAP18								HMMR						RNF130									HMMR					OSBPL1A
			CCNK				SCAMP2								CCNK						SLC12A6									CCNK					TYMS
			GRPEL1				MIPEP								GRPEL1						TMBIM4									GRPEL1					SLC6A8
			WDTC1				RNF130								WDTC1						GOLT1B									WDTC1					DSG2
			MKNK2				SLC12A6								MKNK2						TPP2									MKNK2					IMMT
			TIMM17A				TMBIM4								TIMM17A						PGRMC2									TIMM17A					ETV3
			ASCC3				GOLT1B								ASCC3						PARP2									ASCC3					ANKRD50
			MRPL39				TPP2								MRPL39						STX3									MRPL39					ARHGAP1
			SNRNP70				PGRMC2								SNRNP70						RSU1									SNRNP70					KCTD10
			WASHC5				PARP2								WASHC5						CCNL2									WASHC5					FAT1
			PWWP2A				STX3								PWWP2A						REPS2									PWWP2A					RAP1GDS1
			IDH3B				RSU1								IDH3B						MCM7									IDH3B					RAB13
			SMC2				CCNL2								SMC2						TUFM									SMC2					AKR1B1
			YARS				REPS2								YARS						TRNAS-UGA									YARS					KLF6
			ACER3				MCM7								ACER3						SUPT5H									ACER3					RHOV
			WIPF1				TUFM								WIPF1						AP1B1									WIPF1					AP2A1
			KDM5B				TRNAS-UGA								KDM5B						DDX39A									KDM5B					ARHGAP18
			GADD45A				SUPT5H								GADD45A						AP2A2									GADD45A					SCAMP2
			FAM160B1				AP1B1								FAM160B1						FNIP1									FAM160B1					MIPEP
			OSBPL1A				DDX39A								OSBPL1A						NPTN									OSBPL1A					RNF130
			TYMS				AP2A2								TYMS						CEP192									TYMS					SLC12A6
			SLC6A8				FNIP1								SLC6A8						DLGAP5									SLC6A8					TMBIM4
			DSG2				NPTN								DSG2						ECHDC1									DSG2					GOLT1B
			IMMT				CEP192								IMMT						ASNS									IMMT					TPP2
			ETV3				DLGAP5								ETV3						HMGB3									ETV3					PGRMC2
			ANKRD50				ASNS								ANKRD50						LAD1									ANKRD50					PARP2
			ARHGAP1				HMGB3								ARHGAP1						MAP2K4									ARHGAP1					STX3
			KCTD10				LAD1								KCTD10						KMT2D									KCTD10					RSU1
			FAT1				MAP2K4								FAT1						TJP2									FAT1					CCNL2
			RAP1GDS1				KMT2D								RAP1GDS1						NDUFA13									RAP1GDS1					REPS2
			RAB13				NDUFA13								RAB13						LAMP2									RAB13					MCM7
			AKR1B1				LAMP2								AKR1B1						CORO1C									AKR1B1					TUFM
			KLF6				CORO1C								KLF6						RNASEK									KLF6					TRNAS-UGA
			RHOV				RNASEK								RHOV						EPCAM									RHOV					SUPT5H
			AP2A1				EPCAM								AP2A1						SLC5A3									AP2A1					AP1B1
			ARHGAP18				SLC5A3								ARHGAP18						SLC28A3									ARHGAP18					DDX39A
			SCAMP2				SLC28A3								SCAMP2						LIMA1									SCAMP2					AP2A2
			MIPEP				LIMA1								MIPEP						HEATR1									MIPEP					FNIP1
			RNF130				HEATR1								RNF130						ALDH2									RNF130					NPTN
			SLC12A6				ALDH2								SLC12A6						SARS									SLC12A6					CEP192
			TMBIM4				SARS								TMBIM4						ADIPOR1									TMBIM4					DLGAP5
			GOLT1B				ADIPOR1								GOLT1B						PACSIN2									GOLT1B					ECHDC1
			TPP2				PACSIN2								TPP2						PLEKHM1									TPP2					ASNS
			PGRMC2				PLEKHM1								PGRMC2						GRHPR									PGRMC2					HMGB3
			PARP2				GRHPR								PARP2						RNMT									PARP2					LAD1
			STX3				RNMT								STX3						G6PD									STX3					MAP2K4
			RSU1				G6PD								RSU1						PNPO									RSU1					KMT2D
			CCNL2				PNPO								CCNL2						MYO1E									CCNL2					NDUFA13
			REPS2				MYO1E								REPS2						AARS									REPS2					LAMP2
			MCM7				AARS								MCM7						TIMM50									MCM7					CORO1C
			TUFM				TIMM50								TUFM						B3GNT2									TUFM					RNASEK
			TRNAS-UGA				B3GNT2								TRNAS-UGA						EPB41L1									TRNAS-UGA					EPCAM
			SUPT5H				EPB41L1								SUPT5H						GPD2									SUPT5H					SLC5A3
			AP1B1				GPD2								AP1B1						TRRAP									AP1B1					SLC28A3
			DDX39A				TRRAP								DDX39A						PPIF									DDX39A					LIMA1
			AP2A2				PPIF								AP2A2						TMTC1									AP2A2					HEATR1
			FNIP1				TMTC1								FNIP1						WDR3									FNIP1					ALDH2
			NPTN				WDR3								NPTN						MRPS30									NPTN					SARS
			CEP192				MRPS30								CEP192						CHD7									CEP192					ADIPOR1
			DLGAP5				CHD7								DLGAP5						NRDC									DLGAP5					PACSIN2
			ECHDC1				NRDC								ECHDC1						ARHGAP29									ECHDC1					PLEKHM1
			ASNS				ARHGAP29								ASNS						RNF44									ASNS					GRHPR
			HMGB3				RNF44								HMGB3						ETFB									HMGB3					RNMT
			LAD1				ETFB								LAD1						M6PR									LAD1					G6PD
			MAP2K4				M6PR								MAP2K4						TXNDC12									MAP2K4					PNPO
			KMT2D				FAM210A								KMT2D						FAM210A									KMT2D					MYO1E
			TJP2				PDIA3								TJP2						PDIA3									TJP2					AARS
			NDUFA13				KIAA0930								NDUFA13						KIAA0930									NDUFA13					TIMM50
			LAMP2				ERP44								LAMP2						ERP44									LAMP2					B3GNT2
			CORO1C				ZNF281								CORO1C						ZNF281									CORO1C					EPB41L1
			RNASEK				ALCAM								RNASEK						ALCAM									RNASEK					GPD2
			EPCAM				AARSD1								EPCAM						AARSD1									EPCAM					TRRAP
			SLC5A3				DLG5								SLC5A3						DLG5									SLC5A3					PPIF
			SLC28A3				TRNAR-ACG								SLC28A3						TRNAR-ACG									SLC28A3					TMTC1
			LIMA1				APLP2								LIMA1						APLP2									LIMA1					WDR3
			HEATR1				CCNB1								HEATR1						CCNB1									HEATR1					MRPS30
			ALDH2				IER2								ALDH2						IER2									ALDH2					CHD7
			SARS				MSN								SARS						MSN									SARS					NRDC
			ADIPOR1				ATG2B								ADIPOR1						ATG2B									ADIPOR1					ARHGAP29
			PACSIN2				CLCN3								PACSIN2						CLCN3									PACSIN2					RNF44
			PLEKHM1				PTDSS1								PLEKHM1						PTDSS1									PLEKHM1					ETFB
			GRHPR				OXCT1								GRHPR						OXCT1									GRHPR					M6PR
			RNMT				DCUN1D3								RNMT						DCUN1D3									RNMT					TXNDC12
			G6PD				HERC1								G6PD						HERC1									G6PD					FAM210A
			PNPO				TMEM131								PNPO						TMEM131									PNPO					PDIA3
			MYO1E				NCOR1								MYO1E						NCOR1									MYO1E					KIAA0930
			AARS				RAPGEF2								AARS						RAPGEF2									AARS					ERP44
			TIMM50				PRMT7								TIMM50						PRMT7									TIMM50					ZNF281
			B3GNT2				PSMD1								B3GNT2						PSMD1									B3GNT2					ALCAM
			EPB41L1				NUP205								EPB41L1						NUP205									EPB41L1					AARSD1
			GPD2				KNL1								GPD2						KNL1									GPD2					DLG5
			TRRAP				MAP2K1								TRRAP						MAP2K1									TRRAP					TRNAR-ACG
			PPIF				LOC100627892								PPIF						LOC100627892									PPIF					APLP2
			TMTC1				PLEKHA5								TMTC1						PLEKHA5									TMTC1					CCNB1
			WDR3				ZDHHC5								WDR3						ZDHHC5									WDR3					IER2
			MRPS30				MTDH								MRPS30						MTDH									MRPS30					MSN
			CHD7				RUNX1T1								CHD7						RUNX1T1									CHD7					ATG2B
			NRDC				EMC8								NRDC						EMC8									NRDC					CLCN3
			ARHGAP29				ATAD1								ARHGAP29						ATAD1									ARHGAP29					PTDSS1
			RNF44				MLXIP								RNF44						MLXIP									RNF44					OXCT1
			ETFB				MARS								ETFB						MARS									ETFB					DCUN1D3
			M6PR				DHRS11								M6PR						DHRS11									M6PR					HERC1
			TXNDC12				TBC1D13								TXNDC12						TBC1D13									TXNDC12					TMEM131
			FAM210A				RAPGEF6								FAM210A						RAPGEF6									FAM210A					NCOR1
			PDIA3				DUSP16								PDIA3						DUSP16									PDIA3					RAPGEF2
			KIAA0930				GNPDA1								KIAA0930						GNPDA1									KIAA0930					PRMT7
			ERP44				SAMD8								ERP44						SAMD8									ERP44					PSMD1
			ZNF281				SMARCA4								ZNF281						SMARCA4									ZNF281					NUP205
			ALCAM				TBC1D15								ALCAM						TBC1D15									ALCAM					KNL1
			AARSD1				ATIC								AARSD1						ATIC									AARSD1					MAP2K1
			DLG5				GART								DLG5						GART									DLG5					LOC100627892
			TRNAR-ACG				ABHD4								TRNAR-ACG						ABHD4									TRNAR-ACG					PLEKHA5
			APLP2				PTCD3								APLP2						PTCD3									APLP2					ZDHHC5
			CCNB1				CRB3								CCNB1						CRB3									CCNB1					MTDH
			IER2				NDUFA9								IER2						NDUFA9									IER2					RUNX1T1
			MSN				BLVRB								MSN						BLVRB									MSN					EMC8
			ATG2B				NDUFS1								ATG2B						NDUFS1									ATG2B					ATAD1
			CLCN3				DNMT1								CLCN3						DNMT1									CLCN3					MLXIP
			PTDSS1				VPS13A								PTDSS1						VPS13A									PTDSS1					MARS
			OXCT1				LOC110261483								OXCT1						LOC110261483									OXCT1					DHRS11
			DCUN1D3				BASP1								DCUN1D3						BASP1									DCUN1D3					TBC1D13
			HERC1				LOC100519934								HERC1						LOC100519934									HERC1					RAPGEF6
			TMEM131				TMEM147								TMEM131						TMEM147									TMEM131					DUSP16
			NCOR1				TMEM184C								NCOR1						DLD									NCOR1					GNPDA1
			RAPGEF2				DLD								RAPGEF2						PRPSAP1									RAPGEF2					SAMD8
			PRMT7				PRPSAP1								PRMT7						PTPRJ									PRMT7					SMARCA4
			PSMD1				PTPRJ								PSMD1						LIMK2									PSMD1					TBC1D15
			NUP205				LIMK2								NUP205						MGAT4A									NUP205					ATIC
			KNL1				MGAT4A								KNL1						OPA1									KNL1					GART
			MAP2K1				OPA1								MAP2K1						VPS13D									MAP2K1					ABHD4
			LOC100627892				CD86								LOC100627892						CD86									LOC100627892					PTCD3
			PLEKHA5				NDUFS2								PLEKHA5						NDUFS2									PLEKHA5					CRB3
			ZDHHC5				KIF11								ZDHHC5						KIF11									ZDHHC5					NDUFA9
			MTDH				MAP4K4								MTDH						MAP4K4									MTDH					BLVRB
			RUNX1T1				DVL1								RUNX1T1						DVL1									RUNX1T1					NDUFS1
			EMC8				SLC20A1								EMC8						SLC20A1									EMC8					DNMT1
			ATAD1				GNS								ATAD1						GNS									ATAD1					VPS13A
			MLXIP				DNAJC13								MLXIP						DNAJC13									MLXIP					LOC110261483
			MARS				TRNAT-AGU								MARS						TRNAT-AGU									MARS					BASP1
			DHRS11				GCN1								DHRS11						GCN1									DHRS11					LOC100519934
			TBC1D13				DDOST								TBC1D13						DDOST									TBC1D13					TMEM147
			RAPGEF6				ME2								RAPGEF6						ME2									RAPGEF6					TMEM184C
			DUSP16				ELOVL5								DUSP16						ELOVL5									DUSP16					DLD
			GNPDA1				MYH10								GNPDA1						MYH10									GNPDA1					PRPSAP1
			SAMD8				SIRT1								SAMD8						SIRT1									SAMD8					PTPRJ
			SMARCA4				MCM4								SMARCA4						MCM4									SMARCA4					LIMK2
			TBC1D15				LOC100621006								TBC1D15						LOC100621006									TBC1D15					MGAT4A
			ATIC				MIA2								ATIC						MIA2									ATIC					OPA1
			GART				ENTPD4								GART						ENTPD4									GART					VPS13D
			ABHD4				ARFGEF2								ABHD4						ARFGEF2									ABHD4					CD86
			PTCD3				PARL								PTCD3						PARL									PTCD3					NDUFS2
			CRB3				CITED4								CRB3						CITED4									CRB3					KIF11
			NDUFA9				GATD1								NDUFA9						GATD1									NDUFA9					MAP4K4
			BLVRB				PIGA								BLVRB						PIGA									BLVRB					DVL1
			NDUFS1				PSAP								NDUFS1						CPPED1									NDUFS1					SLC20A1
			DNMT1				CPPED1								DNMT1						LOC110255511									DNMT1					GNS
[truncated: 503 more rows]

## Sheet: 6.VD_miR_EV_Embryo
Venn Diagram	163_miRNA_poEVs	33_miRNA_poEmbryo		22_Common elements in miR_ embryo miR_ EVs :	141_Elements only in miRNA_poEVs :	11_Elements only in miR_ embryo :				Venn Diagram	22_Common elements in miR_ embryo miR_ EVs :	17_Higher_miRNAs_Embryo E2C			9_Common elements in comi_Ev_Em Up_miR_EmE2 :	8_Elements only in Up_miR_EmE2 :	13_Elements only in comi_Ev_Em :							Venn Diagram	22_Common elements in miR_ embryo miR_ EVs :	17_Higher_miRNAs_Embryo E7C		11_Common elements in comi_Ev_Em Up_miR_EmE7 :	6_Elements only in Up_miR_EmE7 :	11_Elements only in comi_Ev_Em :						Venn Diagram	22_Common elements in miR_ embryo miR_ EVs :	21_Higher_miRNAs_Embryo E7_2			13_Common elements in comi_Ev_Em Up_mi_EmE72 :	8_Elements only in Up_mi_EmE72 :	9_Elements only in comi_Ev_Em :
	miR-125b-5p	miR-11972		miR-11972	miR-125b-5p	miR-1469					miR-11972	miR-29b-3p			miR-12023	miR-629-5p	miR-11972								miR-11972	miR-30a-3p		miR-11972	miR-629-5p	miR-12023							miR-11972	miR-2890		DEG in E7_2	miR-11972	miR-2890	miR-12023
	let-7a-5p	miR-12023		miR-12023	let-7a-5p	miR-2330-3p					miR-12023	miR-21-5p			miR-1285	miR-875-5p	miR-1260a								miR-12023	miR-133a-3p		miR-133a-3p	miR-371-5p	miR-1260a							miR-12023	miR-29b-3p			miR-133a-3p	miR-6089	miR-1260a
	miR-21-5p	miR-1260a		miR-1260a	let-7a	miR-2890					miR-1260a	miR-629-5p			miR-21-5p	miR-371-5p	miR-1260b								miR-1260a	miR-11972		miR-21-5p	miR-6089	miR-1260b							miR-1260a	miR-6089			miR-21-5p	miR-629-5p	miR-1260b
	let-7a	miR-1260b		miR-1260b	miR-200b-3p	miR-302a					miR-1260b	miR-875-5p			miR-2478	miR-2330-3p	miR-133a-3p								miR-1260b	miR-29b-3p		miR-2478	miR-302a	miR-1285							miR-1260b	miR-30a-3p			miR-2478	miR-371-5p	miR-1285
	miR-200b-3p	miR-1285		miR-1285	miR-29c-3p	miR-302b-3p					miR-1285	miR-1285			miR-29b-3p	miR-6089	miR-205-5p								miR-1285	miR-30e-3p		miR-29b-3p	miR-302d	miR-205-5p							miR-1285	miR-629-5p			miR-2887	miR-302d	miR-205-5p
	miR-29c-3p	miR-133a-3p		miR-133a-3p	miR-125a-5p	miR-302d					miR-133a-3p	miR-2478			miR-5100	miR-302a	miR-2887								miR-133a-3p	miR-629-5p		miR-30a-3p	miR-302b-3p	miR-2887							miR-133a-3p	miR-371-5p			miR-2889	miR-302a	miR-361-5p
	miR-125a-5p	miR-1469		miR-205-5p	miR-19b-3p	miR-30d-3p					miR-205-5p	miR-5100			miR-574-5p	miR-302d	miR-2889								miR-205-5p	miR-6865-3p	DEG in E7C	miR-30e-3p		miR-2889							miR-205-5p	miR-4332			miR-29b-3p	miR-302b-3p	miR-5100
	miR-1285	miR-205-5p		miR-21-5p	miR-24-3p	miR-371-5p					miR-21-5p	miR-371-5p		DEG in E2C	miR-7-5p	miR-302b-3p	miR-30a-3p								miR-21-5p	miR-5100		miR-5100		miR-361-5p							miR-21-5p	miR-302d			miR-30a-3p	miR-1469	miR-7-5p
	miR-19b-3p	miR-21-5p		miR-2478	miR-26a-5p	miR-6089					miR-2478	miR-7977			miR-7977		miR-30e-3p								miR-2478	miR-21-5p	DEG in E7C	miR-574-5p		miR-4332							miR-2478	miR-302a		DEG in E7C	miR-30e-3p		miR-7977
	miR-24-3p	miR-2330-3p		miR-2887	miR-92a-3p	miR-629-5p					miR-2887	miR-2330-3p					miR-361-5p								miR-2887	miR-371-5p		miR-6865-3p		miR-7-5p							miR-2887	miR-30e-3p			miR-4332
	miR-26a-5p	miR-2478		miR-2889	miR-16-5p	miR-875-5p					miR-2889	miR-12023					miR-4332								miR-2889	miR-93-5p		miR-93-5p		miR-7977							miR-2889	miR-2887			miR-574-5p
	miR-92a-3p	miR-2887		miR-29b-3p	miR-29a-3p						miR-29b-3p	miR-574-5p					miR-6865-3p								miR-29b-3p	miR-2478											miR-29b-3p	miR-302b-3p			miR-6865-3p
	miR-205-5p	miR-2889		miR-30a-3p	miR-23a-3p						miR-30a-3p	miR-6089					miR-93-5p								miR-30a-3p	miR-6089											miR-30a-3p	miR-2889			miR-93-5p
	miR-16-5p	miR-2890		miR-30e-3p	miR-10a-5p						miR-30e-3p	miR-302a													miR-30e-3p	miR-574-5p											miR-30e-3p	miR-574-5p
	miR-29a-3p	miR-29b-3p		miR-361-5p	miR-15b-5p						miR-361-5p	miR-302d													miR-361-5p	miR-302a											miR-361-5p	miR-133a-3p
	miR-29b-3p	miR-302a		miR-4332	miR-135a-5p						miR-4332	miR-302b-3p													miR-4332	miR-302d											miR-4332	miR-21-5p
	miR-23a-3p	miR-302b-3p		miR-5100	miR-92b-3p						miR-5100	miR-7-5p													miR-5100	miR-302b-3p											miR-5100	miR-2478
	miR-10a-5p	miR-302d		miR-574-5p	miR-200c-3p						miR-574-5p														miR-574-5p												miR-574-5p	miR-93-5p
	miR-15b-5p	miR-30a-3p		miR-6865-3p	miR-34b-3p						miR-6865-3p														miR-6865-3p												miR-6865-3p	miR-6865-3p
	miR-135a-5p	miR-30d-3p		miR-7-5p	miR-150-5p						miR-7-5p														miR-7-5p												miR-7-5p	miR-1469
	miR-92b-3p	miR-30e-3p		miR-7977	let-7g-5p						miR-7977														miR-7977												miR-7977	miR-11972
	miR-30e-3p	miR-361-5p		miR-93-5p	miR-23b-3p						miR-93-5p														miR-93-5p												miR-93-5p
	miR-200c-3p	miR-371-5p			miR-10174-3p
	miR-34b-3p	miR-4332			miR-339-2-5p
	miR-150-5p	miR-5100			let-7f-5p
	let-7g-5p	miR-574-5p			let-7i-5p
	miR-23b-3p	miR-6089			miR-99a-5p
	miR-10174-3p	miR-629-5p			miR-151-5p
	miR-339-2-5p	miR-6865-3p			miR-449a
	let-7f-5p	miR-7-5p			let-7c
	let-7i-5p	miR-7977			miR-148a-3p
	miR-99a-5p	miR-875-5p			miR-34c-5p
	miR-151-5p	miR-93-5p			miR-339-5p
	miR-449a				miR-30c-5p
	let-7c				miR-885-5p
	miR-148a-3p				miR-26b-5p
	miR-34c-5p				miR-365-3p
	miR-339-5p				miR-191-5p
	miR-30c-5p				miR-2904
	miR-885-5p				miR-27a-3p
	miR-26b-5p				miR-4334-3p
	miR-365-3p				miR-25-3p
	miR-191-5p				miR-27b-3p
	miR-2904				miR-34b-5p
	miR-7-5p				miR-19a-3p
	miR-27a-3p				miR-128-3p
	miR-4334-3p				miR-374a-5p
	miR-30a-3p				miR-101-3p
	miR-1260b				miR-204-5p
	miR-1260a				miR-2340
	miR-25-3p				miR-4448
	miR-2478				miR-15a-5p
	miR-27b-3p				miR-103a-3p
	miR-34b-5p				miR-29d-3p
	miR-19a-3p				let-7b-5p
	miR-128-3p				miR-30a-5p
	miR-374a-5p				miR-10386
	miR-101-3p				miR-429
	miR-204-5p				miR-1468
	miR-2340				miR-1306-5p
	miR-4448				miR-574-3p
	miR-15a-5p				miR-141-3p
	miR-103a-3p				miR-30d-5p
	miR-29d-3p				let-7a-3p
	let-7b-5p				miR-145-5p
	miR-30a-5p				miR-20a-5p
	miR-10386				miR-218b
	miR-429				miR-218-5p
	miR-1468				miR-590-3p
	miR-5100				miR-195-5p
	miR-1306-5p				miR-328-3p
	miR-7977				miR-22-5p
	miR-574-3p				miR-107a
	miR-141-3p				let-7d-3p
	miR-30d-5p				miR-664-3p
	miR-361-5p				miR-148b-3p
	let-7a-3p				miR-16a
	miR-145-5p				miR-375-3p
	miR-20a-5p				miR-200b-5p
	miR-218b				let-7e-5p
	miR-218-5p				miR-200a-3p
	miR-590-3p				let-7b-3p
	miR-195-5p				miR-181a-5p
	miR-328-3p				miR-30e-5p
	miR-22-5p				miR-151b
	miR-107a				miR-484
	let-7d-3p				miR-221-3p
	miR-664-3p				miR-222-3p
	miR-148b-3p				miR-582-5p
	miR-16a				miR-8485
	miR-93-5p				miR-30b-5p
	miR-375-3p				miR-374b-5p
	miR-200b-5p				miR-423-5p
	let-7e-5p				miR-17-5p
	miR-200a-3p				miR-4286
	let-7b-3p				miR-130a-3p
	miR-181a-5p				miR-106a
	miR-30e-5p				miR-135b-5p
	miR-151b				miR-34c-3p
	miR-2887				miR-331-3p
	miR-484				miR-31-5p
	miR-221-3p				miR-190b-5p
	miR-222-3p				let-7d-5p
	miR-582-5p				miR-181b-5p
	miR-8485				miR-194-5p
	miR-2889				miR-1343-3p
	miR-30b-5p				miR-1249-3p
	miR-374b-5p				miR-192-5p
	miR-423-5p				miR-185-5p
	miR-17-5p				miR-423-3p
	miR-4286				miR-1281
	miR-130a-3p				miR-449b-5p
	miR-106a				miR-199a-3p
	miR-135b-5p				miR-210-3p
	miR-34c-3p				miR-107
	miR-331-3p				miR-99b-5p
	miR-31-5p				miR-139-5p
	miR-190b-5p				miR-98-5p
	let-7d-5p				miR-9-5p
	miR-181b-5p				miR-374a-3p
	miR-194-5p				miR-320a-3p
	miR-1343-3p				miR-7-3p
	miR-1249-3p				miR-31-3p
	miR-192-5p				miR-361-3p
	miR-185-5p				miR-32-5p
	miR-423-3p				miR-22-3p
	miR-1281				miR-335-5p
	miR-449b-5p				miR-935
	miR-199a-3p				miR-18a-5p
	miR-12023				miR-211
	miR-210-3p				miR-152-3p
	miR-107				miR-7134-5p
	miR-99b-5p				miR-660-5p
	miR-4332				miR-1603
	miR-139-5p				miR-151-3p
	miR-6865-3p				miR-500-5p
	miR-98-5p				miR-497-5p
	miR-9-5p				miR-99a-3p
	miR-374a-3p				miR-199b-3p
	miR-320a-3p				miR-149-5p
	miR-7-3p				miR-11987
	miR-31-3p
	miR-133a-3p
	miR-361-3p
	miR-32-5p
	miR-22-3p
	miR-574-5p
	miR-335-5p
	miR-935
	miR-18a-5p
	miR-211
	miR-152-3p
	miR-7134-5p
	miR-660-5p
	miR-11972
	miR-1603
	miR-151-3p
	miR-500-5p
	miR-497-5p
	miR-99a-3p
	miR-199b-3p
	miR-149-5p
	miR-11987

## Sheet: 7.VD_TG_MiRTB_Tscan_All RNA emb
Venn diagram	12692_poEVs_TG_mirTarBase	2603_All RNA embryos		2125_Common elements in TG_poEV_mTB RNA_embryo :	10567_Elements only in TG_poEV_mTB :	478_Elements only in RNA_embryo :						Venn Diagram	9702_TG_poEVs_miRNAs_tarfetScan	2603_All RNA embryos		1626_Common elements in TG_poEVs_TS RNA_embryo :	977_Elements only in RNA_embryo :	8077_Elements only in TG_poEVs_TS :							Venn Diagram	1625_TG_poEVs_TS	2125_TG_poEVs_TB		1523_Common elements in TG_poEVs_TS TG_poEVs_TB :	103_Elements only in TG_poEVs_TS :	602_Elements only in TG_poEVs_TB :
	BCL2	SP1		DNMT1	BCL2	ETFB							FBXO28	SP1		ARRDC4	MAPK9	TG_poEVs_miRNAs_tarfetScan								ARRDC4	DNMT1		ARRDC4	LRP2	FLNA
	MYC	UBE2D2		KLF4	MYC	GGTA1							PLCL2	UBE2D2		WNK1	ETFB	FBXO28								WNK1	KLF4		WNK1	SNX18	EEF1A1
	DNMT1	MSMO1		FLNA	DICER1	ACTR3							GRB10	MSMO1		YAP1	ETFA	PLCL2								YAP1	FLNA		YAP1	RAB3IL1	SRPRA
	DICER1	MAPK9		EEF1A1	PTEN	GULO							PURG	MAPK9		CTH	SLC29A1	GRB10								CTH	EEF1A1		CTH	LIMK2	BMT2
	PTEN	ETFB		ARID3A	RUNX2	AKR1B1							RASA2	ETFB		DUSP5	BAX	PURG								DUSP5	ARID3A		DUSP5	NBEAL1	RPS3A
	RUNX2	ETFA		NAP1L1	CCNT2	UPTI							VAV2	ETFA		ERBB3	RPS23	RASA2								ERBB3	NAP1L1		ERBB3	LRBA	PRPF8
	CCNT2	SLC29A1		CREG1	AGO1	RENBP							FAM73B	SLC29A1		ETV3	LAMB1	VAV2								ETV3	CREG1		ETV3	PCM1	GCN1
	AGO1	BAX		AFF4	EDC3	ATP5ME							ARRDC4	BAX		FNDC3B	GGTA1	FAM73B								FNDC3B	AFF4		FNDC3B	TRAPPC8	GAPDH
	EDC3	RPS23		SP1	EZH2	RPL36AL							PAK6	RPS23		FRMD6	HSP90AB1	PAK6								FRMD6	SP1		FRMD6	ADAM19	HUWE1
	KLF4	TGFBR1		EIF4G2	VEGFA	ATP5MG							SLC25A44	TGFBR1		TAOK1	GULO	SLC25A44								TAOK1	EIF4G2		TAOK1	MARK1	MFSD8
	EZH2	SCD		ARCN1	FAM104A	H3-3A							WAPAL	SCD		EXOC5	RPL3	WAPAL								EXOC5	ARCN1		EXOC5	PHOSPHO1	HNRNPM
	VEGFA	AMT		CPEB4	E2F3	ACO2							WDFY2	AMT		LRP2	AKR1B1	WDFY2								LRP2	CPEB4		PLEKHA1	ACOT7	RPS2
	FLNA	TXNRD1		TET2	NOTCH1	CSNK2B							KIAA0319L	TXNRD1		PLEKHA1	GAPDH	KIAA0319L								PLEKHA1	TET2		SHROOM2	NDUFS4	GANAB
	EEF1A1	SON		CDV3	ZEB2	DBI							NFAT5	SON		SHROOM2	UPTI	NFAT5								SHROOM2	CDV3		JARID2	TMPRSS2	MRPL40
	FAM104A	LAMB1		EP300	ITPR1	AIF1							PCDH9	LAMB1		JARID2	ABCB1	PCDH9								JARID2	EP300		ITSN1	TXNDC12	RPSA
	E2F3	KPNA3		SEC24A	PLAG1	PRDX5							PGM2L1	KPNA3		ITSN1	TOP2A	PGM2L1								ITSN1	SEC24A		SLC2A3	FAM118B	ATN1
	NOTCH1	GGTA1		MCL1	CPEB3	SLC23A2							PITPNM2	GGTA1		SLC2A3	CTSV	PITPNM2								SLC2A3	MCL1		TGOLN2	PLA2G15	SERPINB5
	ZEB2	ACTR3		NUFIP2	BTBD7	FCER1G							SCML2	ACTR3		TGOLN2	RENBP	SCML2								TGOLN2	NUFIP2		ARL6IP1	PTPMT1	MAPK9
	ITPR1	HSP90AB1		TMTC3	JAK1	MIF							SKOR1	HSP90AB1		ARL6IP1	GANAB	SKOR1								ARL6IP1	TMTC3		BAZ2A	RAP1GDS1	TRAP1
	PLAG1	GULO		SRPRA	TGFBR3	CD86							WNK1	GULO		BAZ2A	ANXA1	ZNF704								BAZ2A	SRPRA		IPMK	TTC14	BNIP3
	ARID3A	GLTP		RNF44	GGA3	DPP4							YAP1	GLTP		IPMK	ATP5ME	FAM81A								IPMK	RNF44		PHLPP2	ABI1	CCDC186
	NAP1L1	RPL3		SMAD4	SLC9A6	ABCC2							ZNF704	RPL3		PHLPP2	RPL36AL	KBTBD8								PHLPP2	SMAD4		SRM	DRG1	ATP6V1G1
	CPEB3	TIMP3		MACF1	BMPR2	MGST1							FAM81A	TIMP3		SRM	PLK1	LIN28A								SRM	MACF1		CEP350	GLIPR2	RPL21
	BTBD7	MYL6		JARID2	MIB1	HSPE1							KBTBD8	MYL6		CEP350	ATP5MG	C16orf52								CEP350	JARID2		MAP4K4	MTMR2	FANCL
	JAK1	AKR1B1		ATP2A2	UBE3C	FOLR1							LIN28A	AKR1B1		MAP4K4	HEXB	CBLB								MAP4K4	ATP2A2		PPP1R15B	RAD23A	TKTL1
	TGFBR3	GAPDH		SIRT1	SOCS1	FOLH1B							C16orf52	GAPDH		PPP1R15B	H3-3A	CTNNBIP1								PPP1R15B	SIRT1		RNF146	RHOBTB2	DHFR
	GGA3	MAPK6		BMT2	HSPA1B	FABP3							CBLB	MAPK6		RNF146	FAU	ETNK1								RNF146	BMT2		QKI	ATRN	RRM1
	CREG1	LEPR		LHFPL2	RAP2C	EPCAM							CTH	LEPR		SNX18	OXCT1	GIGYF1								SNX18	LHFPL2		ABL2	DPY30	SUPT5H
	SLC9A6	CALM3		WASL	MYB	ADIPOR1							CTNNBIP1	CALM3		QKI	RPS18	KCNC2								QKI	WASL		BBX	TRIAP1	RPL3
	BMPR2	RHOA		MARCKSL1	TMED5	RPS20							DUSP5	RHOA		ABL2	DAD1	KPNA5								ABL2	MARCKSL1		SLC5A3	ATP6V0B	POLDIP3
	MIB1	ATP2A2		CD2AP	DYRK3	MRLC2							ERBB3	ATP2A2		BBX	RPL19	MIB1								BBX	CD2AP		CCSER2	CCDC50	NUP214
	AFF4	UPTI		RRM2	KAT2B	TAF10							ETNK1	UPTI		SLC5A3	RPL29	MIER3								SLC5A3	RRM2		KLF4	CITED4	BSG
	UBE3C	MYH10		PHLPP2	PRDM1	RARS1							ETV3	MYH10		CCSER2	ACO2	RORA								CCSER2	PHLPP2		PPP6R3	DPP3	TKT
	SOCS1	MYH9		PAFAH1B1	EGFR	XPNPEP2							FNDC3B	MYH9		KLF4	POLR2B	SAMD10								KLF4	PAFAH1B1		KMT2C	GNG10	RPL9
	HSPA1B	TMBIM6		RPS3A	ABHD17C	PREP							FRMD6	TMBIM6		PPP6R3	HADHB	STARD13								PPP6R3	RPS3A		MDM4	LIPH	CTSD
	SP1	ABCB1		STAU1	BCL2L11	BMP15							GIGYF1	ABCB1		KMT2C	FTH1	ASIC1								KMT2C	STAU1		PKIA	MPZL2	CKAP5
	EIF4G2	GATA2		ECHDC1	CCNE2	NDUFB8							KCNC2	GATA2		MDM4	OAZ1	CCNJL								MDM4	ECHDC1		SLC38A2	OS9	COPS3
	RAP2C	IGF2		TIMP3	LIN28A	EPRS1							KPNA5	IGF2		PKIA	MDH2	FBXO10								PKIA	TIMP3		SOWAHC	PLBD1	PSMD2
	ARCN1	TOP2A		CDK6	ZBTB5	COX5B							MIB1	TOP2A		SLC38A2	PSMC5	FGF18								SLC38A2	CDK6		TET2	PSMA1	RPS10
	MYB	CTSV		ZFAND5	COLEC12	HEBP1							MIER3	CTSV		SOWAHC	RPL22	GCNT2								SOWAHC	ZFAND5		TSPAN14	SLC31A2	NOLC1
	CPEB4	RENBP		DDX6	BACE1	PSMA5							RORA	RENBP		TET2	CD9	LYVE1								TET2	DDX6		UBE2D3	SSBP3	BAX
	TMED5	GANAB		DERL1	CNOT4	SLC35A3							SAMD10	GANAB		TSPAN14	ACADM	SEMA6D								TSPAN14	DERL1		WDFY3	TMBIM1	POLR2A
	DYRK3	ANXA1		DSC2	NCOA3	H1-2							STARD13	ANXA1		UBE2D3	ARG1	WSCD2								UBE2D3	DSC2		ARL6IP6	YTHDF2	USP10
	KAT2B	GLUL		OTUD4	C1orf21	ATP5MC1							TAOK1	GLUL		WDFY3	MIOX	ZIC5								WDFY3	OTUD4		CHMP4B	IQGAP2	RPLP0
	TET2	PGRMC1		PRPF8	FASN	LOC733637							ASIC1	PGRMC1		ARL6IP6	PPP1R14B	BTG2								ARL6IP6	PRPF8		CLCN3	SORBS1	RPS7
	PRDM1	ATP5ME		GCN1	IFNG	IDH3B							CCNJL	ATP5ME		CHMP4B	CSNK2B	CALU								CHMP4B	GCN1		CPEB4	DYNC1I2	ACAT1
	EGFR	RPL36AL		UBR5	USP31	ATP5PO							EXOC5	RPL36AL		CLCN3	DBI	ERC2								CLCN3	UBR5		DSC2	FLNC	ETFA
	ABHD17C	PLK1		CUL5	STX16	RGN							FBXO10	PLK1		CPEB4	AIF1	KSR1								CPEB4	CUL5		HIPK3	NME1	FAT1
	CDV3	ATP5MG		TRRAP	UBE2Q2	SLC7A7							FGF18	ATP5MG		DSC2	PRDX5	NREP								DSC2	TRRAP		NEDD4L	R3HDM1	CHTOP
	BCL2L11	HEXB		RNMT	HMGA2	MICOS13							GCNT2	HEXB		HIPK3	CDC20	UGCG								HIPK3	RNMT		OSBPL11	RAB7A	RIF1
	EP300	UBC		PPP1R15B	CASP3	ATP5MF							LRP2	UBC		NEDD4L	DDOST	CECR2								NEDD4L	PPP1R15B		PDSS1	CAMK1	CDC20
	SEC24A	GOT1		TGOLN2	DYNLT3	TOMM7							LYVE1	GOT1		OSBPL11	CAPN2	LIN28B								OSBPL11	TGOLN2		PTPRK	CD86	IMPDH2
	MCL1	GOT2		GAPDH	IQCB1	NDUFC1							PLEKHA1	GOT2		PDSS1	PLIN2	MAP3K9								PDSS1	GAPDH		PXK	FAM120A	MDM2
	CCNE2	H3-3A		HUWE1	MET	ATP5MC2							SEMA6D	H3-3A		PTPRK	GPX1	RUNX1								PTPRK	HUWE1		RAB5B	IDH3G	RPS12
	LIN28A	VCL		MFSD8	SLC4A7	COX6C							SHROOM2	VCL		PXK	FCER1G	DCUN1D4								PXK	MFSD8		SMS	KTN1	LDHB
	ZBTB5	FAU		HNRNPM	CDC25A	NDUFV2							WSCD2	FAU		RAB3IL1	MIF	KHNYN								RAB3IL1	HNRNPM		SRP72	LPCAT4	SEC31A
	NUFIP2	OXCT1		UBXN4	MXD1	RPS21							ZIC5	OXCT1		RAB5B	UBA52	LMLN								RAB5B	UBXN4		TMSB10	MYO1B	PKM
	COLEC12	RPS18		IPO5	AURKB	ATP5IF1							BTG2	RPS18		SMS	ABCC2	STX17								SMS	IPO5		TRIM71	NDUFC1	ERBIN
	BACE1	PDXK		RNF138	CDC7	SELENOF							CALU	PDXK		SRP72	MGST1	PLAG1								SRP72	RNF138		TXNIP	NGEF	HERPUD1
	TMTC3	DAD1		NUS1	CCDC88C	COX6B							ERC2	DAD1		TMSB10	HSPE1	ATXN1								TMSB10	NUS1		UBE4B	OST4	ACAA1
	SRPRA	RPL19		BAZ2A	E2F7	ATRN							JARID2	RPL19		TRIM71	FOLR1	C7orf60								TRIM71	BAZ2A		UBN2	PKN2	ANXA1
	CNOT4	RPL29		ILF2	SLC10A7	LOC100127131							KSR1	RPL29		TXNIP	TXN	MCC								TXNIP	ILF2		ATP6V1B2	S100A10	APRT
	RNF44	SLC35A4		RHOV	SNAI1	CRAT							NREP	SLC35A4		UBE4B	CAPNS1	PAX9								UBE4B	RHOV		DCUN1D3	SLC35A3	UTP14A
	NCOA3	ACO2		RAP1B	TNRC6B	LMO1							UGCG	ACO2		UBN2	JUP	PDK4								UBN2	RAP1B		FAM136A	SLC7A7	RPS5
	SMAD4	POLR2B		CFDP1	RPA2	ATP5F1E							CECR2	POLR2B		ATP6V1B2	RPL35	PITPNC1								ATP6V1B2	CFDP1		FUBP1	ZC3H10	DNM1L
	C1orf21	VDAC1		GALNT1	ATG12	SYCP2							LIN28B	VDAC1		DCUN1D3	HADH	POM121C								DCUN1D3	GALNT1		MSMO1	SOWAHB	PABPC4
	FASN	HADHA		QKI	CCNE1	NME1							MAP3K9	HADHA		FAM136A	RACK1	SLC16A10								FAM136A	QKI		NACC1	TIMM8B	SLC19A3
	IFNG	HADHB		MYCN	PRKAA1	ATF4							RUNX1	HADHB		FUBP1	RPS15	SLC30A10								FUBP1	MYCN		PNRC2	FAM169A	SLC25A5
	USP31	ITGB1		TSC22D2	CDC37L1	LSM2							DCUN1D4	ITGB1		MSMO1	RPS4X	ADAM11								MSMO1	TSC22D2		RNF38	ACTR3	RPL12
	STX16	EEF1G		VCL	SSX2IP	TTC14							KHNYN	EEF1G		NACC1	SLC15A1	CHD5								NACC1	VCL		RPS9	AASS	CHCHD2
	MACF1	PTGFRN		RPS2	GOLGA8B	CPNE3							LMLN	PTGFRN		PNRC2	PPIA	CHFR								PNRC2	RPS2		TFAP2A	AP1M2	NRDC
	UBE2Q2	CAPN1		HNRNPA2B1	FBXO3	CCN2							STX17	CAPN1		RNF38	TBRG4	FRAT2								RNF38	HNRNPA2B1		ZKSCAN1	BOD1	POLR2L
	HMGA2	FTH1		PA2G4	FZD9	COX6A1							PLAG1	FTH1		RPS9	RPS12	KIF13A								RPS9	PA2G4		RAP1B	CSNK2A2	SNRNP70
	JARID2	OAZ1		PTGS2	GIT2	C1H9orf16							ATXN1	OAZ1		TFAP2A	VDAC2	MDFI								TFAP2A	PTGS2		RAPGEF2	DIAPH3	SOD2
	CASP3	FTL		XPO1	NOTCH2	MARCHF7							C7orf60	FTL		ZKSCAN1	FOLH1B	MYBL1								ZKSCAN1	XPO1		ANKFY1	DLX1	GLRX3
	DYNLT3	MDH2		GANAB	TNFSF9	TMBIM1							ITSN1	MDH2		RAP1B	GLS	NRBP1								RAP1B	GANAB		EPS15	DPP4	PFKL
	IQCB1	UGP2		TGFBR1	USP47	KTN1							MCC	UGP2		RAPGEF2	GPX4	PHF20								RAPGEF2	TGFBR1		RAB14	FABP3	ACADM
	ATP2A2	PSMC5		PTAR1	ANKIB1	RHOBTB2							PAX9	PSMC5		ANKFY1	SUCLG1	PPP6C								ANKFY1	PTAR1		DYNLL2	LAD1	CAPN2
	SIRT1	SUMO2		PIK3R1	NIN	RPP21							PDK4	SUMO2		EPS15	SUCLA2	RCOR3								EPS15	PIK3R1		ITGA5	LMO1	GLS
	MET	RPL22		UBAP2L	SACS	FAM204A							PITPNC1	RPL22		RAB14	EPCAM	SATB2								RAB14	UBAP2L		M6PR	PGM2	PSMB1
	SLC4A7	OSTF1		GOLGA4	SPTBN1	LPCAT4							POM121C	OSTF1		DYNLL2	ADIPOR1	SEL1L3								DYNLL2	GOLGA4		PAIP2	RRAGA	RBM19
	CDC25A	CD9		GPAM	TBPL1	OGA							SLC16A10	CD9		ITGA5	CHCHD3	SLC2A14								ITGA5	GPAM		SEC24A	SLC28A3	RPS25
	BMT2	ABCG2		MRPL40	ZNF200	RAB25							SLC2A3	ABCG2		M6PR	RPS3A	ZBTB34								M6PR	MRPL40		TNPO1	CGGBP1	SQLE
	MXD1	MYO6		MTCH2	NRBP1	SORBS1							SLC30A10	MYO6		PAIP2	RPS29	ZNF202								PAIP2	MTCH2		OXSR1	CSE1L	SUCLG1
	AURKB	PPP2R1A		DUSP5	DCBLD2	APOA2							TGOLN2	PPP2R1A		SEC24A	RPS17	ADAMTS9								SEC24A	DUSP5		TP53INP1	ATG13	TTC1
	CDC7	PRKAR1A		MTOR	ENTPD1	RRAGA							ADAM11	PRKAR1A		TNPO1	RPS20	BCR								TNPO1	MTOR		EIF4B	GCA	EIF4A3
	LHFPL2	DGKA		N4BP2	C2orf42	HENMT1							ARL6IP1	DGKA		OXSR1	RPS16	CNOT6								OXSR1	N4BP2		ESRP1	MRPS36	ASNS
	WASL	ACADM		CPOX	CCNA2	NAXD							BAZ2A	ACADM		TP53INP1	RPL23	COL1A2								TP53INP1	CPOX		GALNT3	NAP1L4	CLIC1
	CCDC88C	ARG1		ITGA5	KRT7	GLMP							CHD5	ARG1		EIF4B	MRLC2	COL27A1								EIF4B	ITGA5		NCOR2	TXNDC17	DSP
	E2F7	ESD		KPNA6	NOL4L	CCN1							CHFR	ESD		ESRP1	TAF10	CTDSPL								ESRP1	KPNA6		RBPMS2	CHMP5	PDLIM7
	MARCKSL1	DLD		ZBTB10	SLC35C1	NGEF							FRAT2	DLD		GALNT3	RARS1	EOGT								GALNT3	ZBTB10		SESN2	HOMER2	RBM39
	SLC10A7	HMGB2		TIAM1	SYNJ1	NDUFB9							IPMK	HMGB2		LIMK2	ASS1	GALNT7								LIMK2	TIAM1		NR6A1	IAH1	RBM5
	SNAI1	FDX1		DDX5	BAZ1B	KRTCAP2							KIF13A	FDX1		NCOR2	SDHB	GREB1L								NCOR2	DDX5		RAB8B	NDUFB9	RPS4X
	TNRC6B	PPP2CB		BZW1	MSL3	NDUFA8							MDFI	PPP2CB		RBPMS2	RPL12	HOXD1								RBPMS2	BZW1		AFF1	PTDSS1	USP7
	CD2AP	SMAD4		YWHAH	NSF	RTRAF							MYBL1	SMAD4		SESN2	RPL7	LDLR								SESN2	YWHAH		AP1S2	RNF130	GLO1
	RPA2	SLC31A1		MKNK2	PHKA1	DYNC1I2							NRBP1	SLC31A1		NR6A1	RPL32	LOX								NR6A1	MKNK2		ARFGEF1	BAIAP2L1	EFTUD2
	ATG12	MIOX		FAM91A1	TLE4	PKN2							PHF20	MIOX		NBEAL1	RPS28	MDGA1								NBEAL1	FAM91A1		ATP11B	PDPN	MFF
	CCNE1	PPP1R12A		RPSA	SMAD7	ATP5PB							PHLPP2	PPP1R12A		RAB8B	RPL11	MTMR9								RAB8B	RPSA		ATP8A1	PSMA5	GSS
	PRKAA1	HSP90B1		NR6A1	TNFRSF10B	MYOF							PPP6C	HSP90B1		AFF1	WDR83OS	NIPAL4								AFF1	NR6A1		B4GALT5	ABHD17A	KIF11
	RRM2	PPP1R14B		DDIT4	SFXN1	MIA2							RCOR3	PPP1R14B		AP1S2	CYB5A	NRBF2								AP1S2	DDIT4		CCNK	SLC23A2	RPL7A
	PHLPP2	CSNK2B		PAK1	AURKAIP1	RAB5IF							SATB2	CSNK2B		ARFGEF1	DSTN	STXBP5								ARFGEF1	PAK1		CDC42SE1	MTUS2	SLC3A2
	CDC37L1	DBI		MAP4	BCL9	SARS1							SEL1L3	DBI		ATP11B	CFL1	TBPL1								ATP11B	MAP4		CSNK1G1	ZZZ3	RPL24
	PAFAH1B1	IGF2R		MDM4	GOLGA1	PLBD1							SLC2A14	IGF2R		ATP8A1	S100A11	TNRC6B								ATP8A1	MDM4		CSNK2A1	FAM204A	COPG1
	SSX2IP	KPNA2		LAMP2	RET	PRXL2A							SRM	KPNA2		B4GALT5	XPNPEP2	UGT8								B4GALT5	LAMP2		CSRP2		LMNA
	GOLGA8B	OCLN		RPS6KB1	ZFHX4	SNRPF							ZBTB34	OCLN		CCNK	PREP	WISP1								CCNK	RPS6KB1		DCAF8		MYBBP1A
	FBXO3	ALCAM		ATN1	SERPINE1	C7H6orf62							ZNF202	ALCAM		CDC42SE1	BMP15	ZEB2								CDC42SE1	ATN1		DCP1A		TCP1
	FZD9	AIF1		ITGA6	HIST2H4B	CD63							ADAMTS9	AIF1		CSNK1G1	DDX39B	BEND3								CSNK1G1	ITGA6		DDIT4		FAU
	GIT2	PRDX5		NF1	RASGRP3	SHTN1							BCR	PRDX5		CSNK2A1	LAMTOR5	SLC24A4								CSNK2A1	NF1		DLG5		PDIA4
	RPS3A	TFAM		SERPINB5	SMAD2	CAMK1							CEP350	TFAM		CSRP2	NDUFB8	THRA								CSRP2	SERPINB5		ERGIC2		POLR2E
	NOTCH2	XPO1		SLC20A1	APC	LIMK2							CNOT6	XPO1		DCAF8	EPRS1	DCBLD2								DCAF8	SLC20A1		FAM3C		RPL39
	TNFSF9	CXADR		ZNRF1	MBD2	HOMER2							COL1A2	CXADR		DCP1A	JPT1	NACC2								DCP1A	ZNRF1		G3BP2		STUB1
	USP47	ADAM9		KMT2D	REV3L	ATP6V1D							COL27A1	ADAM9		DDIT4	COX5B	BMP3								DDIT4	KMT2D		GADD45A		UQCRC2
	STAU1	GPD2		ABCA1	SHOC2	DYNLRB1							CTDSPL	GPD2		DLG5	IFRD1	COL5A1								DLG5	ABCA1		GLUD1		CNDP2
	ANKIB1	HPRT1		MAPK9	SMAD3	PTDSS1							EOGT	HPRT1		ERGIC2	HEBP1	FAM134C								ERGIC2	MAPK9		GRHL1		RPL8
	ECHDC1	ARPP19		TRAP1	TLNRD1	LOC100156854							GALNT7	ARPP19		FAM3C	CTSD	FSTL1								FAM3C	TRAP1		HIC2		PRRC2A
	NIN	SLC23A2		BNIP3	DNMT3B	ATP5F1B							GREB1L	SLC23A2		G3BP2	AHCY	LRCH1								G3BP2	BNIP3		HMGB3		RPS17
	SACS	PPP1CB		CCDC186	E2F2	ZC3H14							HOXD1	PPP1CB		GADD45A	PSMB3	LRRC8B								GADD45A	CCDC186		KLF6		CDIPT
	SPTBN1	CDC20		GSK3B	IL1A	SPINT1							LDLR	CDC20		GLUD1	PSMB6	NHS								GLUD1	GSK3B		MAPRE1		RPLP1
	TBPL1	DDOST		MATR3	JAK2	LOC100157391							LOX	DDOST		GRHL1	H1-2	POLR3H								GRHL1	MATR3		MGAT4A		RPS27
	TIMP3	CAPN2		PRKAR1A	LIN28B	SCAND1							MAP4K4	CAPN2		HIC2	ATP5MC1	PRDM1								HIC2	PRKAR1A		NAA25		RPS15
	ZNF200	PLIN2		HSPA8	FZD6	MTRES1							MDGA1	PLIN2		HMGB3	EEF1A1	SLC16A6								HMGB3	HSPA8		NEU1		RPS8
	NRBP1	GPX1		NSD1	PLAGL2	MYL9							MTMR9	GPX1		KLF6	CLIC1	TNFAIP3								KLF6	NSD1		PHLDB2		UBE2C
	DCBLD2	FCER1G		CDC42	LDLR	CCT2							NIPAL4	FCER1G		LRBA	RPSA	WDR47								LRBA	CDC42		PSEN1		AFDN
	ENTPD1	PKIA		RAB8B	LPCAT1	MTUS2							NRBF2	PKIA		MAPRE1	PTGES	ZC3H12B								MAPRE1	RAB8B		RCBTB1		CKAP2
	CDK6	NPC2		STRN	NAPG	ATP5F1A							PPP1R15B	NPC2		MGAT4A	PCNA	CAMK2D								MGAT4A	STRN		RPS6KB1		CLTA
	ZFAND5	MIF		RAN	CTDSPL	NSDHL							RNF146	MIF		NAA25	CLDN4	KATNBL1								NAA25	RAN		RREB1		COPB1
	C2orf42	UBA52		BAG6	DNAJC27	DRG1							SNX18	UBA52		NEU1	FLNA	PTPRD								NEU1	BAG6		SALL4		CYSTM1
	CCNA2	CD86		HECTD1	C7orf43	LOC100158117							STXBP5	CD86		PCM1	RPL6	DICER1								PCM1	HECTD1		SECISBP2L		ELOB
	DDX6	ROCK2		PSAP	DHX57	UTF1							TBPL1	ROCK2		PHLDB2	RPL10	MECP2								PHLDB2	PSAP		SEMA4B		HEATR1
	DERL1	ECE1		ATP6V1G1	ERLIN1	MARCHF6							TNRC6B	ECE1		PSEN1	TUBA1B	TMCC1								PSEN1	ATP6V1G1		SP1		PSMD6
	DSC2	PTBP1		PPP1R2	MBNL2	RPL26L1							UGT8	PTBP1		RCBTB1	NDUFB6	CCDC6								RCBTB1	PPP1R2		SPTY2D1		RPS18
	KRT7	GLRX		MED13L	MMP14	VARS1							WISP1	GLRX		RPS6KB1	S100A6	CEP85L								RPS6KB1	MED13L		TAB3		SDHA
	NOL4L	PPP2R1B		RPL21	RAPGEF4	DPPA5							ZEB2	PPP2R1B		RREB1	SFN	COL19A1								RREB1	RPL21		TPM3		IFRD1
	SLC35C1	ATP6V1H		PAWR	RASA1	CLDN6							QKI	ATP6V1H		SALL4	LOC733637	DOLPP1								SALL4	PAWR		TRIP12		PSMC4
	SYNJ1	ATP1A1		DNAJA1	USP38	NDUFAB1							BEND3	ATP1A1		SECISBP2L	IDH3B	NEDD4								SECISBP2L	DNAJA1		UBR4		ATP6V0D1
	OTUD4	PAFAH1B1		PTPRJ	WNT1	MIR21							SLC24A4	PAFAH1B1		SEMA4B	CRYZ	PHF13								SEMA4B	PTPRJ		VPS4A		C1QBP
	PRPF8	DPP4		KPNB1	UHRF1BP1	MIR205							ABL2	DPP4		SP1	CST3	PKDCC								SP1	KPNB1		CDS1		RPL36A
	BAZ1B	KITLG		RAD21	NHLRC3	GLA							BBX	KITLG		SPTY2D1	ATP5PO	REEP3								SPTY2D1	RAD21		CLIP1		RPS27A
	GCN1	CS		FANCL	EARS2	MIR664							SLC5A3	CS		TAB3	NME2	ZNF362								TAB3	FANCL		RALGAPA2		EEF2
	MSL3	GNAI2		FUCA1	GCSAM	MIR30E							THRA	GNAI2		TPM3	ALDH2	FOXP1								TPM3	FUCA1		WWP1		RSL1D1
	NSF	VCP		LIN7C	SIRT4	MIR361							DCBLD2	VCP		TRAPPC8	RGN	CSMD1								TRAPPC8	LIN7C		PIK3CB		BRI3
	PHKA1	ABCC2		RACGAP1	PPP6C	LOC100510904							NACC2	ABCC2		TRIP12	TRA2A	PAPD4								TRIP12	RACGAP1		CHD7		CIB1
	TLE4	BCL2L1		TKTL1	RAB40C	SEPTIN2							BMP3	BCL2L1		UBR4	PARK7	SPATA2								UBR4	TKTL1		DNAJC13		DMAC2
	UBR5	SERPINE2		G3BP2	DUSP1	NDUFS3							CCSER2	SERPINE2		VPS4A	RPL13A	ACSL4								VPS4A	G3BP2		FERMT2		EIF3E
	SMAD7	TMOD3		ETF1	PBX2	CHID1							COL5A1	TMOD3		CDS1	SDHA	AMBRA1								CDS1	ETF1		GMPS		LAMB1
	CUL5	CNN2		FKBP1A	CEP55	LOC100511067							FAM134C	CNN2		CLIP1	SEPHS2	ARHGEF26								CLIP1	FKBP1A		SLC25A36		MKI67
	TRRAP	MGST1		SLC38A2	PPP2R2A	LOC100511133							FSTL1	MGST1		RALGAPA2	MICOS13	ATAD2B								RALGAPA2	SLC38A2		BZW1		MRPL28
	RNMT	CAT		AP3M1	HSP90AA1	RESF1							KLF4	CAT		WWP1	ATP5MF	BARHL2								WWP1	AP3M1		HIPK1		NDUFA1
	TNFRSF10B	HSPE1		ESPL1	LRIG3	DPPA3							LRCH1	HSPE1		PIK3CB	TOMM7	BRWD1								PIK3CB	ESPL1		KLHL28		NDUFB2
	PPP1R15B	FOLR1		JOSD1	MTUS1	LOC100511376							LRRC8B	FOLR1		CHD7	HIGD2A	CCM2								CHD7	JOSD1		MLEC		NIPSNAP2
	TGOLN2	TXN		DHFR	PHTF2	ZZZ3							NHS	TXN		DNAJC13	SLIRP	COL11A2								DNAJC13	DHFR		ZMAT3		NOP16
	SFXN1	CAPNS1		EIF4B	ZEB1	FAM32A							POLR3H	CAPNS1		FERMT2	ATP5MC2	COL9A3								FERMT2	EIF4B		CD2AP		NOP56
	AURKAIP1	PTGS2		KDM3A	EPHA4	GATD1							PPP6R3	PTGS2		GMPS	COX6C	DLL1								GMPS	KDM3A		EIF4EBP2		OAZ1
	BCL9	NPC1		SLC35A4	PARP16	LOC100511846							PRDM1	NPC1		SLC25A36	NDUFV2	DNAJC16								SLC25A36	SLC35A4		ELL2		PINK1
	GAPDH	JUP		SNRPC	WDFY2	LOC100511891							SLC16A6	JUP		BZW1	PSMB7	DPF3								BZW1	SNRPC		ERMP1		PSMA6
	GOLGA1	LMAN2		TOP1	ZNF443	LOC100512195							TNFAIP3	LMAN2		HIPK1	RPL10A	EPHB2								HIPK1	TOP1		FOXN3		RPL17
	RET	RPL35		KIF5B	SLC7A11	ILRUN							WDR47	RPL35		KLHL28	RPL27	F3								KLHL28	KIF5B		JOSD1		RPL6
	ZFHX4	GATA6		CDH1	GATAD2B	GARS1							ZC3H12B	GATA6		MLEC	RPS21	FBXL19								MLEC	CDH1		LARP4		RPS28
	SERPINE1	IDH2		HNRNPK	MAGEA3	LOC100512341							CAMK2D	IDH2		ZMAT3	RPS26	GATSL2								ZMAT3	HNRNPK		PNISR		SDHB
	HIST2H4B	HADH		PBRM1	MAGEA6	LOC100512448							KATNBL1	HADH		CD2AP	COX7A2	GPATCH8								CD2AP	PBRM1		RBM47		SEC61G
	HUWE1	RACK1		RRM1	DIABLO	ATP5PD							KMT2C	RACK1		EIF4EBP2	ATP5IF1	GPR126								EIF4EBP2	RRM1		WASL		SEPHS2
	RASGRP3	RPN1		STX12	SLC9A1	SSBP1							PTPRD	RPN1		ELL2	SELENOF	HEPHL1								ELL2	STX12		WDTC1		SLC25A39
	MFSD8	RPS15		SUPT5H	CALU	CHMP5							DICER1	RPS15		ERMP1	NECTIN2	HERC2								ERMP1	SUPT5H		YWHAG		SNF8
	SMAD2	TPM4		RPL3	FBN2	LOC100513133							MECP2	TPM4		FOXN3	CSTB	INO80D								FOXN3	RPL3		OSTF1		SPAG1
	APC	RPS4X		TUBB	PPARD	NARS1							TMCC1	RPS4X		JOSD1	COX6B	ITGB8								JOSD1	TUBB		PPIF		TIMM9
	MBD2	OXSR1		EIF4A2	ZC3H18	LOC100513346							CCDC6	OXSR1		LARP4	RPS6	KLHL18								LARP4	EIF4A2		UHMK1		UBE2M
	REV3L	QDPR		CCT6A	COX1	LOC100513362							CEP85L	QDPR		PNISR	RPL4	LATS2								PNISR	CCT6A		CDK6		WASHC4
	SHOC2	SLC15A1		SSRP1	ONECUT2	MPZL2							COL19A1	SLC15A1		RBM47	LGALS3	LONRF1								RBM47	SSRP1		EPB41L1		NACA
	SMAD3	PSME3		AMOT	OPRL1	ATP5MC3							DOLPP1	PSME3		WASL	SNRPE	LPCAT1								WASL	AMOT		FMR1		PARK7
	TLNRD1	GPAM		ATG2B	CHAF1A	SDCBP2							MDM4	GPAM		WDTC1	RBM39	LRFN2								WDTC1	ATG2B		ACSL6		DSG2
	DNMT3B	PC		KLF10	COL4A2	RPS11							NEDD4	PC		YWHAG	RPLP0	MAP1B								YWHAG	KLF10		ADIPOR2		RPS6
	E2F2	AKAP13		POLDIP3	RASSF5	AASS							PHF13	AKAP13		OSTF1	EIF4A3	MAP2K7								OSTF1	POLDIP3		AK2		RPL10
	HNRNPM	PPIA		TOPBP1	DKK2	NDUFA11							PKDCC	PPIA		PPIF	SQLE	MBD2								PPIF	TOPBP1		AP2A1		MCM7
	IL1A	TBRG4		CDK1	KCTD14	DPY30							PKIA	TBRG4		UHMK1	DPM1	MESDC1								UHMK1	CDK1		ARL8B		EIF2S3
	JAK2	MCL1		APLP2	MCM3AP-AS1	LOC100514211							REEP3	MCL1		CDK6	NELFE	NOTCH2								CDK6	APLP2		ATP2A2		COPA
	UBXN4	RPS12		RWDD1	PRKCD	NBEAL1							SLC38A2	RPS12		EPB41L1	NIFK	NPEPL1								EPB41L1	RWDD1		ATRX		EIF3I
	IPO5	ACTG1		NUP214	RNF220	PTPMT1							SOWAHC	ACTG1		FMR1	MDM2	NRD1								FMR1	NUP214		COPZ1		JUP
	LIN28B	RAN		SUPT16H	TFB1M	SLC31A2							TET2	RAN		ACSL6	KRT18	PDE3A								ACSL6	SUPT16H		DAZAP1		LAMTOR5
	FZD6	PPP2CA		ASCC3	ZNF721	MRPL55							ZNF362	PPP2CA		ADAM19	LMNA	RARA								ADAM19	ASCC3		GALNT1		PSMD8
	PLAGL2	CTNNB1		ATP1A1	ATP5B	FAM120A							FOXP1	CTNNB1		ADIPOR2	LOC100127131	RB1								ADIPOR2	ATP1A1		GGA2		RPL31
	RNF138	VDAC2		BSG	SNCG	ACOT7							CSMD1	VDAC2		AK2	TKT	RPS6KA2								AK2	BSG		GNA13		TUFM
	LDLR	CCNB1		CAP1	SYT1	LOC100514912							PAPD4	CCNB1		AP2A1	CRAT	SFXN1								AP2A1	CAP1		GOLT1B		UQCRC1
	LPCAT1	TPT1		TKT	USP3	PCM1							SPATA2	TPT1		ARL8B	CLDN7	SH3PXD2A								ARL8B	TKT		GOT2		MRPL12
	NAPG	PCBP2		TNPO1	MTMR3	KYAT1							TSPAN14	PCBP2		ATP2A2	ATP5F1E	SLC23A3								ATP2A2	TNPO1		KIAA1109		RPL27A
	NUS1	FOLH1B		ARIH1	ATG14	S100A10							UBE2D3	FOLH1B		ATRX	SYCP2	SLC35F3								ATRX	ARIH1		LMAN2		CD99
	CTDSPL	IL6		HNRNPF	PDIK1L	SPINT2							WDFY3	IL6		COPZ1	PRELID3B	SLC9A1								COPZ1	HNRNPF		MDN1		SARAF
	BAZ2A	GLS		SGPL1	PMAIP1	FAM118B							ACSL4	GLS		DAZAP1	SPAG1	SOCS6								DAZAP1	SGPL1		MIDN		TPI1
	DNAJC27	FABP3		RPL9	SH3PXD2A	GLIPR2							AMBRA1	FABP3		GALNT1	AIMP1	TAF5L								GALNT1	RPL9		MKNK2		SEC24B
	C7orf43	GALM		PRRC2C	ARID3B	WARS1							ARHGEF26	GALM		GGA2	RPL5	TGIF2								GGA2	PRRC2C		MYCN		EIF3B
	DHX57	GPX4		NPTN	PRDM4	BOP1							ARL6IP6	GPX4		GNA13	PRRC2A	TPRG1L								GNA13	NPTN		N4BP2		GALNT11
	ERLIN1	PRDX6		CTSD	C15orf39	NAPA							ATAD2B	PRDX6		GOLT1B	BRD2	TRIM23								GOLT1B	CTSD		NAA15		NUP188
	ILF2	SUCLG1		DIAPH1	KIF1A	GNG10							BARHL2	SUCLG1		GOT2	BSG	TRPM6								GOT2	DIAPH1		NF1		PRDX1
	MBNL2	SUCLA2		PDCD6IP	NT5DC2	MRPS36							BRWD1	SUCLA2		KIAA1109	CTSZ	TSPAN9								KIAA1109	PDCD6IP		NPC1		RPL26
	MMP14	LRPAP1		PTPN13	RBL2	ATG13							CCM2	LRPAP1		LMAN2	RPL7L1	VANGL1								LMAN2	PTPN13		PPP4R2		RPL27
	RAPGEF4	EPCAM		RNF38	PHACTR2	NDUFS4							CHMP4B	EPCAM		MDN1	ATF4	VWC2L								MDN1	RNF38		PSME3		SNRNP200
	RASA1	PCK2		SLC2A3	RASSF2	LOC100516279							CLCN3	PCK2		MIDN	RBM4	WNT1								MIDN	SLC2A3		RMND5A		UBAP2
	RHOV	ADIPOR2		THUMPD1	PDHX	LOC100516295							COL11A2	ADIPOR2		MKNK2	LSM2	ZBTB37								MKNK2	THUMPD1		SMAP1		RPL22
	USP38	ADIPOR1		ROCK2	SLC35G2	CARS1							COL9A3	ADIPOR1		MYCN	SLC3A2	ZBTB46								MYCN	ROCK2		TET1		ADH5
	WNT1	ANXA2		KPNA2	SOCS6	LOC100516480							CPEB4	ANXA2		N4BP2	IMP3	ADAMTS18								N4BP2	KPNA2		TFAP2C		ARG1
	UHRF1BP1	WNK1		MCFD2	SEMA4C	MARS1							DLL1	WNK1		NAA15	RANBP1	ADRB1								NAA15	MCFD2		UBE2D1		ASRGL1
	NHLRC3	HSPA5		DYNC1LI2	GALNT7	C10H1orf115							DNAJC16	HSPA5		NF1	CPNE3	ALX4								NF1	DYNC1LI2		UBR5		BUD31
	RAP1B	PGK1		TP53INP1	ICAM1	TIMM8B							DPF3	PGK1		NPC1	KRT8	ANKRD52								NPC1	TP53INP1		URM1		DDOST
	CFDP1	MTHFD1		CHD1	GAB1	PSMA1							DSC2	MTHFD1		PPP4R2	CCN2	APBA1								PPP4R2	CHD1		WSB1		FBL
	EARS2	CHCHD3		VPS4B	IGF1R	LOC100517116							EPHB2	CHCHD3		PSME3	WASHC5	ASB14								PSME3	VPS4B		WWC2		HNRNPL
	GCSAM	SRM		NUCKS1	LRRC8D	LOC100517166							F3	SRM		RMND5A	SSB	FAM46A								RMND5A	NUCKS1		YWHAB		LONP1
	SIRT4	TPM3		ARL6IP1	MALAT1	TASOR2							FBXL19	TPM3		SMAP1	CUTA	FNDC4								SMAP1	ARL6IP1		ZBTB44		MESD
	GALNT1	ATXN10		DVL3	MARS	MYO1B							GATSL2	ATXN10		TET1	COX6A1	HMGA2								TET1	DVL3		RYBP		NECTIN2
	PPP6C	RPS3A		CSDE1	PAPD4	TXNDC12							GPATCH8	RPS3A		TFAP2C	PRDX4	HOXA1								TFAP2C	CSDE1		SRSF10		NOP10
	QKI	RPS29		ACSL1	SNX17	TMEM258							GPR126	RPS29		UBE2D1	ACAT2	IKZF4								UBE2D1	ACSL1		TBL1XR1		PES1
	RAB40C	RPS17		CKAP5	DENND6A	PGLS							HEPHL1	RPS17		UBR5	CCDC186	KCNN3								UBR5	CKAP5		ACTG1		PPP4R3B
	DUSP1	RPS20		COPS3	TP53	SARNP							HERC2	RPS20		URM1	C1H9orf16	KLC2								URM1	COPS3		ADNP		PSMB6
	PBX2	ACTB		PSMD2	CHD9	FAM169A							HIPK3	ACTB		WSB1	MARCHF7	KLHL20								WSB1	PSMD2		AMOTL2		RBM4
	CEP55	RPS16		RPS10	GFPT2	MTMR2							INO80D	RPS16		WWC2	SMC4	KMT2A								WWC2	RPS10		ANKRD44		RIDA
	PPP2R2A	RPL23		SMARCA4	KLHL20	CERT1							ITGB8	RPL23		YWHAB	SPART	MKX								YWHAB	SMARCA4		ANO6		RPS13
	HSP90AA1	MRLC2		NOLC1	KMT5B	MRPL11							KLHL18	MRLC2		ZBTB44	RPP21	MTMR4								ZBTB44	NOLC1		ARF6		STRAP
	LRIG3	TAF10		PABPC1	SUOX	SNX18							LATS2	TAF10		RYBP	ERH	NAIF1								RYBP	PABPC1		ARID3A		TALDO1
	MTUS1	TFG		OGT	TGFB1	ATP6V0C							LONRF1	TFG		SRSF10	OGA	NCEH1								SRSF10	OGT		ARL5B		TMEM147
	MYCN	SCARB2		SEC61A1	ZDHHC16	FLNC							LPCAT1	SCARB2		TBL1XR1	MTCH1	NEK6								TBL1XR1	SEC61A1		ARPP19		TRA2A
	PHTF2	ODC1		BAX	REL	DPP3							LRFN2	ODC1		ACTG1	GSS	NEO1								ACTG1	BAX		ARRB1		AASDHPPT
	TSC22D2	RARS1		CNOT1	FYCO1	ATP6V0A4							MAP1B	RARS1		ADNP	RAB25	OAF								ADNP	CNOT1		ASAP1		NME2
	VCL	ASS1		SMCHD1	KLHL42	SLC49A4							MAP2K7	ASS1		AMOTL2	CHTOP	PER2								AMOTL2	SMCHD1		ATMIN		SLC25A13
	ZEB1	SDHB		SPAG9	ATP6	LRBA							MBD2	SDHB		ANKRD44	UBE2C	PLEKHA6								ANKRD44	SPAG9		BOLA3		MAD2L1
	EPHA4	NPEPPS		SQSTM1	FNDC9	LOC100519675							MESDC1	NPEPPS		ANO6	WDR61	POGLUT1								ANO6	SQSTM1		CALD1		NDUFA12
	PARP16	RPL12		RAB11FIP1	IRS4	LRP2							NEDD4L	RPL12		ARF6	APOA2	POU2F3								ARF6	RAB11FIP1		CBX5		LRPPRC
	RPS2	RPL7		ATM	KIF27	RNF130							NOTCH2	RPL7		ARID3A	VPS18	PPP2R4								ARID3A	ATM		CCNC		HMGN1
	WDFY2	RPL32		PNRC2	TXLNA	LOC100519934							NPEPL1	RPL32		ARL5B	ELOC	PPP6R1								ARL5B	PNRC2		CCT3		MFSD12
	ZNF443	RPS28		SRSF1	TNRC6A	NEDD8							NRD1	RPS28		ARPP19	UBA3	RET								ARPP19	SRSF1		CFDP1		PPP4R3A
	HNRNPA2B1	RPL11		MTDH	CCND1	GET3							OSBPL11	RPL11		ARRB1	HENMT1	RIMS2								ARRB1	MTDH		CUL5		RPL19
	SLC7A11	GDI2		SRPK1	CXCL8	CCDC50							PDE3A	GDI2		ASAP1	NAXD	RNPEPL1								ASAP1	SRPK1		EIF4G2		GABARAP
	GATAD2B	WDR83OS		SCD	C6orf62	LOC100520817							PDSS1	WDR83OS		ATMIN	SNRPD3	RS1								ATMIN	SCD		ENTPD4		NSA2
	MAGEA3	CYB5A		WNK1	CRYBG1	ATP5MD							PTPRK	CYB5A		BOLA3	GLMP	SBF2								BOLA3	WNK1		FDXR		CCT8
	MAGEA6	LGALS1		HMGB2	DHX30	SLC13A5							PXK	LGALS1		CALD1	TCP1	SMOC2								CALD1	HMGB2		FURIN		CTSZ
	PA2G4	DSTN		SERBP1	PDGFRB	BOD1							RAB3IL1	DSTN		CBX5	NUP188	SNN								CBX5	SERBP1		FZD4		EEF1D
	PTGS2	HMGB1		ZMAT3	PTGER4	IQGAP2							RAB5B	HMGB1		CCNC	HERC1	SOCS4								CCNC	ZMAT3		GATA3		EIF3K
	XPO1	ATP6V1A		ANKRD17	SHC1	ZC3H10							RARA	ATP6V1A		CCT3	LMBRD1	STK39								CCT3	ANKRD17		GNPDA1		GRPEL1
	GANAB	CFL1		ERMP1	ATG9A	LOC100521431							RB1	CFL1		CFDP1	ATN1	TFRC								CFDP1	ERMP1		GOLGA4		GSK3A
	DIABLO	S100A11		FURIN	PTPRD	BAIAP2L1							RPS6KA2	S100A11		CUL5	CCN1	TMEM229A								CUL5	FURIN		GPAM		ILVBL
	SLC9A1	XPNPEP2		PDZD8	MEF2D	KARS1							SFXN1	XPNPEP2		EIF4G2	MCU	TRAPPC6B								EIF4G2	PDZD8		GTF2H1		PDLIM1
	TGFBR1	PREP		POLR2A	ACER2	LOC100521518							SH3PXD2A	PREP		ENTPD4	PSMB4	ZDHHC7								ENTPD4	POLR2A		KPNA6		RPL13
	PTAR1	BMP15		PPT1	CDKN1B	ADAM19							SLC23A3	BMP15		FDXR	S100A14	ZNF711								FDXR	PPT1		KPNB1		RPLP2
	CALU	DDX39B		USP10	HMGCR	NBAS							SLC35F3	DDX39B		FURIN	FAT1	NFIA								FURIN	USP10		LHFPL2		RPS29
	PIK3R1	STS		HSP90B1	POM121	SRRM1							SLC9A1	STS		FZD4	PES1	NCOA1								FZD4	HSP90B1		LMBRD2		SF3B4
	FBN2	LAMTOR5		RPS24	STRADB	TXNDC17							SMS	LAMTOR5		GATA3	GPX6	ATXN7L1								GATA3	RPS24		LPIN2		SNRPD2
	PPARD	NDUFB8		AP2A1	ATXN1	LOC100521680							SOCS6	NDUFB8		GNPDA1	TIGAR	PPP3R1								GNPDA1	AP2A1		MCFD2		TRIM28
	UBAP2L	ACSL1		BTBD2	B3GNT5	NAAA							SRP72	ACSL1		GOLGA4	GGH	PVRL1								GOLGA4	BTBD2		MYBL2		USO1
	ZC3H18	EPRS1		EPS15	BRAT1	MRPL54							TAF5L	EPRS1		GPAM	KRTCAP2	CNOT6L								GPAM	EPS15		NAP1L1		USP54
	COX1	EIF4G1		IL6	CHUK	CEBPZOS							TGIF2	EIF4G1		GTF2H1	SOD2	MYT1L								GTF2H1	IL6		NUS1		RPL35A
	ONECUT2	GBA		NAB1	COPS7A	PGM2							TMSB10	GBA		KPNA6	SARAF	PARD6B								KPNA6	NAB1		PARL		TOMM5
	OPRL1	JPT1		RAB18	DHX8	RBIS							TPRG1L	JPT1		KPNB1	ATP6V1G1	RSBN1L								KPNB1	RAB18		PDHB		SF3B2
	CHAF1A	QKI		RIOK3	EFNB2	LOC100522401							TRIM23	QKI		LHFPL2	PSMA3	ZCCHC24								LHFPL2	RIOK3		PKP2		SRP68
	COL4A2	HSPD1		RPLP0	KEAP1	LOC100522418							TRIM71	HSPD1		LMBRD2	NDUFA8	BAZ2B								LMBRD2	RPLP0		PTPN14		SLC35F5
	RASSF5	COX5B		RPS7	KLF11	LOC100522455							TRPM6	COX5B		LPIN2	RPL8	PURA								LPIN2	RPS7		RACGAP1		CRABP2
	DKK2	IFRD1		SFPQ	MRPS2	LOC100522598							TSPAN9	IFRD1		MARK1	LGMN	CECR6								MARK1	SFPQ		ROCK2		PTGES
	GOLGA4	MSN		USP34	NNT	DLX1							TXNIP	MSN		MCFD2	PRAP1	POU3F2								MCFD2	USP34		RRM2		RPL30
	GPAM	LAMP1		CPEB2	S100PBP	LOC100522678							UBE4B	LAMP1		MYBL2	RTRAF	SCUBE3								MYBL2	CPEB2		RRP8		CTSC
	KCTD14	HEBP1		ACAT1	TAF4B	C16H5orf51							UBN2	HEBP1		NAP1L1	WDR3	SEC31B								NAP1L1	ACAT1		SH3BGRL2		ECHS1
	MCM3AP-AS1	CTSD		ETFA	VPS54	BEST2							VANGL1	CTSD		NUS1	HEATR1	SLC2A13								NUS1	ETFA		SPAG9		HERC1
	MRPL40	AHCY		FAT1	ZFPM2	ATP6V1G3							VWC2L	AHCY		PARL	MRPS18A	ZNF217								PARL	FAT1		SQSTM1		HMMR
	MTCH2	PSMA5		MPP1	COIL	BRK1							WNT1	PSMA5		PDHB	NACA	CA7								PDHB	MPP1		STK10		ITPR3
	PRKCD	PSMB3		PHB	WDR37	SOWAHB							ZBTB37	PSMB3		PHOSPHO1	MPC2	CD69								PHOSPHO1	PHB		SUPT6H		LGMN
	RNF220	PSMB6		CHTOP	C2orf69	ATP5F1D							ZBTB46	PSMB6		PKP2	CEPT1	DEDD								PKP2	CHTOP		SUZ12		PRAP1
	TFB1M	SLC35A3		CSNK1G1	TARBP2	SEPTIN11							ADAMTS18	SLC35A3		PTPN14	ATP5PB	DYRK1B								PTPN14	CSNK1G1		TIAM1		SUCLA2
	ZNF721	H1-2		TWF1	RB1	LOC100523526							ADRB1	H1-2		RACGAP1	SF3A1	ELOVL4								RACGAP1	TWF1		UBFD1		ASS1
	ATP5B	ATP5MC1		HMGA1	ZNF367	TBCA							ALX4	ATP5MC1		ROCK2	MYOF	EMX2								ROCK2	HMGA1		YES1		NDUFS2
	DUSP5	EEF1A1		FBXL20	JUN	TCEAL8							ANKRD52	EEF1A1		RRM2	SERF2	LBR								RRM2	FBXL20		ZFYVE26		UTP20
	MTOR	AURKA		EZR	UGDH	PACSIN2							APBA1	AURKA		RRP8	ITPR3	LDLRAD3								RRP8	EZR		ARHGAP11A		RPL23
	N4BP2	CLIC1		GTF2I	B4GALT1	TIMD4							ASB14	CLIC1		SH3BGRL2	MRPL15	LGR4								SH3BGRL2	GTF2I		ASCC3		UBA1
	SNCG	MYO5A		LMAN2	NOP2	LOC100523874							ATP6V1B2	MYO5A		SPAG9	MGMT	MAP3K12								SPAG9	LMAN2		ATP6V1F		CCT7
	SYT1	ARF4		ADAM9	NRP1	SEPTIN7							DCUN1D3	ARF4		SQSTM1	GON7	MIER2								SQSTM1	ADAM9		BZW2		TTLL12
	USP3	CCNG1		PGRMC1	SMAD1	SEPTIN8							FAM136A	CCNG1		STK10	S100A16	MLLT10								STK10	PGRMC1		CTNNA1		NUP205
	MTMR3	KLF4		EFHD2	TUBB4B	ATP13A2							FAM46A	KLF4		SUPT6H	MIPEP	MMD								SUPT6H	EFHD2		DESI1		MDH2
	ATG14	RAB14		RIF1	BECN1	OST4							FNDC4	RAB14		SUZ12	CRABP2	MPPED2								SUZ12	RIF1		DRAM2		STIP1
	PDIK1L	ARL1		SOWAHC	DMPK	LOC100524254							FUBP1	ARL1		TIAM1	GNL3	NCKAP5								TIAM1	SOWAHC		DYNLT1		PSMC1
	PMAIP1	SAR1A		SF3B3	RCOR1	GPAT3							HMGA2	SAR1A		UBFD1	PSMC1	NEK10								UBFD1	SF3B3		GLRX		RPL5
	SH3PXD2A	RAB11A		MED13	SALL3	RAD23A							HOXA1	RAB11A		YES1	MIA2	PDE4B								YES1	MED13		GOSR2		MCU
	ARID3B	ITM2B		SYNGR2	SOCS3	LOC100524542							IKZF4	ITM2B		ZFYVE26	RAB5IF	PPIG								ZFYVE26	SYNGR2		HPRT1		MRPL37
	CPOX	NAMPT		AEBP2	ABCC1	BCL7C							KCNN3	NAMPT		ACOT7	SNU13	ST8SIA1								ACOT7	AEBP2		MAN2A2		MRPS16
	ITGA5	RABAC1		ATRX	AXIN2	LOC100524554							KLC2	RABAC1		ARHGAP11A	RPS10	SYNJ1								ARHGAP11A	ATRX		MKNK1		AHSA1
	KPNA6	KIF5B		CCNI	BRCA1	RNPEP							KLHL20	KIF5B		ASCC3	SARS1	TMEM123								ASCC3	CCNI		NR1H2		CHMP2A
	PRDM4	DNMT1		CDC20	CDK17	ABHD17A							KMT2A	DNMT1		ATP6V1F	DDT	CRIM1								ATP6V1F	CDC20		PCK2		INTS1
	ZBTB10	RPSA		ENO1	NAT8L	LOC100524727							MKX	RPSA		BZW2	NUP214	ERG								BZW2	ENO1		PPP4C		PRDX4
	C15orf39	FKBP1A		IMPDH2	FBN1	LOC100524873							MSMO1	FKBP1A		CTNNA1	MRPL40	FRYL								CTNNA1	IMPDH2		PPT2		PRKCSH
	KIF1A	SRSF1		PTPRK	ND6	TBC1D23							MTMR4	SRSF1		DESI1	PDLIM1	INHBB								DESI1	PTPRK		PSMD7		PRMT1
	NT5DC2	PTGES		TXNIP	ZMYND8	DARS1							NACC1	PTGES		DRAM2	PRXL2A	PPIP5K2								DRAM2	TXNIP		PTGFRN		WASHC5
	RBL2	OGT		PLEKHA1	ATXN7L3B	R3HDM1							NAIF1	OGT		DYNLT1	SERPINB5	CCNJ								DYNLT1	PLEKHA1		PTPRJ		PCNA
	PHACTR2	PCNA		AKT2	TGFBR2	NDUFB3							NCEH1	PCNA		GLRX	SNRPF	CHIC1								GLRX	AKT2		RAD23B		OGDH
	RASSF2	CLDN4		MDM2	ARHGAP12	C17H20orf27							NEK6	CLDN4		GOSR2	C7H6orf62	PHF15								GOSR2	MDM2		RIN3		PNP
	PDHX	CDS1		ADIPOR2	IKZF2	MRPS30							NEO1	CDS1		HPRT1	CD63	ACVR2A								HPRT1	ADIPOR2		SLC9A3R1		RPS23
	TIAM1	FOXN3		GNB1	LIFR	AARS1							OAF	FOXN3		MAN2A2	BUB3	BICC1								MAN2A2	GNB1		SNRPC		AARSD1
	DDX5	FLNA		TRAM1	OCRL	CITED4							PER2	FLNA		MKNK1	CLN6	CDS2								MKNK1	TRAM1		SNX5		CMC2
	SLC35G2	RPL6		TSN	UBR3	LOC100525472							PLEKHA6	RPL6		NDUFS4	NDUFS2	CPD								NDUFS4	TSN		TXN2		CRB3
	SOCS6	RPL10		LAMC1	WNK3	TPX2							PNRC2	RPL10		NR1H2	GLO1	CTDSP2								NR1H2	LAMC1		UBE2R2		CRYBG2
	BZW1	TUBA1B		MAPK6	EED	COPE							POGLUT1	TUBA1B		PCK2	NOP58	DLG2								PCK2	MAPK6		VAMP8		CST6
	SEMA4C	NDUFB6		RAD23B	ABCB9	SLC66A3							POU2F3	NDUFB6		PPP4C	NOP10	FUT9								PPP4C	RAD23B		ZNF654		DOCK1
	YWHAH	TMSB4X		ATP6V1F	ADORA3	LOC100525821							PPP2R4	TMSB4X		PPT2	SHTN1	HCN4								PPT2	ATP6V1F		ACTN1		ELOC
	MKNK2	S100A6		DDX3X	ANKRA2	LOC100525845							PPP6R1	S100A6		PSMD7	TOP2B	PIK3R3								PSMD7	DDX3X		AHNAK		FXYD4
	GALNT7	TMEM59		VDAC1	C8orf76	IDH3G							RET	TMEM59		PTGFRN	MRPL24	UBE2J1								PTGFRN	VDAC1		ARCN1		GGH
	ICAM1	SFN		ALCAM	CA13	SNRPG							RIMS2	SFN		PTPRJ	MCM4	USP37								PTPRJ	ALCAM		ARF4		GIPC2
	FAM91A1	GATA3		ESRRA	CAMK2D	CYC1							RNF38	GATA3		RAD23B	GCN1	BAHD1								RAD23B	ESRRA		ARHGAP21		GJB5
	GAB1	LOC733637		MAP4K4	CTR9	LOC100525935							RNPEPL1	LOC733637		RIN3	EIF3E	CAMSAP2								RIN3	MAP4K4		ARL15		HADH
	IGF1R	IDH3B		NDUFA4	FAM214A	LARS1							RPS9	IDH3B		SLC9A3R1	ATP6V1D	CHD9								SLC9A3R1	NDUFA4		ARL5A		HEXB
	LRRC8D	NCOR2		RPS12	HGF	SCPEP1							RS1	NCOR2		SNRPC	DYNLRB1	EIF5A2								SNRPC	RPS12		BCL2L13		HSD17B14
	MALAT1	ATP6V0E1		TIMM13	HSPBP1	TARS1							SBF2	ATP6V0E1		SNX5	DSP	PEAK1								SNX5	TIMM13		BDP1		LMBRD1
	MARS	ZRANB2		GNG12	IL13	LOC100620238							SMOC2	ZRANB2		TMPRSS2	PSMA6	ST8SIA4								TMPRSS2	GNG12		CCNL2		LSM7
	PAPD4	CRYZ		ATP13A3	MGEA5	LOC100620498							SNN	CRYZ		TXN2	RBM19	KCNJ6								TXN2	ATP13A3		CPOX		LSR
	RPSA	CTH		AP3D1	PNMA1	RNASEK							SOCS4	CTH		TXNDC12	COX17	RFX3								TXNDC12	AP3D1		EFR3A		MAN2B1
	SNX17	SRSF11		EIF4A1	POU2AF1	CSKMT							STK39	SRSF11		UBE2R2	RPL30	ANGPTL2								UBE2R2	EIF4A1		EGLN3		MIPEP
	DENND6A	GADD45A		GATA6	PREPL	C3H16orf72							TFAP2A	GADD45A		VAMP8	LOC100156854	ANK1								VAMP8	GATA6		EHD1		MPC2
	TP53	RPS3		ANKFY1	RIN2	LOC100621006							TFRC	RPS3		ZNF654	OAT	B3GNT5								ZNF654	ANKFY1		EPB41L5		MRPL1
	NR6A1	CST3		IBTK	SEC61A2	LOC100621115							TMEM229A	CST3		ACTN1	UQCRC1	BTLA								ACTN1	IBTK		GCLM		MRPL15
	DDIT4	ATP5PO		LDHB	TCF7L1	YARS1							TRAPPC6B	ATP5PO		AHNAK	ECHS1	CCNE2								AHNAK	LDHB		GMFB		MRPL20
	CHD9	NME2		VPS13C	URB2	LOC100621287							ZDHHC7	NME2		ARCN1	COPB2	COL4A3								ARCN1	VPS13C		GSK3B		MRPL39
	GFPT2	ALDH2		DYNLL2	XPO7	C2H11orf98							ZKSCAN1	ALDH2		ARF4	SLC25A43	COL4A3BP								ARF4	DYNLL2		HNRNPF		MRPS6
	KLHL20	TUBB		UBE2Q1	FRS2	LOC100621388							ZNF711	TUBB		ARHGAP21	PNP	DNAH10OS								ARHGAP21	UBE2Q1		ITGA6		NDUFA13
	KMT5B	MAPRE1		AKAP13	IPPK	LOC100621455							NFIA	MAPRE1		ARL15	ATP5F1B	DUSP7								ARL15	AKAP13		ITPRIPL2		NDUFB1
	SUOX	TXNIP		ATP6V1E1	RAB23	GTSF2							NCOA1	TXNIP		ARL5A	ATG3	DUSP8								ARL5A	ATP6V1E1		KIF1B		NDUFB4
	TGFB1	SIRT1		EEA1	TOMM40L	SLC28A3							ATXN7L1	SIRT1		BCL2L13	COPA	FAM105B								BCL2L13	EEA1		KITLG		NDUFS8
	ZDHHC16	PTBP3		GNA13	ADGRL2	PHOSPHO1							PPP3R1	PTBP3		BDP1	ZC3H14	IL6R								BDP1	GNA13		LAMP1		NDUFV1
	REL	SRSF6		SEC31A	ALG3	ATPAF2							PVRL1	SRSF6		CCNL2	SPINT1	ITGA1								CCNL2	SEC31A		LRRFIP1		NOP58
	FYCO1	HNRNPA1		MIEF1	ATP7B	ATP5PF							CNOT6L	HNRNPA1		CPOX	LOC100157391	KATNAL1								CPOX	MIEF1		MAP4		NUSAP1
	KLHL42	RGN		LUC7L3	AUP1	RAP1GDS1							MYT1L	RGN		EFR3A	NDUFA6	KIAA1033								EFR3A	LUC7L3		MFAP3		PEPD
	ATP6	TRA2B		PSMD7	DNAJA3	LOC100622481							PARD6B	TRA2B		EGLN3	CIB1	LBH								EGLN3	PSMD7		MYO5B		PGS1
	FNDC9	TRA2A		PKM	EDRF1	IAH1							RAP1B	TRA2A		EHD1	SCAND1	MANEAL								EHD1	PKM		NDUFA4		PLK1
	IRS4	YIPF5		SZRD1	ELMO2	BANF1							RAPGEF2	YIPF5		EPB41L5	WAPL	MAP3K5								EPB41L5	SZRD1		NUCKS1		PRUNE1
	KIF27	SRSF2		YWHAZ	ENTPD6	LAD1							RSBN1L	SRSF2		FAM118B	MKKS	METTL21B								FAM118B	YWHAZ		NUP210		PSMB3
	PAK1	PARK7		ERBIN	GCLC	RAB7A							ZCCHC24	PARK7		GCLM	MTRES1	NEFM								GCLM	ERBIN		PHLDA3		PSMB4
	TXLNA	PSEN1		AZIN1	KLHDC10	LOC100623012							ANKFY1	PSEN1		GMFB	TPI1	PDHX								GMFB	AZIN1		PICALM		RPL38
	TNRC6A	UBE2K		EFCAB14	NSUN2	YTHDF2							BAZ2B	UBE2K		GSK3B	DNTTIP2	PTPRU								GSK3B	EFCAB14		PIK3C2A		RPL4
	MAP4	UBE2D3		CAB39	PPAN	MICOS10							PURA	UBE2D3		HNRNPF	MESD	RELN								HNRNPF	CAB39		PLEKHF2		RPS27L
	CCND1	UBE2D1		HERPUD1	RND3	TDGF1							CECR6	UBE2D1		ITGA6	PPP4R3A	SCAMP5								ITGA6	HERPUD1		PPP2R5A		S100A6
	MDM4	ARF6		PIK3C2B	SMURF1	LOC100623540							EPS15	ARF6		ITPRIPL2	TCEA1	SLC24A3								ITPRIPL2	PIK3C2B		RAB11FIP4		SF3A3
	CXCL8	CD81		ACAA1	XYLT2	SNW1							POU3F2	CD81		KIF1B	MYL9	SLC45A4								KIF1B	ACAA1		RAD21		SSR4
	LAMP2	CDC42		ADNP	EIF3C	LRATD2							RAB14	CDC42		KITLG	CCT2	SLITRK6								KITLG	ADNP		RAF1		TBRG4
	RPS6KB1	RPL13A		ANXA1	GTF2E1	RNF151							SCUBE3	RPL13A		LAMP1	SF3B4	SULF1								LAMP1	ANXA1		SCD		TMEM230
	ATN1	SDHA		APRT	ZNF618	LOC100624113							SEC31B	SDHA		LRRFIP1	MRPS26	TAF4								LRRFIP1	APRT		SEC14L1		TOP2A
	C6orf62	LDB1		CLINT1	ARPC5	LOC100624149							SLC2A13	LDB1		MAP4	ATP5F1A	TGFBRAP1								MAP4	CLINT1		SH3BP4		TSTD1
	CRYBG1	YWHAZ		EIF4E2	TPGS2	MARK1							ZNF217	YWHAZ		MFAP3	NSDHL	TMC7								MFAP3	EIF4E2		SLC27A4		TUBA1B
	DHX30	DESI2		LARP4	BTN3A3	LOC100624650							CA7	DESI2		MYO5B	SLC35F5	TMEM25								MYO5B	LARP4		STX12		TXN
	ITGA6	IL6ST		NCBP1	IGDCC4	IARS1							CD69	IL6ST		NDUFA4	RIDA	TNFRSF1B								NDUFA4	NCBP1		SURF4		UBA52
	PDGFRB	SEPHS2		RHOT1	SP4	COPS9							DEDD	SEPHS2		NUCKS1	TSTD1	UCP3								NUCKS1	RHOT1		SZRD1		WAPL
	PTGER4	BIN1		UTP14A	ETS1	MRPS9							DYNLL2	BIN1		NUP210	LOC100158117	VASH1								NUP210	UTP14A		TAB2		ZNHIT1
	SHC1	CTSB		ZZEF1	FAM222B	SLC49A3							DYRK1B	CTSB		PHLDA3	CNDP2	PTPRG								PHLDA3	ZZEF1		TBC1D13		MORF4L2
	ATG9A	SLC7A7		PAIP2	AKT3	LAMA1							ELOVL4	SLC7A7		PICALM	UTF1	WNK3								PICALM	PAIP2		TMED9		XPO6
	NF1	MICOS13		PICALM	ERO1A	SDF2							EMX2	MICOS13		PIK3C2A	PKM	C16orf70								PIK3C2A	PICALM		TOMM40		RPL29
	SERPINB5	ATP5MF		SRRM2	FZD5	TENT4B							ITGA5	ATP5MF		PLA2G15	SLC25A5	CNR1								PLA2G15	SRRM2		UGGT1		ABHD18
	SLC20A1	TOMM7		FXR1	ZNF800	LOC100626015							LBR	TOMM7		PLEKHF2	HBS1L	GAB2								PLEKHF2	FXR1		YWHAZ		AMDHD2
	ZNRF1	HIGD2A		RPS5	NRAS	TRAPPC8							LDLRAD3	HIGD2A		PPP2R5A	RPLP1	GPR63								PPP2R5A	RPS5		AMMECR1		RACK1
	KMT2D	NDUFC1		ZFYVE26	PHACTR4	CSE1L							LGR4	NDUFC1		PTPMT1	MARCHF6	PHTF2								PTPMT1	ZFYVE26		HNRNPA1		CLN6
	PTPRD	SLIRP		DNM1L	LBR	SAMM50							M6PR	SLIRP		RAB11FIP4	ATIC	PLCG1								RAB11FIP4	DNM1L		AP3M1		SERF2
	MEF2D	ATP5MC2		FLNB	ARHGAP32	PKP3							MAP3K12	ATP5MC2		RAD21	CLTA	SGMS1								RAD21	FLNB		UBE2H		SNRPE
	ACER2	COX6C		GOT1	NFKB1	RPL22L1							MIER2	COX6C		RAF1	USP7	SLC16A2								RAF1	GOT1		ESRRG		TCEA1
	CDKN1B	COX7C		PABPC4	PLEKHO2	SSBP3							MLLT10	COX7C		RAP1GDS1	RPL26L1	KIAA1549								RAP1GDS1	PABPC4		RALGPS2		WDR3
	ABCA1	NDUFV2		TM9SF2	PPP1R12C	AASDH							MMD	NDUFV2		SCD	XBP1	MYO9A								SCD	TM9SF2		ABCA1		SMC4
	HMGCR	PSMB7		VPS26A	SLC39A6	SGF29							MPPED2	PSMB7		SEC14L1	DDIT3	NFIX								SEC14L1	VPS26A		ABCB7		LSM3
	MAPK9	RPL10A		ZYX	PEG10	ZFP42							NCKAP5	RPL10A		SH3BP4	VARS1	TRPM3								SH3BP4	ZYX		ACTR1A		NDUFV3
	POM121	RPL14		AGPAT5	ZNF264	EMG1							NEK10	RPL14		SLC27A4	PRMT1	A1CF								SLC27A4	AGPAT5		AFF4		RPS26
	STRADB	RPL27		HNRNPDL	RRAGD	LOC100627868							PAIP2	RPL27		STX12	DPPA5	ABCF1								STX12	HNRNPDL		ALDOA		DDX39A
	TRAP1	RPS21		EIF1	ZNF460	LOC100627892							PDE4B	RPS21		SURF4	CLDN6	ACOT11								SURF4	EIF1		AP1B1		MGMT
	ATXN1	RPS26		LYN	ENPP4	ECPAS							PPIG	RPS26		SZRD1	ASNS	ACTA2								SZRD1	LYN		ARHGAP1		TOMM22
	B3GNT5	TMSB10		B3GNT2	CD180	LOC100628233							SEC24A	TMSB10		TAB2	CDIPT	ADAMTS14								TAB2	B3GNT2		ATXN2		XBP1
	BNIP3	TPM1		NAA20	FOXO1	GCA							ST8SIA1	TPM1		TBC1D13	HSD17B12	ADAMTS5								TBC1D13	NAA20		AVL9		BRD2
	BRAT1	COX7A2		PDLIM5	RNF168	NAP1L4							SYNJ1	COX7A2		TMED9	NDUFAB1	ADAP1								TMED9	PDLIM5		BTF3L4		ABHD11
	CCDC186	ATP5IF1		CBX5	FNDC3A	CSNK2A2							TMEM123	ATP5IF1		TOMM40	PIGC	ADORA2B								TOMM40	CBX5		CACYBP		ACAT2
	CHUK	KLF5		CHMP3	CAMSAP1	TRIML2							CRIM1	KLF5		TTC14	MIR21	AGO3								TTC14	CHMP3		CCT6A		ATF7
	COPS7A	SELENOF		PTGFRN	FASLG	LOC100737436							ERG	SELENOF		UGGT1	MIR205	AGO4								UGGT1	PTGFRN		CDC42		ATG3
	DHX8	NECTIN2		YWHAQ	RNFT1	LOC100737553							FRYL	NECTIN2		YWHAZ	CCT7	AGPAT3								YWHAZ	YWHAQ		CHD1		BLVRB
	EFNB2	RPIA		CAND1	SEMA6A	NDUFB7							INHBB	RPIA		AMMECR1	COPB1	ALKBH1								AMMECR1	CAND1		COPS2		BRDT
	GSK3B	CSTB		CCDC47	FMNL3	VPS29							PPIP5K2	CSTB		HNRNPA1	MRPS6	AMMECR1L								HNRNPA1	CCDC47		CRKL		CENPE
	KEAP1	COX6B		KMT2C	ZNF644	SH3TC1							TNPO1	COX6B		AP3M1	TRIP13	ANK2								AP3M1	KMT2C		DIAPH1		COX7A2
	KLF11	RPS6		PAIP1	ZNRF3	PFDN1							CCNJ	RPS6		UBE2H	MDK	AP1S1								UBE2H	PAIP1		DNAJC5		CTNNAL1
	MATR3	NR6A1		RPL15	EDEM3	DIAPH3							CHIC1	NR6A1		ESRRG	GLA	ASF1A								ESRRG	RPL15		DNM2		CUTA
	MRPS2	RPL4		WDR1	UBXN2B	LIPH							PHF15	RPL4		RALGPS2	GABARAP	ATL2								RALGPS2	WDR1		EIF1		DDX1
	NNT	EIF4E		COPZ1	CTPS1	BCAM							ACVR2A	EIF4E		ABCA1	MIR664	ATP10B								ABCA1	COPZ1		ESRRA		DPM1
	PRKAR1A	LGALS3		RAF1	NUCB2	PDPN							BICC1	LGALS3		ABCB7	MIR30E	B3GNT1								ABCB7	RAF1		FAM20B		GLB1
	S100PBP	SNRPE		VPS37A	C11orf24	ABI1							CDS2	SNRPE		ABI1	MIR361	BAK1								ABI1	VPS37A		FAM98A		GPX4
	TAF4B	HSPH1		CRKL	CNEP1R1	TMBIM4							CPD	HSPH1		ACTR1A	LOC100510904	BAP1								ACTR1A	CRKL		FBXL20		HSF1
	VPS54	ZFAND5		B4GALT5	BCL6	C1H18orf32							CTDSP2	ZFAND5		AFF4	SEPTIN2	BCL3								AFF4	B4GALT5		FCHO2		KRT18
	ZFPM2	CDH1		ACLY	FAM8A1	LOC100739087							DLG2	CDH1		ALDOA	NDUFS3	BCL9L								ALDOA	ACLY		FKBP1A		MFSD1
	HSPA8	SDHD		CUL3	HIPK2	LOC100739163							FUT9	SDHD		AP1B1	TACSTD2	BEND7								AP1B1	CUL3		GATA2		MRPL24
	NSD1	BTG3		SLC19A3	HIST2H2BF	TMPRSS2							HCN4	BTG3		ARHGAP1	CLPTM1	BRSK1								ARHGAP1	SLC19A3		GBA		NDUFS6
	COIL	YWHAQ		CELF1	MTR	LAP3							OXSR1	YWHAQ		ATXN2	MRPL20	C11orf87								ATXN2	CELF1		GNS		PIGC
	WDR37	PGRMC2		AP2B1	ST3GAL5	HIKESHI							PIK3R3	PGRMC2		AVL9	CHID1	C15orf27								AVL9	AP2B1		GPD1L		PLIN2
	C2orf69	CNN3		PCBP2	TCEAL1	RAB3IL1							TP53INP1	CNN3		BTF3L4	LOC100511067	C17orf70								BTF3L4	PCBP2		GTF2A1		POLB
	CDC42	GNAS		SASH1	TNFAIP3	GPR160							UBE2J1	GNAS		CACYBP	PEPD	C1orf21								CACYBP	SASH1		HECTD1		PRICKLE4
	TARBP2	RBM39		TPT1	UBN1	LOC102160336							USP37	RBM39		CCT6A	LOC100511133	C6orf57								CCT6A	TPT1		HIF1AN		PTTG1IP
	RB1	TFAP2A		RUNX1T1	ZFP28	ATP5F1C							BAHD1	TFAP2A		CDC42	DLGAP5	CABP1								CDC42	RUNX1T1		HMGB2		S100A14
	ZNF367	OSTM1		UBE2D3	HIST1H2BK	LOC102161120							CAMSAP2	OSTM1		CHD1	SEC31A	CACNG2								CHD1	UBE2D3		HNRNPH1		SEC61B
	JUN	SPTAN1		CCNK	ZNF267	LOC102162336							CHD9	SPTAN1		COPS2	POLR2L	CALCR								COPS2	CCNK		HSP90B1		SLIRP
	RAB8B	BIRC6		GDI2	AFTPH	LOC102162486							EIF5A2	BIRC6		CRKL	STUB1	CAMK1G								CRKL	GDI2		IGF2BP1		SNRPD1
	UGDH	RPLP0		KLF5	AGL	LOC102165911							PEAK1	RPLP0		DIAPH1	HSF1	CAMKK1								DIAPH1	KLF5		INPP4A		UBA3
	B4GALT1	AP3D1		MORF4L1	ATG5	C7H6orf132							ST8SIA4	AP3D1		DNAJC5	RESF1	CBFA2T3								DNAJC5	MORF4L1		KCTD10		UPP1
	STRN	ATRN		OSBPL8	CBX2	AP1M2							KCNJ6	ATRN		DNM2	DPPA3	CBFB								DNM2	OSBPL8		LASP1		ALDH2
	RAN	BTG1		RNPS1	CNOT7	LOC102723301							RFX3	BTG1		DRG1	EI24	CBX8								DRG1	RNPS1		LPP		HADHB
	BAG6	ATM		SEMA4B	DTL	MIR371							ANGPTL2	ATM		EIF1	SEC61B	CCDC126								EIF1	SEMA4B		LYPLA1		KNL1
	NOP2	EIF4E2		SLC25A5	ERAP1	LOC106506763							ANK1	EIF4E2		ESRRA	LOC100511376	CCDC152								ESRRA	SLC25A5		MAP2K4		ME2
	NRP1	PPP2R5A		YBX3	FBXO10	LOC106509199							B3GNT5	PPP2R5A		FAM20B	ERBIN	CENPBD1								FAM20B	YBX3		MARCKSL1		NDUFB6
	SMAD1	EIF4A3		SAR1A	HK1	LOC106510546							BTLA	EIF4A3		FAM98A	FXYD4	CERS1								FAM98A	SAR1A		MED13L		PSMA2
	TUBB4B	EIF4A2		PDPK1	JADE3	PHYHD1							CCNE2	EIF4A2		FBXL20	USO1	CKAP4								FBXL20	PDPK1		MRPL17		ST6GALNAC1
	BECN1	EIF4A1		BTBD3	MBNL1	LOC110255210							COL4A3	EIF4A1		FCHO2	FAM32A	CLASP2								FCHO2	BTBD3		NAA20		FTH1
	DMPK	SQLE		ABCG2	NEMP1	LOC110255511							COL4A3BP	SQLE		FKBP1A	GLRX3	CLDN14								FKBP1A	ABCG2		NDFIP2		MKKS
	HECTD1	ACOX1		BTRC	PBXIP1	TRNAP-AGG							DNAH10OS	ACOX1		GATA2	GATD1	CNNM2								GATA2	BTRC		NUFIP2		RPL34
	RCOR1	DPM1		HMGB3	PLA2G4F	TRNAK-UUU							DUSP7	DPM1		GBA	LOC100511846	COL15A1								GBA	HMGB3		PAFAH1B1		ABCB1
	SALL3	NEU1		RPL12	PTENP1	TRNAD-GUC							DUSP8	NEU1		GLIPR2	LOC100511891	COLGALT2								GLIPR2	RPL12		PATL1		CLDN7
	SOCS3	NELFE		CHMP4B	RP2	TRNAE-UUC							EIF4B	NELFE		GNS	LONP1	COX8C								GNS	CHMP4B		PAWR		COX17
	PSAP	NIFK		FUBP1	YTHDC1	TRNAP-UGG							ESRP1	NIFK		GPD1L	LOC100512195	CPEB3								GPD1L	FUBP1		PCF11		MRPL51
	ABCC1	TES		LARP1	LYSMD3	TRNAT-UGU							FAM105B	TES		GTF2A1	PPP4R3B	CTAGE5								GTF2A1	LARP1		PCMTD1		MTCH1
	ATP6V1G1	COPS2		SLC46A3	FBXW2	TRNAN-GUU							GALNT3	COPS2		HECTD1	LRPPRC	CTD-2140B24.4								HECTD1	SLC46A3		PGAM1		WDR83OS
	AXIN2	ACLY		LMNB1	EML4	TRNAF-GAA							IL6R	ACLY		HIF1AN	ILRUN	DDI2								HIF1AN	LMNB1		PI4KA		COX8A
	BRCA1	MDM2		ZFP36L1	MMP2	TRNAC-GCA							ITGA1	MDM2		HMGB2	PSMD3	DEPDC1B								HMGB2	ZFP36L1		PLXNA1		GNL3
	CDK17	UBB		FNDC3B	PPP2R5C	TRNAQ-CUG							KATNAL1	UBB		HNRNPH1	GARS1	DNAH17								HNRNPH1	FNDC3B		PPAT		CYB5A
	NAT8L	KRT18		CHCHD2	STAT2	TRNAR-UCU							KIAA1033	KRT18		HSP90B1	SF3A3	DTNA								HSP90B1	CHCHD2		PPP1R9A		PEBP1
	PPP1R2	APLP2		COX5A	SLC11A2	TRNAG-GCC							LBH	APLP2		IGF2BP1	COPS3	E2F3								IGF2BP1	COX5A		PRKX		RPL18A
	FBN1	PXN		DDX18	PCDH10	TRNAW-CCA							LIMK2	PXN		INPP4A	PRELID1	EDARADD								INPP4A	DDX18		PRR14L		AP2S1
	MED13L	GSK3B		DHX15	SDR42E1	TRNAR-UCG							MANEAL	GSK3B		KCTD10	LOC100512341	EDNRA								KCTD10	DHX15		PSAP		CEPT1
	ND6	LMNA		DNAJC5	STAG1	TRNAS-GCU							MAP3K5	LMNA		LASP1	NOP56	EGLN2								LASP1	DNAJC5		PTGES3		CST3
	RPL21	ERBB3		ERLIN2	IRF4	TRNAT-AGU							METTL21B	ERBB3		LPP	LOC100512448	EGR3								LPP	ERLIN2		PTPN13		TMEM50A
	ZMYND8	LOC100127131		FLII	MAGEA12	TRNAI-AAU							NCOR2	LOC100127131		LYPLA1	PRDX1	EIF2B5								LYPLA1	FLII		PXN		ALDH3A2
	ATXN7L3B	TKT		FMR1	AGO4	TRNAG-UCC							NEFM	TKT		MAP2K4	ATP5PD	ELOVL3								MAP2K4	FMR1		RNF14		CSTB
	TGFBR2	RPS6KB1		HDAC2	COL8A1	TRNAR-CCU							PDHX	RPS6KB1		MARCKSL1	EIF3D	ERBB2								MARCKSL1	HDAC2		RNF44		FH
	ARHGAP12	SLC16A1		MED1	PHC3	TRNAV-UAC							PTPRU	SLC16A1		MED13L	SSBP1	ERCC6								MED13L	MED1		SERINC5		INPP5D
	IKZF2	HNRNPAB		NDFIP1	AMPD2	TRNAR-CCG							RBPMS2	HNRNPAB		MRPL17	UBL5	ERRFI1								MRPL17	NDFIP1		SIRT1		LGALS3
	LIFR	CRAT		NRDC	ARMC8	TRNAQ-UUG							RELN	CRAT		MTMR2	MRPL1	ESR1								MTMR2	NRDC		SNX1		MRPL38
	OCRL	LMO1		POLR2L	ATF2	TRNAT-CGU							SCAMP5	LMO1		NAA20	NDUFC2	EVA1A								NAA20	POLR2L		STX3		NUPR1
	PAWR	MTOR		PPAT	BTG2	TRNAY-GUA							SESN2	MTOR		NDFIP2	TJP2	FAM107B								NDFIP2	PPAT		THOC2		OAT
	UBR3	POU5F1		RRBP1	CAB39L	TRNAL-UAG							SLC24A3	POU5F1		NUFIP2	LOC100513133	FAM126B								NUFIP2	RRBP1		TLN2		PDCD6
	DNAJA1	LPP		SNRNP70	CCNJ	TRNAS-CGA							SLC45A4	LPP		PAFAH1B1	BAG1	FAM184A								PAFAH1B1	SNRNP70		TMOD3		RPL11
	PTPRJ	AKT2		SP3	CDK8	TRNAA-CGC							SLITRK6	AKT2		PATL1	NARS1	FAM43A								PATL1	SP3		TRIOBP		SEC13
	WNK3	CLDN7		UGP2	DBF4	TRNAP-CGG							SULF1	CLDN7		PAWR	LOC100513346	FAM89B								PAWR	UGP2		UBE2N		TACSTD2
	EED	PNISR		RRAS2	DDX54	TRNAS-AGA							TAF4	PNISR		PCF11	LOC100513362	FGF11								PCF11	RRAS2		VPS26A		WDR61
	KPNB1	CAPZB		ELOVL5	EIF2AK1	QARS1							TGFBRAP1	CAPZB		PCMTD1	SRPRA	FOXA1								PCMTD1	ELOVL5		WIPF1		TAX1BP3
	RAD21	ATP5F1E		PPP2R1B	EN2	CGGBP1							TMC7	ATP5F1E		PGAM1	MFF	FRK								PGAM1	PPP2R1B		ZNRF2		EI24
	ABCB9	SYCP2		STX3	GBF1	U2AF1							TMEM25	SYCP2		PI4KA	RPS13	FRMD4A								PI4KA	STX3		CPEB2		MRPS18A
	ADORA3	PRELID3B		TAB2	HIP1R	TRNAV-AAC							TNFRSF1B	PRELID3B		PLXNA1	ADH5	FUT4								PLXNA1	TAB2		PTP4A1		VBP1
	ANKRA2	TUBA1A		VPS4A	IP6K3	TRNAR-ACG							UCP3	TUBA1A		PPAT	SLBP	FZD3								PPAT	VPS4A		AGPS		DSTN
	C8orf76	SPAG1		SOD2	KIDINS220	TRIAP1							VASH1	SPAG1		PPP1R9A	ATP5MC3	GMNC								PPP1R9A	SOD2		CNIH1		DAD1
	CA13	AIMP1		CSNK2A1	KIF1BP	TRNAS-UGA							NR6A1	AIMP1		PRKX	SDCBP2	GOLGA6A								PRKX	CSNK2A1		DAG1		RPL37A
	CAMK2D	RPL5		MLXIP	MCM3	TRNAL-UAA							PTPRG	RPL5		PRR14L	RPLP2	GOLGA6B								PRR14L	MLXIP		DUSP16		FKBP8
	CTR9	SPCS1		GNAI2	POLE4	TRNAA-UGC							WNK3	SPCS1		PSAP	RPS11	GOLGA6C								PSAP	GNAI2		GXYLT1		SLC29A1
	FAM214A	SALL4		NPM1	PSKH1	TRNAE-CUC							C16orf70	SALL4		PTGES3	SLC19A3	GOLGA6D								PTGES3	NPM1		HMGB1		ACADVL
	FANCL	PRRC2A		RAB14	QARS	TRNAH-GUG							CNR1	PRRC2A		PTPN13	NDUFB2	GPC6								PTPN13	RAB14		IGF2R		CEP192
	FUCA1	LIMA1		GLRX3	RFWD2	TRNAA-AGC							GAB2	LIMA1		PXN	YKT6	GPR133								PXN	GLRX3		KMT2D		EIF3G
	HGF	BRD2		PFKL	STRIP1	TRNAK-CUU							GPR63	BRD2		RAD23A	NDUFA11	GPR157								RAD23A	PFKL		MLXIP		MAPK8IP1
	HSPBP1	H2AFZ		SEMA4D	TBC1D14	TRNAG-CCC							NBEAL1	H2AFZ		RHOBTB2	LSM3	GPSM1								RHOBTB2	SEMA4D		NAA50		MRPS26
	IL13	BSG		ATXN2L	TUSC3	MSX2							PHTF2	BSG		RNF14	HNRNPM	GRAMD2								RNF14	ATXN2L		TRPM7		OXCT1
	LIN7C	CDC37		EHD1	UHRF1	LOC110257335							PLCG1	CDC37		RNF44	TALDO1	GSKIP								RNF44	EHD1		WDR82		POLR2B
	MGEA5	CTSZ		HNRNPH1	XK	LOC110257391							RAB8B	CTSZ		SERINC5	LOC100514211	H2AFX								SERINC5	HNRNPH1		UBE2K		PSMC5
	PNMA1	RPL7L1		VAPA	MIA3	PPDPF							SGMS1	RPL7L1		SIRT1	MRPL55	HAPLN1								SIRT1	VAPA		PCNP		RBM42
	POU2AF1	ADNP		ACADM	SIK1	LOC110257452							SLC16A2	ADNP		SNX1	AP2S1	HCFC2								SNX1	ACADM		ACER3		EIF3F
	PREPL	NME1		CAPN2	TMEM2	TRNAL-CAA							KIAA1549	NME1		STX3	SLC25A39	HEG1								STX3	CAPN2		ADAM9		RPL18
	RACGAP1	HEXA		COPS2	RBM12B	TRNAM-CAU							MYO9A	HEXA		THOC2	USP10	HOMER1								THOC2	COPS2		AIFM1		HIGD2A
	RIN2	BCKDHA		EIF5B	APP	TRNAL-AAG							NFIX	BCKDHA		TLN2	ATP1B3	HOXA11								TLN2	EIF5B		AKAP13		LSM4
	SEC61A2	ATF4		GABARAPL2	CIT	TRNAV-CAC							TRPM3	ATF4		TMOD3	VBP1	HOXD4								TMOD3	GABARAPL2		AKIRIN2		MCM4
	TCF7L1	RBM4		GLS	CRX	MRPL23							A1CF	RBM4		TRIOBP	RPS27A	IGJ								TRIOBP	GLS		AMOT		MCRIP2
	TKTL1	GNAI3		LITAF	E2F5	LOC110259977							ABCF1	GNAI3		UBE2N	NDUFS5	IL1RAP								UBE2N	LITAF		ARHGAP5		CDC42EP1
	URB2	PPP1R10		PI4KA	MARS2	LOC110260088							ACOT11	PPP1R10		VPS26A	AFDN	ITPKC								VPS26A	PI4KA		ASB4		EIF3D
	XPO7	CFDP1		PSMB1	OTUD1	TRNAI-UAU							ACTA2	CFDP1		WIPF1	RPL23A	KCNK5								WIPF1	PSMB1		ATF7IP		EIF6
	FRS2	RAB5A		RBM19	PHLPP1	LOC110260298							ADAMTS14	RAB5A		ZNRF2	RPL35A	KIAA0226								ZNRF2	RBM19		ATXN10		GFM1
	G3BP2	RHOB		RPS25	SKIDA1	EPPK1							ADAMTS5	RHOB		CPEB2	GJB5	KIAA1737								CPEB2	RPS25		B3GNT2		JPT1
	ETF1	TFAP2C		SERPINE2	ZNF217	LOC110260429							ADAP1	TFAP2C		PTP4A1	MUL1	KIF3A								PTP4A1	SERPINE2		BCLAF1		PATJ
	IPPK	RNF5		SQLE	C11orf57	TRNAL-CAG							ADORA2B	RNF5		AGPS	NRDC	KLF3								AGPS	SQLE		BIN1		PRPSAP1
	RAB23	PHGDH		STT3B	ABHD2	LOC110260659							AFF1	PHGDH		CNIH1	LOC100514912	LMBR1L								CNIH1	STT3B		BIRC6		PSMA3
	TOMM40L	LSM2		SUCLG1	PLEKHO1	OS9							AGO3	LSM2		DAG1	HMMR	LPAR1								DAG1	SUCLG1		BTBD10		SDF4
	FKBP1A	VAPB		TTC1	ARNTL2	PLA2G15							AGO4	VAPB		DUSP16	NDUFA1	LPAR4								DUSP16	TTC1		CCNI		UBE2S
	SLC38A2	PPT2		TNKS2	CUL2	LOC110261125							AGPAT3	PPT2		GXYLT1	KYAT1	LPPR1								GXYLT1	TNKS2		CCT4		PFAS
	AP3M1	SLC3A2		CCNG1	KIAA1147	GJB3							ALKBH1	SLC3A2		HMGB1	SPINT2	LRIG2								HMGB1	CCNG1		CHD4		EIF2A
	ESPL1	CYBRD1		MYO5A	TOB1	ATP6V0B							AMMECR1L	CYBRD1		IGF2R	GSK3A	LRRC8D								IGF2R	MYO5A		CLUH		SAMD4B
	JOSD1	CLPX		RHOQ	TRIM23	LOC110261249							ANK2	CLPX		KMT2D	RBM5	LYST								KMT2D	RHOQ		CNOT1		API5
	ADGRL2	SAMD8		SMC2	TUT1	GCSH							AP1S1	SAMD8		MLXIP	CKAP2	MAEA								MLXIP	SMC2		COX4I1		PSMA7
	ALG3	RAB35		EIF4A3	ZADH2	LOC110261480							AP1S2	RAB35		NAA50	DDX39A	MAFG								NAA50	EIF4A3		COX5A		SLC15A1
	ATP7B	TTC14		MDN1	RECK	LOC110261483							ARFGEF1	TTC14		TRPM7	WARS1	MAP3K1								TRPM7	MDN1		COX7A2L		F2RL1
	AUP1	RAB2A		GNG5	DNAAF5	LOC110261485							ASF1A	RAB2A		WDR82	LSM7	MAP3K3								WDR82	GNG5		CSNK1A1		BUB3
	DHFR	MRS2		SH3BP4	IFT74	LOC110261486							ATL2	MRS2		UBE2K	PSMD8	MAPK14								UBE2K	SH3BP4		CXADR		ATP6AP1
	DNAJA3	IMP3		ARL8B	IKBKB	LOC110261487							ATP10B	IMP3		PCNP	GALNT11	MAPRE2								PCNP	ARL8B		DDX46		COPB2
	EDRF1	SDCBP		COX7A2L	JDP2	LOC110261488							ATP11B	SDCBP		ACER3	RPL39	2004-03-01								ACER3	COX7A2L		DDX6		HSD17B10
	EIF4B	NAB1		EWSR1	MAFB	LOC110261489							ATP8A1	NAB1		ADAM9	TRAP1	MBOAT2								ADAM9	EWSR1		DUT		NOP53
	ELMO2	SMC3		GRHL1	PIK3R3	H1-5							B3GNT1	SMC3		AIFM1	TAX1BP3	MED6								AIFM1	GRHL1		FAM160B1		PSMD12
	ENTPD6	ZBTB10		PHLDB2	SPRY2	LOC110261735							B4GALT5	ZBTB10		AKAP13	ACAA1	MMP11								AKAP13	PHLDB2		FAM83F		PSMD13
	GCLC	RANBP1		SACM1L	VCPKMT	LOC110262100							BAK1	RANBP1		AKIRIN2	PINK1	MSTN								AKIRIN2	SACM1L		FKBP3		TJP2
	KDM3A	HIC2		CMPK1	WWTR1								BAP1	HIC2		AMOT	CCNB1IP1	MTMR14								AMOT	CMPK1		FUCA1		NDUFB5
	KLHDC10	ESRRB		MAP2K1	CREB1								BCL3	ESRRB		ARHGAP5	OGDH	MYO18A								ARHGAP5	MAP2K1		FXR1		RPS16
	NSUN2	BAZ1A		KLF6	FUT10								BCL9L	BAZ1A		ASB4	BOP1	MYOCD								ASB4	KLF6		GNAI2		PTMS
	PPAN	MED13L		AMD1	MTX3								BEND7	MED13L		ATF7IP	PABPC4	NCMAP								ATF7IP	AMD1		GNAS		ATP1B3
	RND3	ULK1		AP2A2	FOS								BRSK1	ULK1		ATRN	ANXA6	NCOA3								ATRN	AP2A2		GORASP2		DLGAP5
	SLC35A4	TRAM1		ASNS	C5orf51								C11orf87	TRAM1		ATXN10	NAPA	NDEL1								ATXN10	ASNS		GPBP1		RPL13A
	SMURF1	NDFIP2		BTF3	BDNF								C15orf27	NDFIP2		B3GNT2	SAMD4B	NDRG2								B3GNT2	BTF3		HIGD1A		SINHCAF
	SNRPC	CPNE3		CLIC1	EZH1								C17orf70	CPNE3		BCLAF1	LOC100516279	NEK9								BCLAF1	CLIC1		HINT1		SPART
	TOP1	UHMK1		DDX46	RAB12								C1orf21	UHMK1		BIN1	LOC100516295	NEUROG1								BIN1	DDX46		HSPA8		GART
	XYLT2	KRT8		DHX9	RPRD1B								C6orf57	KRT8		BIRC6	CARS1	NFATC3								BIRC6	DHX9		IDH1		MRPL22
	KIF5B	DNAJC13		DSP	TCF4								CABP1	DNAJC13		BTBD10	RPS25	NFIC								BTBD10	DSP		IDH3A		MUL1
	CDH1	ABCA1		GATA3	APPL1								CACNG2	ABCA1		CCNI	RPL38	NOS1								CCNI	GATA3		IER2		PSMB7
	EIF3C	CCN2		LTN1	ATXN7								CALCR	CCN2		CCT4	NDUFS1	NRARP								CCT4	LTN1		IL6ST		SSB
	GTF2E1	WASHC5		PDLIM7	GNAL								CAMK1G	WASHC5		CHD4	LOC100516480	NRP1								CHD4	PDLIM7		LLGL2		VDAC2
	HNRNPK	SSB		RBM39	TMEM9B								CAMKK1	SSB		CLUH	TUFM	NRSN1								CLUH	RBM39		LMNB1		DNTTIP2
	PBRM1	CPSF6		RBM5	SERPINH1								CBFA2T3	CPSF6		CNOT1	PRKCSH	NRXN1								CNOT1	RBM5		MAPK1IP1L		MCCC2
	RRM1	DST		RPIA	ACSL4								CBFB	DST		COX4I1	MARS1	NUDT10								COX4I1	RPIA		MICALL1		SLBP
	STX12	TMTC3		RPS4X	MAP1B								CBX8	TMTC3		COX5A	HIBADH	OXTR								COX5A	RPS4X		MIEF1		UQCRQ
	ZNF618	HECTD1		SNX6	NR2C2								CCDC126	HECTD1		COX7A2L	ABHD18	PDGFRB								COX7A2L	SNX6		MINPP1		CLPTM1L
	ARPC5	CDKN1A		SUN2	RNF144B								CCDC152	CDKN1A		CSNK1A1	C10H1orf115	PDPR								CSNK1A1	SUN2		MTA2		DDIT3
	SUPT5H	CUTA		TIA1	SREK1								CCNK	CUTA		CXADR	LSR	PHACTR2								CXADR	TIA1		MTFR1		EEF1A2
	TPGS2	COX6A1		USP7	E2F1								CDC42SE1	COX6A1		DDX46	CHCHD5	PI4K2B								DDX46	USP7		NAB1		PLCB3
	BTN3A3	MINPP1		HMGCS1	FOXG1								CENPBD1	MINPP1		DDX6	RPS8	PIGH								DDX6	HMGCS1		NBR1		PRELID1
	IGDCC4	PRDX4		CEP350	GJA1								CERS1	PRDX4		DPY30	MFSD8	PLBD2								DPY30	CEP350		NCOR1		YKT6
	SP4	ANP32B		KIAA0930	TXNDC5								CKAP4	ANP32B		DUT	COPG1	PLCB1								DUT	KIAA0930		NDUFA3		ZMYM1
	ETS1	ACAT2		ACTR2	BIRC5								CLASP2	ACAT2		FAM160B1	EIF3G	PPARG								FAM160B1	ACTR2		NDUFA7		CHCHD5
	FAM222B	SEC63		APEX1	ACVR2B								CLDN14	SEC63		FAM83F	ASRGL1	PPM1E								FAM83F	APEX1		NF2		RPL37
	AKT3	CCDC186		IPO7	CCND2								CNNM2	CCDC186		FKBP3	EIF3K	PPME1								FKBP3	IPO7		NUP50		PPIA
	ERO1A	C1H9orf16		RMND5A	AKAP8								COL15A1	C1H9orf16		FUCA1	LOC100517116	PPP2R2A								FUCA1	RMND5A		OTUD4		NDUFA6
	FZD5	CHCHD10		PSME3	FAM103A1								COLGALT2	CHCHD10		FXR1	RPS5	PRKAR2A								FXR1	PSME3		OXA1L		SRP14
	ZNF800	MARCHF7		AMMECR1	SLC16A9								COX8C	MARCHF7		GNAI2	LOC100517166	PRKCE								GNAI2	AMMECR1		PDIA5		NDUFS1
	NRAS	SMC4		GLO1	CDK19								CPEB3	SMC4		GNAS	TASOR2	PRR15								GNAS	GLO1		PHB		PAICS
	PHACTR4	EGLN3		DYRK1A	C21orf91								CSNK1G1	EGLN3		GORASP2	NPAS1	PSAT1								GORASP2	DYRK1A		PIGA		HBS1L
	LBR	CREG1		EFTUD2	ITGB3								CSNK2A1	CREG1		GPBP1	RPL27A	RAB33B								GPBP1	EFTUD2		PLCD1		RPL7L1
	ARHGAP32	TMBIM1		MFF	NCAPD2								CSRP2	TMBIM1		HIGD1A	SEC61G	RAB38								HIGD1A	MFF		PLP2		TRIP13
	NFKB1	KTN1		U2SURP	PIM1								CTAGE5	KTN1		HINT1	HUWE1	RAG1								HINT1	U2SURP		PNPO		CLPTM1
	PLEKHO2	SPART		DST	SLC5A6								CTD-2140B24.4	SPART		HSPA8	TMEM258	RCOR1								HSPA8	DST		POLDIP2		NDUFS7
	PPP1R12C	RHOBTB2		NAA25	TUBB2A								DCAF8	RHOBTB2		IDH1	MAPK8IP1	RGPD8								IDH1	NAA25		PRR13		NPAS1
	RPL3	PEA15		BBX	ADAM10								DCP1A	PEA15		IDH3A	PGLS	RMI2								IDH3A	BBX		PRUNE2		AHCY
	SLC39A6	LYPLA1		QDPR	AGPAT3								DDI2	LYPLA1		IER2	CRB3	RNF122								IER2	QDPR		PSMB2		CHCHD3
	PEG10	RPP21		TMEM30A	ANKRD13C								DDIT4	RPP21		IL6ST	PRPSAP1	RP11-407N17.3								IL6ST	TMEM30A		PTPN3		LAMA5
	ZNF264	ERH		SPEN	COL3A1								DEPDC1B	ERH		LLGL2	NSA2	RUFY3								LLGL2	SPEN		RAB11FIP1		NELFE
	TUBB	FAM204A		CANX	DOCK5								DLG5	FAM204A		LMNB1	PSMD13	SEH1L								LMNB1	CANX		RCC2		HSD17B12
	RRAGD	LPCAT4		ARFGEF2	FAS								DNAH17	LPCAT4		MAPK1IP1L	RPL34	SEMA4C								MAPK1IP1L	ARFGEF2		RHOB		SNRPD3
	ZNF460	CD164		GSS	FRYL								DTNA	CD164		MICALL1	SARNP	SFMBT1								MICALL1	GSS		RIOK3		BAG1
	EIF4A2	RAP1B		KIF11	IFNE								E2F3	RAP1B		MIEF1	NOLC1	SGCB								MIEF1	KIF11		RPN1		BEX4
	ENPP4	OTUD7B		RPL7A	IMPDH1								EDARADD	OTUD7B		MINPP1	NDUFA12	SIPA1L2								MINPP1	RPL7A		RPS3		CRYZ
	CD180	OGA		SLC3A2	LANCL1								EDNRA	OGA		MTA2	USP54	SLC25A24								MTA2	SLC3A2		RWDD1		GPX6
	FOXO1	SEMA4D		TYMS	MSL1								EGLN2	SEMA4D		MTFR1	MCCC2	SLC27A1								MTFR1	TYMS		SAR1A		NDUFA9
	CCT6A	MTCH1		RPL24	NBEA								EGR3	MTCH1		NAB1	RPS19	SLC2A4RG								NAB1	RPL24		SDCBP		POF1B
	RNF168	PPIF		PSMB5	PPARG								EIF2B5	PPIF		NBR1	NOL9	SLC35F4								NBR1	PSMB5		SERBP1		GSN
	SSRP1	MPP5		KIAA1109	RASEF								ELOVL3	MPP5		NCOR1	PEBP1	SLC39A13								NCOR1	KIAA1109		SLC12A6		SNU13
	FNDC3A	GSS		RAPGEF2	SCAMP5								ERBB2	GSS		NDUFA3	XPO6	SLC39A14								NDUFA3	RAPGEF2		SLC20A1		HGS
	CAMSAP1	SSR1		UBE2H	2007-09-01								ERCC6	SSR1		NDUFA7	CERT1	SLC39A9								NDUFA7	UBE2H		SLC2A1		PPIB
	AMOT	RAB25		PPP6R3	TBC1D20								ERGIC2	RAB25		NF2	CHCHD2	SLC5A6								NF2	PPP6R3		SLC7A5		CD9
	ATG2B	ARL6IP6		RAB11FIP4	TDG								ERRFI1	ARL6IP6		NUP50	ATF7	SLC6A17								NUP50	RAB11FIP4		SNX4		NDUFA10
	FASLG	FKBP3		RPS9	THOP1								ESR1	FKBP3		OTUD4	MAN2B1	SNRK								OTUD4	RPS9		SRCAP		PPP1R14B
	KLF10	ARHGAP29		GMFB	TM4SF1								EVA1A	ARHGAP29		OXA1L	MRPL11	SNX27								OXA1L	GMFB		STX7		PRELID3B
	POLDIP3	TBX3		SYPL1	VPS41								FAM107B	TBX3		PDIA5	AMDHD2	SOCS1								PDIA5	SYPL1		STYX		TOP2B
	RNFT1	RAB3GAP1		REEP5	CHEK1								FAM126B	RAB3GAP1		PHB	ATP6V0C	SP6								PHB	REEP5		SYNCRIP		RPL10A
	SEMA6A	TOMM20		EGLN3	CPA4								FAM184A	TOMM20		PIGA	RPS27	SPG20								PIGA	EGLN3		TBC1D9		HSP90AB1
	TOPBP1	EZR		WDR82	EIF5								FAM3C	EZR		PLCD1	TTC1	STK32B								PLCD1	WDR82		TEAD1		ATP6V0D2
	FMNL3	LYN		COPG1	GPATCH8								FAM43A	LYN		PLP2	CKAP5	SUV420H2								PLP2	COPG1		TGFBR1		DDT
	ZNF644	BZW1		LMNA	WEE1								FAM89B	BZW1		PNPO	MFSD12	SYNDIG1								PNPO	LMNA		TIA1		MRPL9
	ZNRF3	RIMKLB		MYBBP1A	BAG4								FGF11	RIMKLB		POLDIP2	ATP6V0A4	SYNE1								POLDIP2	MYBBP1A		TLK1		NDUFC2
	CDK1	IPO5		MYH10	ZNF578								FOXA1	IPO5		PRR13	SLC49A4	SYT2								PRR13	MYH10		TLK2		MRPS15
	EDEM3	HEATR5A		NCOA6	ANKRD46								FRK	HEATR5A		PRUNE2	ELOB	TFAP2E								PRUNE2	NCOA6		TMEM33		BCAP31
	UBXN2B	RNF10		SLC25A3	C21orf62								FRMD4A	RNF10		PSMB2	LOC100519675	THSD7A								PSMB2	SLC25A3		TMEM86A		GPX1
	CTPS1	DESI1		PARP1	CASP9								FUT4	DESI1		PTPN3	F2RL1	TMED5								PTPN3	PARP1		TMEM9		NOL9
	NUCB2	STK17B		PTBP3	COL5A2								FZD3	STK17B		RAB11FIP1	PSMD6	TMEM110								RAB11FIP1	PTBP3		TOP1		RANBP1
	APLP2	SMS		SUZ12	DMTF1								G3BP2	SMS		RCC2	LOC100519934	TMEM135								RCC2	SUZ12		TRRAP		TIGAR
	C11orf24	FAM160B1		AP1G1	EID2B								GADD45A	FAM160B1		RHOB	NEDD8	TMEM136								RHOB	AP1G1		TUBA1A		AIMP1
	CNEP1R1	CHTOP		SMARCA5	IVNS1ABP								GLUD1	CHTOP		RIOK3	NDUFS6	TMEM9B								RIOK3	SMARCA5		U2SURP		ALYREF
	RWDD1	SMG5		CPPED1	LCP1								GMNC	SMG5		RPN1	WASHC4	TMTC2								RPN1	CPPED1		UBASH3B		SF3A1
	BCL6	SLC39A1		NUP153	MCM3AP								GOLGA6A	SLC39A1		RPS3	TMX2	TNF								RPS3	NUP153		UBC		ATIC
	FAM8A1	DDX21		PDCD11	MED22								GOLGA6B	DDX21		RWDD1	TRIR	TP63								RWDD1	PDCD11		VPS13C		SEM1
	HIPK2	ESPL1		RPN2	MYO9A								GOLGA6C	ESPL1		SAR1A	BUD31	TRIM67								SAR1A	RPN2		WDR1		SLC25A43
	HIST2H2BF	UBE2C		TCP1	NMD3								GOLGA6D	UBE2C		SDCBP	GET3	TRPC6								SDCBP	TCP1		WDR26		CAPNS1
	MTR	SORBS1		PRDX3	PGD								GPC6	SORBS1		SERBP1	RBM42	TSC1								SERBP1	PRDX3		WTAP		NDUFS5
	NUP214	YWHAB		GXYLT1	PLOD1								GPR133	YWHAB		SLC12A6	TOMM5	TXLNG								SLC12A6	GXYLT1		ZFP91		EMC8
	ST3GAL5	PSAP		HNRNPA1	PPARGC1B								GPR157	PSAP		SLC20A1	MRPL38	UBA6								SLC20A1	HNRNPA1		ABCB6		RSL24D1
	TCEAL1	MTDH		ATP8A1	RABL6								GPSM1	MTDH		SLC2A1	MYBBP1A	ULK2								SLC2A1	ATP8A1		ABCE1		TOMM70
	TNFAIP3	ARPC2		ATXN10	SCAF11								GRAMD2	ARPC2		SLC7A5	ACADVL	USP12								SLC7A5	ATXN10		ABRACL		DDX39B
	UBN1	SUDS3		CAT	SGPP1								GRHL1	SUDS3		SNX4	BCAP31	VOPP1								SNX4	CAT		ACLY		HIBADH
	ZFP28	STX7		CCNYL1	SLC39A14								GSKIP	STX7		SRCAP	TOMM22	VPS13B								SRCAP	CCNYL1		ACSL1		NDUFA2
	HIST1H2BK	RAP1A		CRK	STXBP3								H2AFX	RAP1A		STX7	CLPTM1L	WASF1								STX7	CRK		ACTB		NFKBIB
	SUPT16H	WDR61		CTNNB1	SUN1								HAPLN1	WDR61		STYX	LOC100520817	WHAMM								STYX	CTNNB1		AEBP2		RPL32
	ZNF267	APOA2		DGKZ	TASP1								HCFC2	APOA2		SYNCRIP	PRICKLE4	ZBTB39								SYNCRIP	DGKZ		AGTRAP		RPL7
	AFTPH	APOOL		FAU	TRIO								HEG1	APOOL		TBC1D9	ATP5MD	ZBTB8B								TBC1D9	FAU		ALCAM		SNRPB
	AGL	RRAGA		GPD1L	OIP5								HIC2	RRAGA		TEAD1	RPL18A	ZC3H8								TEAD1	GPD1L		ALDH4A1		ANXA5
	ASCC3	RWDD1		HSPH1	BMP1								HMGB3	RWDD1		TGFBR1	NDUFA2	ZCCHC2								TGFBR1	HSPH1		AMT		RPL35
	ATG5	VPS18		IARS2	CD69								HOMER1	VPS18		TIA1	NIPSNAP2	ZNF268								TIA1	IARS2		ANKRD50		PSMD3
	ATP1A1	SP3		IDH1	COG3								HOXA11	SP3		TLK1	SLC13A5	ZNF367								TLK1	IDH1		ANXA2		VPS18
	BSG	PRUNE2		MYO1E	COL15A1								HOXD4	PRUNE2		TLK2	PAICS	ZNF593								TLK2	MYO1E		AP2B1		ALKBH5
	CAP1	ELOC		PDIA4	CPEB1								IGJ	ELOC		TMEM33	LOC100521431	ZNF697								TMEM33	PDIA4		ARF3		TMX2
	CBX2	FNDC3B		PLXNA1	CPTP								IL1RAP	FNDC3B		TMEM86A	KARS1	ZNF699								TMEM86A	PLXNA1		ARFGEF2		IMP3
	CNOT7	EEA1		POLR2E	DMXL2								ITPKC	EEA1		TMEM9	NDUFA10	ZNF652								TMEM9	POLR2E		ARL1		ABHD12
	DTL	UBA3		PPP2R5A	DNAJB12								KCNK5	UBA3		TOP1	ATP6V0D2	B3GAT1								TOP1	PPP2R5A		ARL4C		SGPP2
	ERAP1	HENMT1		RBM17	ETFRF1								KIAA0226	HENMT1		TRIAP1	EIF3I	C9orf69								TRIAP1	RBM17		ARPC4		NIFK
	FBXO10	NAXD		RPL39	GCNT2								KIAA1737	NAXD		TRRAP	LOC100521518	CAPRIN2								TRRAP	RPL39		ASXL2		TMEM214
	HK1	SNRPD3		SCAF8	GTF3C2								KIF3A	SNRPD3		TUBA1A	NBAS	CCNA2								TUBA1A	SCAF8		ATP6V1C2		S100A11
	JADE3	GLMP		SLC37A1	IKZF1								KLF3	GLMP		U2SURP	SRRM1	COL4A1								U2SURP	SLC37A1		ATXN2L		ANXA6
	MBNL1	TCP1		STUB1	KLRC1								KLF6	TCP1		UBASH3B	RPL24	DNM3								UBASH3B	STUB1		AURKA		CTSV
	NEMP1	PTAR1		UBE2L3	NPAS2								LMBR1L	PTAR1		UBC	LOC100521680	DZIP1								UBC	UBE2L3		BAG6		JUND
	PBXIP1	NUP188		UQCRC2	NPR3								LPAR1	NUP188		VPS13C	NAAA	FASLG								VPS13C	UQCRC2		BAZ1A		CCNB1IP1
	PLA2G4F	BAZ2A		UBN2	PEX12								LPAR4	BAZ2A		WDR1	MRPL39	FASTK								WDR1	UBN2		BCAT1		EIF3H
	PTENP1	HERC1		VCP	PSMD5								LPPR1	HERC1		WDR26	MRPL54	GRM1								WDR26	VCP		BLCAP		MDK
	RP2	DDX18		CDKN1A	RBM6								LRBA	DDX18		WTAP	NDUFS8	HOXA10								WTAP	CDKN1A		CAB39		TJP3
	TKT	SNX1		ABL2	RNF144A								LRIG2	SNX1		ZFP91	FKBP8	HOXB8								ZFP91	ABL2		CALM3		ERH
	TNPO1	NUP153		NFE2L1	SASS6								LRRC8D	NUP153		ABCB6	CYSTM1	KCNK2								ABCB6	NFE2L1		CCNY		MIOX
	ARIH1	IBTK		SESN2	SELENBP1								LYST	IBTK		ABCE1	ANXA5	MAP7D1								ABCE1	SESN2		CDA		RPL23A
	YTHDC1	PTPRK		IGF2BP1	SLC25A29								MAEA	PTPRK		ABRACL	SF3B2	MED12L								ABRACL	IGF2BP1		CDK2AP1		KRT8
	LYSMD3	CSRP2		GPBP1L1	SMG6								MAFG	CSRP2		ACLY	API5	MNT								ACLY	GPBP1L1		CDKN1A		CLDN4
	FBXW2	CCNC		ESRP1	TAF4								MAP3K1	CCNC		ACSL1	SRP14	MVB12B								ACSL1	ESRP1		CDV3		SFN
	EML4	DCAF8		WDFY3	TESK1								MAP3K3	DCAF8		ACTB	PDIA4	PELI1								ACTB	WDFY3		CGN		RPS19
	MMP2	KLF10		HMGB1	UHRF2								MAPK14	KLF10		AEBP2	EFTUD2	PHAX								AEBP2	HMGB1		CHCHD10		UBL5
	PPP2R5C	RAD23B		RAB10	UXT								MAPRE1	RAD23B		AGTRAP	CEBPZOS	PLEKHH2								AGTRAP	RAB10		CIAPIN1		FAM83H
	HNRNPF	PCMTD1		TFAM	VPS33B								MAPRE2	PCMTD1		ALCAM	RBIS	RP6-24A23.6								ALCAM	TFAM		CLN8		GON7
	STAT2	CLIP1		CNDP2	WDR74								MARCH4	CLIP1		ALDH4A1	CTSC	SALL3								ALDH4A1	CNDP2		CMTM6		NDUFB11
	SGPL1	LMBRD1		DAG1	ZBTB8OS								MBOAT2	LMBRD1		AMT	LOC100522401	SESN3								AMT	DAG1		CORO1C		TRIR
	SLC11A2	ATXN2		FAM136A	CEP135								MED6	ATXN2		ANKRD50	LOC100522418	SLC38A9								ANKRD50	FAM136A		CPPED1		CFL1
	PCDH10	ATN1		HIPK1	FICD								MGAT4A	ATN1		ANXA2	LOC100522455	SLCO5A1								ANXA2	HIPK1		CREG1		HACD2
	SDR42E1	CDK2AP1		NFE2L2	MAST3								MMP11	CDK2AP1		AP2B1	LOC100522598	SLIT1								AP2B1	NFE2L2		CTSA		S100A16
	STAG1	PDZD8		RPL8	MLLT10								MSTN	PDZD8		ARF3	LOC100522678	SOX5								ARF3	RPL8		CYBRD1		PGAM5
	IRF4	VPS13A		TNFRSF12A	PDE4D								MTMR14	VPS13A		ARFGEF2	COX8A	SPSB4								ARFGEF2	TNFRSF12A		DCBLD1
	MAGEA12	ANP32E		TRIP12	KIAA1143								MYO18A	ANP32E		ARL1	C16H5orf51	TEX2								ARL1	TRIP12		DCUN1D1
	RPL9	CCN1		WIPF1	IER3IP1								MYOCD	CCN1		ARL4C	NDUFB11	ZNF469								ARL4C	WIPF1		DDB1
	AGO4	MCU		PRRC2A	PER2								NAA25	MCU		ARPC4	NDUFV1	ZSWIM4								ARPC4	PRRC2A		DDX21
	PRRC2C	NGEF		DCAF8	ZIC5								NCMAP	NGEF		ASXL2	BEST2	PLXNC1								ASXL2	DCAF8		DGKA
	COL8A1	DDIT4		ITCH	JCAD								NCOA3	DDIT4		ATP6V0B	EIF3H	BCL2L2								ATP6V0B	ITCH		DGKZ
	NPTN	PSMD1		GABARAPL1	SOX5								NDEL1	PSMD1		ATP6V1C2	ATP6V1G3	CNOT7								ATP6V1C2	GABARAPL1		DHX15
	PHC3	RCN2		MARCKS	DNAJC28								NDRG2	RCN2		ATXN2L	BRK1	EFNB2								ATXN2L	MARCKS		DOCK6
	AMPD2	ENY2		MPP5	MYLIP								NEK9	ENY2		AURKA	SDF4	GJA9								AURKA	MPP5		DYNC1LI2
	ARMC8	RREB1		ACTG1	POLR3D								NEU1	RREB1		BAG6	NUP205	MYCBP								BAG6	ACTG1		DYRK1A
	ATF2	PSMB4		ATOX1	CSF1								NEUROG1	PSMB4		BAZ1A	SSR4	RAP2C								BAZ1A	ATOX1		EEF1B2
	BTG2	MAPK1		FKBP4	DDX3Y								NFATC3	MAPK1		BCAT1	UTP14A	TRERF1								BCAT1	FKBP4		EEF1G
	CAB39L	S100A14		SCARB2	FAM43A								NFIC	S100A14		BLCAP	ATP5F1D	ATP1A2								BLCAP	SCARB2		EIF2S1
	CCNJ	BAG6		RPA1	KRBOX4								NOS1	BAG6		CAB39	MAD2L1	BCL9								CAB39	RPA1		EIF2S2
	CDK8	PABPC1		RPS17	MZT1								NRARP	PABPC1		CALM3	HSD17B14	CTNND2								CALM3	RPS17		EIF3L
	CTSD	RAB8B		SMARCC1	PIP4P1								NRP1	RAB8B		CCDC50	SEPTIN11	DIRAS1								CCDC50	SMARCC1		EIF4E
	DBF4	GCLM		UBA2	PRSS22								NRSN1	GCLM		CCNY	LOC100523526	DUSP6								CCNY	UBA2		EIF4E2
	DDX54	GRHPR		SMC1A	TTLL5								NRXN1	GRHPR		CDA	POF1B	EDA								CDA	SMC1A		EIF5A
	DIAPH1	MICALL1		PTP4A1	PURA								NUDT10	MICALL1		CDK2AP1	TBCA	HNF4G								CDK2AP1	PTP4A1		ELOVL5
	EIF2AK1	FAT1		FNIP1	CNOT2								OXTR	FAT1		CDKN1A	TOMM70	IKZF1								CDKN1A	FNIP1		ENO1
	EN2	PES1		AVL9	GLRX5								PCM1	PES1		CDV3	ILVBL	ISL1								CDV3	AVL9		EPB41
	GBF1	CALM1		CDIPT	VPS33A								PDGFRB	CALM1		CGN	NDUFB5	KLF8								CGN	CDIPT		EPN1
	HIP1R	GPX6		SET	RBFOX2								PDPR	GPX6		CHCHD10	TCEAL8	NKIRAS2								CHCHD10	SET		ERP44
	IP6K3	DENND4C		ATF3	ARAP2								PHACTR2	DENND4C		CIAPIN1	INTS1	PAN2								CIAPIN1	ATF3		ESD
	KIDINS220	TIGAR		RPLP1	FPR1								PHLDB2	TIGAR		CITED4	PACSIN2	PELI2								CITED4	RPLP1		ESPL1
	KIF1BP	M6PR		RPS27	KLC2								PI4K2B	M6PR		CLN8	TIMD4	SEC22A								CLN8	RPS27		FAM210A
	MCM3	NDUFB9		KPNA3	TANK								PIGH	NDUFB9		CMTM6	LOC100523874	SHROOM3								CMTM6	KPNA3		FLII
	PDCD6IP	PRDX3		FOXN3	FGF2								PLBD2	PRDX3		CORO1C	SEPTIN7	SLC6A5								CORO1C	FOXN3		GALM
	POLE4	SLC46A3		ITGB1	TMED7								PLCB1	SLC46A3		CPPED1	SEPTIN8	SOGA2								CPPED1	ITGB1		GAS7
	PSKH1	MYO1E		M6PR	ATG16L1								PPARG	MYO1E		CREG1	ATP13A2	TMEM164								CREG1	M6PR		GHITM
	PTPN13	GGH		ARL1	GAK								PPM1E	GGH		CTSA	UTP20	TRIM2								CTSA	ARL1		GLTP
	QARS	TMEM30A		ITM2B	ND2								PPME1	TMEM30A		CYBRD1	SLC25A13	TSPAN18								CYBRD1	ITM2B		GNB1
	RFWD2	ABHD4		RAB3GAP2	PITHD1								PPP2R2A	ABHD4		DCBLD1	MRPL28	USP42								DCBLD1	RAB3GAP2		GOT1
	RNF38	UBE2L3		RPS15	PLXNC1								PRKAR2A	UBE2L3		DCUN1D1	PATJ	XKRX								DCUN1D1	RPS15		GPBP1L1
	SLC2A3	KRTCAP2		RPS8	TUSC2								PRKCE	KRTCAP2		DDB1	LOC100524254	ZCCHC3								DDB1	RPS8		HERPUD2
	STRIP1	SLC25A1		TBC1D9	ZNF507								PRR15	SLC25A1		DDX21	GPAT3	ZDHHC23								DDX21	TBC1D9		HEXA
	TBC1D14	CCT3		UBE2C	KREMEN1								PSAT1	CCT3		DGKA	HSD17B10	ASXL3								DGKA	UBE2C		HIP1
	THUMPD1	SSR2		GNS	THBS1								PSEN1	SSR2		DGKZ	UQCRQ	DNAL1								DGKZ	GNS		HYOU1
	TUSC3	SOD2		ZNF207	TET3								RAB33B	SOD2		DHX15	SEM1	KLHL3								DHX15	ZNF207		IPO9
	UHRF1	SARAF		AFDN	ITGB8								RAB38	SARAF		DOCK6	PSMD12	PLXNA2								DOCK6	AFDN		ISCU
	XK	URM1		AHCYL1	OSBPL3								RAG1	URM1		DPP3	LOC100524542	RFX7								DPP3	AHCYL1		KDM3A
	MIA3	SYNCRIP		ARF4	PIK3CD								RCBTB1	SYNCRIP		DYNC1LI2	BCL7C	USP31								DYNC1LI2	ARF4		KIF13B
	ROCK2	ATP6V1G1		ATAD1	RRN3								RCOR1	ATP6V1G1		DYRK1A	LOC100524554	FIGN								DYRK1A	ATAD1		KLF10
	KPNA2	ROMO1		BTBD10	RTN4								RGPD8	ROMO1		EEF1B2	TMEM214	ACVR1B								EEF1B2	BTBD10		KPNA3
	MCFD2	MAN2A2		C1GALT1	ACTA1								RMI2	MAN2A2		EEF1G	RNPEP	CC2D1B								EEF1G	C1GALT1		KPNA4
	SIK1	PSMA3		CALD1	CD274								RNF122	PSMA3		EIF2S1	UQCRC2	CCDC71L								EIF2S1	CALD1		LEPR
	TMEM2	CTBP2		CKAP2	FAM46C								RP11-407N17.3	CTBP2		EIF2S2	NDUFA9	CDK17								EIF2S2	CKAP2		LRPAP1
	RBM12B	RPN2		CLTA	KPNA5								RPS6KB1	RPN2		EIF3L	ME2	CHST1								EIF3L	CLTA		LSM12
	DYNC1LI2	NDUFA8		COPB1	INSIG1								RREB1	NDUFA8		EIF4E	LOC100524727	CLCN5								EIF4E	COPB1		LTN1
	TP53INP1	RPL8		CYSTM1	EIF5A2								RUFY3	RPL8		EIF4E2	DOCK1	CSF1								EIF4E2	CYSTM1		LUC7L3
	APP	LGMN		DCUN1D1	BAZ2B								SALL4	LGMN		EIF5A	SGPP2	CSRNP2								EIF5A	DCUN1D1		MAP2K2
	CHD1	TSPAN14		DDX17	KCNC4								SECISBP2L	TSPAN14		ELOVL5	MORF4L2	CTTNBP2NL								ELOVL5	DDX17		MARK2
	CIT	RSRC2		ELOB	RAB19								SEH1L	RSRC2		ENO1	SNRPD1	FAM78A								ENO1	ELOB		MAT2A
	CRX	PRAP1		FCHO2	ITGA2								SEMA4B	PRAP1		EPB41	LOC100524873	FOXG1								EPB41	FCHO2		MGA
	E2F5	SRSF5		GNAS	ASB3								SEMA4C	SRSF5		EPN1	TBC1D23	HIAT1								EPN1	GNAS		MLF2
	MARS2	SCAMP2		HEATR1	HIVEP1								SFMBT1	SCAMP2		ERP44	DARS1	HIC1								ERP44	HEATR1		MOB1A
	OTUD1	ARPC3		KIF20A	IRAK1								SGCB	ARPC3		ESD	MCRIP2	HOXA9								ESD	KIF20A		MTHFD2
	PHLPP1	TNKS2		KRAS	KDR								SIPA1L2	TNKS2		ESPL1	ATP6V0D1	KIAA1462								ESPL1	KRAS		MYL6
	SKIDA1	RTRAF		MRS2	MORC3								SLC25A24	RTRAF		FAM210A	AASDHPPT	LGALSL								FAM210A	MRS2		NCOA6
	VPS4B	WDR3		NUDT4	POLR3E								SLC27A1	WDR3		FLII	NDUFB3	LIF								FLII	NUDT4		NPC2
	ZNF217	HEATR1		PSMD6	RASAL2								SLC2A4RG	HEATR1		GALM	C17H20orf27	MAPK8								GALM	PSMD6		NPTN
	NUCKS1	RHOV		PSME4	SPTLC1								SLC35F4	RHOV		GAS7	PLCB3	MEX3B								GAS7	PSME4		NUCB1
	C11orf57	DYNC1I2		RALA	NAA30								SLC39A13	DYNC1I2		GHITM	POLDIP3	MLLT6								GHITM	RALA		NUDC
	ABHD2	STK24		RFK	PKNOX1								SLC39A14	STK24		GLTP	MRPS30	MPRIP								GLTP	RFK		NUP153
	ARL6IP1	CD2AP		RPL36	STK38								SLC39A9	CD2AP		GNB1	ALDH3A2	MTSS1L								GNB1	RPL36		ODF2
	PLEKHO1	LAMP2		RPS18	CDKN1C								SLC5A6	LAMP2		GNG10	AARS1	NRAS								GNG10	RPS18		OGT
	ARNTL2	GTF2A1		SDHA	CXCL11								SLC6A17	GTF2A1		GOT1	UBA1	NXT2								GOT1	SDHA		OSTM1
	CUL2	SNRPC		TMSB10	DCTD								SNRK	SNRPC		GPBP1L1	LOC100525472	PCYT1B								GPBP1L1	TMSB10		P4HB
	KIAA1147	NUS1		UBE2R2	EXOC6B								SNX27	NUS1		HERPUD2	IMPDH2	PDE7B								HERPUD2	UBE2R2		PA2G4
	TOB1	GOLT1B		USP8	FADS2								SOCS1	GOLT1B		HEXA	TPX2	PDP2								HEXA	USP8		PAK4
	TRIM23	RAB13		ZFYVE16	FAR1								SP1	RAB13		HIP1	UBAP2	PHF19								HIP1	ZFYVE16		PALLD
	TUT1	MTHFD1L		CLUH	FN1								SP6	MTHFD1L		HYOU1	COPE	RBFOX2								HYOU1	CLUH		PAN3
	DVL3	APEX1		EXOC5	GABBR1								SPG20	APEX1		IPO9	SLC66A3	SIK1								IPO9	EXOC5		PDCD11
	ZADH2	ILF2		PCGF5	LAMC2								SPTY2D1	ILF2		ISCU	LOC100525821	SMAD5								ISCU	PCGF5		PDGFC
	CSDE1	MRPS18A		AFF1	MEF2A								STK32B	MRPS18A		KDM3A	LOC100525845	SNX12								KDM3A	AFF1		PDZD8
	RECK	NACA		HIF1AN	POLR3H								SUV420H2	NACA		KIF13B	ABHD11	SREK1IP1								KIF13B	HIF1AN		PGRMC2
	ACSL1	PKN2		PPP1R12A	RDX								SYNDIG1	PKN2		KLF10	SNRPG	ST8SIA3								KLF10	PPP1R12A		PHF3
	CKAP5	SNX6		SS18	RPS6KA3								SYNE1	SNX6		KPNA3	CYC1	SYT1								KPNA3	SS18		PHGDH
	COPS3	PGAM1		FRMD6	STAT6								SYT2	PGAM1		KPNA4	DHFR	TGFB2								KPNA4	FRMD6		PIK3R1
	DNAAF5	MPC2		HSPA4	TAF9B								TAB3	MPC2		LEPR	LOC100525935	XRN1								LEPR	HSPA4		PIP4K2A
	IFT74	CEPT1		IFRD1	WDR4								TFAP2E	CEPT1		LIPH	EIF2S3	YPEL2								LIPH	IFRD1		POLR1D
	IKBKB	ATP5PB		MYBL2	WNT3A								THSD7A	ATP5PB		LRPAP1	LARS1	ZNF395								LRPAP1	MYBL2		POU5F1
	JDP2	WIPF1		PSMC4	DDAH1								TMED5	WIPF1		LSM12	INPP5D	MBNL1								LSM12	PSMC4		PPID
	MAFB	MORF4L1		YBX1	FOXA1								TMEM110	MORF4L1		LTN1	POLB	AFF3								LTN1	YBX1		PRKAR1A
	PIK3R3	RALGAPA2		UBE2I	SERPINC1								TMEM135	RALGAPA2		LUC7L3	SCPEP1	ATP8B1								LUC7L3	UBE2I		PRRC2C
	PSMD2	THOC2		SLC31A1	USP28								TMEM136	THOC2		MAP2K2	PRPF8	B4GALT2								MAP2K2	SLC31A1		PRSS8
	RPS10	SF3A1		YAP1	RHBDF2								TMEM9B	SF3A1		MARK2	KIF11	CACHD1								MARK2	YAP1		PSMD14
	SMARCA4	MYOF		ATP6V0D1	KIAA0100								TMTC2	MYOF		MAT2A	FANCL	CDKN1C								MAT2A	ATP6V0D1		PTCD3
	SPRY2	EEF1B2		C1QBP	PCMTD2								TNF	EEF1B2		MGA	TARS1	CRAMP1L								MGA	C1QBP		PTK2B
	VCPKMT	ATP6V1C1		PDIA5	GPAT4								TP63	ATP6V1C1		MLF2	PFAS	EBF4								MLF2	PDIA5		PUF60
	NOLC1	STAG2		RPL36A	DOCK9								TPM3	STAG2		MOB1A	LOC100620238	EREG								MOB1A	RPL36A		RABAC1
	PABPC1	RRBP1		TRIM71	FBXO11								TRAPPC8	RRBP1		MPZL2	PSMA2	EVI5L								MPZL2	TRIM71		RBBP4
	WWTR1	CNIH1		RPS27A	MTF1								TRIM67	CNIH1		MTHFD2	GFM1	FRY								MTHFD2	RPS27A		RBX1
	CREB1	GORASP2		WDR26	PBX3								TRIP12	GORASP2		MYL6	ALYREF	GAP43								MYL6	WDR26		RFK
	FUT10	SERF2		EEF2	PDIA6								TRPC6	SERF2		NCOA6	LOC100620498	GPR174								NCOA6	EEF2		RHOV
	MTX3	APH1A		ILF3	PPIL1								TSC1	APH1A		NPC2	RNASEK	GPT2								NPC2	ILF3		RIT1
	FOS	OXA1L		NAA15	SYNE2								TXLNG	OXA1L		NPTN	GART	H3F3C								NPTN	NAA15		RNF138
	OGT	RPS24		RPS3	LCOR								UBA6	RPS24		NUCB1	PDCD6	MTMR10								NUCB1	RPS3		RNMT
	SEC61A1	ITPR3		SHCBP1	ATP2B1								UBR4	ITPR3		NUDC	NDUFV3	MUM1L1								NUDC	SHCBP1		RPL14
	C5orf51	AP3M1		RSL1D1	DCTN4								ULK2	AP3M1		NUP153	CSKMT	NEURL4								NUP153	RSL1D1		RPN2
	BAX	MRPL15		HNRNPU	EPHA7								USP12	MRPL15		ODF2	C3H16orf72	PAQR9								ODF2	HNRNPU		RSRC2
	BDNF	MGMT		LRRC8A	MFN2								VOPP1	MGMT		OGT	LOC100621006	PCDH1								OGT	LRRC8A		SAFB
	CNOT1	FMR1		TET1	MOAP1								VPS13B	FMR1		OS9	MFSD1	PEX5								OS9	TET1		SAMD8
	EZH1	GON7		MFAP3	NDE1								VPS4A	GON7		OSTM1	TIMM9	PGAP1								OSTM1	MFAP3		SEC61A1
	RAB12	XPO5		IGF2R	NDEL1								WASF1	XPO5		P4HB	NFKBIB	PTGFR								P4HB	IGF2R		SERPINE2
	RPRD1B	VPS26A		TBL1XR1	SOS2								WHAMM	VPS26A		PA2G4	LOC100621115	RAB3D								PA2G4	TBL1XR1		SET
	TCF4	ITGA5		UBFD1	ZNF738								ZBTB39	ITGA5		PAK4	YARS1	RNF213								PAK4	UBFD1		SFT2D1
	APPL1	CKS1B		AIFM1	KIF23								ZBTB8B	CKS1B		PALLD	SNF8	RNF43								PALLD	AIFM1		SGK1
	ATXN7	UGGT1		ALAS1	MALT1								ZC3H8	UGGT1		PAN3	MRPL37	SNAI1								PAN3	ALAS1		SGPL1
	GNAL	PSMB5		ANO6	MAP2K3								ZCCHC2	PSMB5		PDCD11	LOC100621287	SNTG1								PDCD11	ANO6		SKP1
	SMCHD1	S100A16		ASAH1	PPM1A								ZNF268	S100A16		PDGFC	BMT2	SOX11								PDGFC	ASAH1		SLC16A1
	SPAG9	MIPEP		BIRC6	XKR7								ZNF367	MIPEP		PDZD8	C2H11orf98	TMEM87A								PDZD8	BIRC6		SLC25A1
	SQSTM1	CRABP2		BRI3	PDGFB								ZNF593	CRABP2		PGRMC2	LOC100621388	WDR37								PGRMC2	BRI3		SLC26A2
	TMEM9B	GNL3		BZW2	TXLNG								ZNF697	GNL3		PHF3	TTLL12	ZBTB20								PHF3	BZW2		SLC35F6
	RAB11FIP1	ENTPD4		CIB1	C12orf4								ZNF699	ENTPD4		PHGDH	LOC100621455	BMPR2								PHGDH	CIB1		SMPD3
	ATM	PABPN1		CLN8	KANSL3								ZNF652	PABPN1		PIK3R1	ABHD12	BRWD3								PIK3R1	CLN8		SNX10
	SERPINH1	PSMC1		DCUN1D3	RLIM								B3GAT1	PSMC1		PIP4K2A	GTSF2	SNTB2								PIP4K2A	DCUN1D3		SNX3
	ACSL4	ERMP1		DLD	PIGS								C9orf69	ERMP1		PLBD1	PFKL	BCL2L11								PLBD1	DLD		SNX7
	MAP1B	MIA2		DMAC2	ABT1								CAPRIN2	MIA2		POLR1D	UBE2M	IFFO2								POLR1D	DMAC2		SPEN
	NR2C2	SEC61A1		EEF1G	STAT3								CCNA2	SEC61A1		POU5F1	ATPAF2	PLCXD3								POU5F1	EEF1G		SPTAN1
	PNRC2	NPTN		EIF2S1	PAFAH2								CDS1	NPTN		PPID	PSMB1	SRGAP3								PPID	EIF2S1		SRSF11
	RNF144B	IDE		EIF3E	RIMS3								CLIP1	IDE		PRKAR1A	APRT	ZNF609								PRKAR1A	EIF3E		SSR1
	SREK1	USP5		FTL	SNAPIN								COL4A1	USP5		PRRC2C	NDUFA13	JHDM1D								PRRC2C	FTL		SSR3
	E2F1	RAB5IF		GPD2	LDHA								DNM3	RAB5IF		PRSS8	CHMP2A	AC137932.1								PRSS8	GPD2		STK11
	FOXG1	SNX5		LAMB1	HOXA3								DZIP1	SNX5		PSMA1	GRPEL1	ACBD3								PSMA1	LAMB1		STRN
	GJA1	SNU13		MGA	ABCA3								FASLG	SNU13		PSMD14	EIF2A	ACVR1C								PSMD14	MGA		TBX3
	TXNDC5	SRPK1		MKI67	ABCB10								FASTK	SRPK1		PTCD3	MRPS15	ADCY3								PTCD3	MKI67		TFG
	SRSF1	GLDC		MOSPD1	BCAT2								GRM1	GLDC		PTK2B	ATP5PF	AK4								PTK2B	MOSPD1		TIAL1
	BIRC5	FAM83F		MRPL28	BMF								HOXA10	FAM83F		PUF60	TKTL1	ALDH1L2								PUF60	MRPL28		TIMM13
	ACVR2B	RPS10		MYO5B	CCNB2								HOXB8	RPS10		RABAC1	LOC100622481	AREL1								RABAC1	MYO5B		TMBIM6
	CCND2	VTA1		NDUFA1	COL10A1								KCNK2	VTA1		RBBP4	ST6GALNAC1	ARRDC3								RBBP4	NDUFA1		TNFRSF21
	AKAP8	RUNX1T1		NDUFB2	DDX56								MAP7D1	RUNX1T1		RBX1	RIF1	ATF2								RBX1	NDUFB2		TPP1
	FAM103A1	SENP6		NIPBL	DIMT1								MED12L	SENP6		RFK	CST6	B4GALT6								RFK	NIPBL		TRAM1
	MTDH	EIF2S1		NIPSNAP2	EMC6								MNT	EIF2S1		RHOV	HERPUD1	BACE1								RHOV	NIPSNAP2		TWF1
	SLC16A9	HNRNPF		NOP16	FAM219B								MVB12B	HNRNPF		RIT1	SEC24B	BSN								RIT1	NOP16		TYRO3
	SRPK1	SARS1		NOP56	FARP1								PELI1	SARS1		RNF138	BANF1	C1orf131								RNF138	NOP56		UBAP2L
	SCD	PLBD1		OAZ1	LSS								PHAX	PLBD1		RNMT	CEP192	C1orf226								RNMT	OAZ1		UBE2G1
	CDK19	YWHAH		ODC1	LYST								PLEKHH2	YWHAH		RPL14	MRPL9	C20orf194								RPL14	ODC1		UBE2V1
	WNK1	HNRNPH3		PAN3	MED11								RALGAPA2	HNRNPH3		RPN2	ALKBH5	C2CD5								RPN2	PAN3		UBE3A
	HMGB2	KIF13B		PC	MIS12								RP6-24A23.6	KIF13B		RSRC2	LOC100623012	C5orf30								RSRC2	PC		UBXN4
	C21orf91	SUPT16H		PCK2	MMS19								SALL3	SUPT16H		SAFB	SUPT5H	C6orf62								SAFB	PCK2		ULK1
	ITGB3	DDT		PINK1	NDC1								SESN3	DDT		SAMD8	RSL24D1	CASP10								SAMD8	PINK1		USP8
	NCAPD2	MRPS10		PSMA6	NOX4								SLC38A9	MRPS10		SEC61A1	POLR2E	CCDC88A								SEC61A1	PSMA6		UTRN
	PIM1	NUP214		RAB5A	PAM								SLCO5A1	NUP214		SERPINE2	MICOS10	CDC25B								SERPINE2	RAB5A		VAT1
	SLC5A6	SLC27A4		RNF10	PI4KB								SLIT1	SLC27A4		SET	TDGF1	CDH19								SET	RNF10		VCL
	TUBB2A	MRPL40		RNF167	PIAS3								SOX5	MRPL40		SFT2D1	LOC100623540	CEP55								SFT2D1	RNF167		VCP
	SERBP1	ABCB6		RPL17	PKD2								SPSB4	ABCB6		SGK1	SNW1	CLDN12								SGK1	RPL17		VGLL3
	ZMAT3	PDLIM1		RPL6	PLEKHB1								TEX2	PDLIM1		SGPL1	CCT8	CNOT8								SGPL1	RPL6		VMA21
	ADAM10	ANO6		RPS28	PPP6R2								WWP1	ANO6		SKP1	STIP1	CORO2B								SKP1	RPS28		VPS25
	AGPAT3	TSC22D2		SAFB	RAD51C								ZNF469	TSC22D2		SLC16A1	LRATD2	CREBL2								SLC16A1	SAFB		VPS4B
	ANKRD13C	UQCR10		SCAMP2	RAE1								ZSWIM4	UQCR10		SLC25A1	RNF151	CTIF								SLC25A1	SCAMP2		WAC
	ANKRD17	RIN3		SDHB	ROPN1L								PLXNC1	RIN3		SLC26A2	LOC100624113	DCAF7								SLC26A2	SDHB		WIPF2
	COL3A1	PRXL2A		SEC61G	SCYL1								BCL2L2	PRXL2A		SLC31A2	STRAP	DDX3Y								SLC31A2	SEC61G		YWHAQ
	DOCK5	BLCAP		SEL1L	SEC11A								CNOT7	BLCAP		SLC35F6	LOC100624149	DGKE								SLC35F6	SEL1L		ZBTB10
	ERMP1	CDK1		SEPHS2	SLC12A4								EFNB2	CDK1		SMPD3	CD99	DNMT3A								SMPD3	SEPHS2		ZFAND5
	FAS	OLA1		SLC25A39	SMARCA1								GJA9	OLA1		SNX10	RPS2	DOCK4								SNX10	SLC25A39		ZFP36L1
	FRYL	SERPINB5		SNF8	SP7								MYCBP	SERPINB5		SNX3	PTTG1IP	E2F7								SNX3	SNF8		ZFYVE16
	FURIN	HIF1AN		SON	TMEM14A								PIK3CB	HIF1AN		SNX7	EEF2	EDC3								SNX7	SON		ZYX
	IFNE	SNRPF		SPAG1	TMEM87A								RAP2C	SNRPF		SPEN	NDUFB4	ELAVL4								SPEN	SPAG1		NIPBL
	IMPDH1	ZFYVE26		SPG11	TUBGCP2								TRERF1	ZFYVE26		SPTAN1	DNM1L	ELK3								SPTAN1	SPG11		PURB
	LANCL1	PLEKHG3		TIMM50	ALDH3B1								ATP1A2	PLEKHG3		SRSF11	NOP16	ELOVL6								SRSF11	TIMM50		AAK1
	MSL1	C7H6orf62		TIMM9	COX2								BCL9	C7H6orf62		SSBP3	SNRPB	EML1								SSBP3	TIMM9		AP1G1
	NBEA	ARPC4		TMEM259	FGFRL1								CHD7	ARPC4		SSR1	GLB1	EN1								SSR1	TMEM259		DVL3
	PDZD8	ARRDC4		UBE2M	HDAC4								CTNND2	ARRDC4		SSR3	LOC100624650	ENC1								SSR3	UBE2M		MCL1
	POLR2A	TSC22D1		UBXN1	KANK1								DIRAS1	TSC22D1		STK11	NDUFS7	EPB41L4A								STK11	UBXN1		NR1D2
	PPARG	RIT1		VAPB	TMEM161B								DNAJC13	RIT1		STRN	IARS1	EVX1								STRN	VAPB		PAK2
	PPT1	AMD1		WASHC4	VAC14								DUSP6	AMD1		TBX3	PDLIM7	EXOC6B								TBX3	WASHC4		PEA15
	RASEF	CD63		TMED2	CAMTA1								EDA	CD63		TFG	NOP53	FAM13C								TFG	TMED2		SASH1
	SCAMP5	PTGES3		CSNK1A1	INPP5F								FERMT2	PTGES3		TIAL1	BNIP3	FAM167A								TIAL1	CSNK1A1		SF1
	2007-09-01	FAM83B		PCMTD1	RAB11FIP2								GMPS	FAM83B		TIMM13	COPS9	FAM58A								TIMM13	PCMTD1		STT3B
	TBC1D20	CITED2		RAB21	RBBP7								HNF4G	CITED2		TMBIM1	MRPS9	FAM65B								TMBIM1	RAB21		TOB2
	TDG	CIB2		ATP6V0E1	RBPJ								IKZF1	CIB2		TMBIM6	SLC49A3	FAM84B								TMBIM6	ATP6V0E1		ARHGAP29
	THOP1	ARMC1		CCNT1	XRN1								ISL1	ARMC1		TNFRSF21	MRPL12	FBRS								TNFRSF21	CCNT1		ATAD1
	TM4SF1	CLCN3		CLIC4	ZNF597								KLF8	CLCN3		TPP1	RPL17	FBXW2								TPP1	CLIC4		CLPB
	USP10	BUB3		BCAT1	YOD1								NKIRAS2	BUB3		TRAM1	GIPC2	FCHSD1								TRAM1	BCAT1		CMPK1
	VPS41	CLN6		PTP4A2	AGFG2								PAN2	CLN6		TWF1	BLVRB	FGD6								TWF1	PTP4A2		FAM91A1
	CHEK1	NDUFS2		IPO9	CPNE1								PELI2	NDUFS2		TYRO3	UPP1	FGF14								TYRO3	IPO9		HMGA1
	CPA4	GLO1		NCKAP1	FAF2								SEC22A	GLO1		UBAP2L	TMEM230	FGF5								UBAP2L	NCKAP1		HNRNPUL1
	EIF5	ATP6V1E1		SRSF2	GFOD1								SHROOM3	ATP6V1E1		UBE2G1	LAMA1	FOSL2								UBE2G1	SRSF2		LITAF
	GPATCH8	NOP58		ARHGAP21	HK2								SLC25A36	NOP58		UBE2V1	SDF2	FREM2								UBE2V1	ARHGAP21		MED28
	WEE1	NOP10		MYO9B	IGF2BP2								SLC6A5	NOP10		UBE3A	DSG2	GABRA3								UBE3A	MYO9B		MXD4
	BAG4	HDAC2		NACA	IRS2								SOGA2	HDAC2		UBXN4	HMGN1	GAS2L3								UBXN4	NACA		SLMAP
	HSP90B1	RBM8A		PARK7	JAG1								TMEM164	RBM8A		ULK1	TENT4B	GNPTG								ULK1	PARK7		SRPK1
	ZNF578	TAB2		ARL6IP6	MED12								TRIM2	TAB2		USP8	PGS1	GOLGA1								USP8	ARL6IP6		UBL3
	RPS24	NCOA4		DSG2	MEGF9								TSPAN18	NCOA4		UTRN	FBL	GOLGA8A								UTRN	DSG2		XPO5
	ANKRD46	SHTN1		FBXL5	MUC1								USP42	SHTN1		VAT1	LOC100626015	GOPC								VAT1	FBXL5		ZFC3H1
	AP2A1	PDIA3		HYOU1	NCSTN								XKRX	PDIA3		VCL	CTNNAL1	GPR153								VCL	HYOU1		MYO1C
	BTBD2	EP300		RPS6	NKX3-2								ZCCHC3	EP300		VCP	KNL1	GTPBP1								VCP	RPS6		RBM27
	C21orf62	MLEC		SECISBP2L	PGGT1B								ZDHHC23	MLEC		VGLL3	TJP3	GTPBP2								VGLL3	SECISBP2L		SMC1A
	CASP9	CAMK1		ABCE1	PLOD2								ASXL3	CAMK1		VMA21	SAMM50	HCN2								VMA21	ABCE1		MARCKS
	COL5A2	NCOA6		CISD1	RCC1L								BZW1	NCOA6		VPS25	AHSA1	HLF								VPS25	CISD1		HNRNPK
	DMTF1	CDC42SE1		CTNND1	SLC19A2								DNAL1	CDC42SE1		VPS4B	PRUNE1	HOXA5								VPS4B	CTNND1		ACOX1
	EID2B	TOP2B		HIGD1A	TMEM123								HIPK1	TOP2B		WAC	SNRPD2	ICOS								WAC	HIGD1A		C2CD2
	EPS15	MRPL3		RPL10	YEATS4								KLHL28	MRPL3		WIPF2	PSMA7	IRS2								WIPF2	RPL10		MAP2K1
	IL6	PAPOLA		TFAP2A	ZCRB1								KLHL3	PAPOLA		YTHDF2	CENPE	ISM1								YTHDF2	TFAP2A		PHB2
	IVNS1ABP	PSMD14		ZDHHC5	DHCR24								MLEC	PSMD14		YWHAQ	ACAT1	ITGB3								YWHAQ	ZDHHC5		SH3GLB1
	LCP1	ACIN1		OTUD7B	DPP8								PLXNA2	ACIN1		ZBTB10	TMEM50A	KCNH1								ZBTB10	OTUD7B		TJP1
	MCM3AP	KLHL28		CAPZB	SESN3								RFX7	KLHL28		ZFAND5	PKP3	KCTD20								ZFAND5	CAPZB		TMTC3
	MED22	PRR14L		RAC1	SLC12A7								USP31	PRR14L		ZFP36L1	RPL37	KDM4B								ZFP36L1	RAC1		USP32
	MYO9A	LIMK2		EPB41	TRAM2								ZMAT3	LIMK2		ZFYVE16	FH	KIAA1045								ZFYVE16	EPB41		ANLN
	NAB1	MRPL24		MCM7	HOXA5								FIGN	MRPL24		ZYX	BRI3	KIAA1467								ZYX	MCM7		ATP6V1A
	NMD3	SERP1		CCSER2	RALGAPB								ACVR1B	SERP1		NIPBL	RPL22L1	KIAA1551								NIPBL	CCSER2		BASP1
	PGD	MCM4		EIF2S3	VAV2								CC2D1B	MCM4		PURB	EIF6	KIF21A								PURB	EIF2S3		ENAH
	PLOD1	HOMER2		LASP1	POLL								CCDC71L	HOMER2		AAK1	RPL36A	KLF7								AAK1	LASP1		GABARAPL1
	PPARGC1B	GHITM		PNISR	FOXP1								CD2AP	GHITM		AP1G1	DDX1	KLHL15								AP1G1	PNISR		HNRNPH3
	RAB18	ANXA11		SLC26A2	YRDC								CDK17	ANXA11		DVL3	AASDH	KLHL29								DVL3	SLC26A2		MAX
	RABL6	MLXIP		EDEM1	DOCK11								CHST1	MLXIP		MCL1	SGF29	LEPRE1								MCL1	EDEM1		MTPN
	RIOK3	EIF3A		SERP1	PDCD10								CLCN5	EIF3A		NR1D2	ZFP42	LMBR1								NR1D2	SERP1		PERP
	RPLP0	BTBD3		CLTC	TEF								CSF1	BTBD3		PAK2	RPL9	LRCH3								PAK2	CLTC		PSME4
	RPS7	ACTR1A		COPA	SNTB2								CSRNP2	ACTR1A		PEA15	EMG1	LRRC16A								PEA15	COPA		PTPRA
	SCAF11	CORO1C		MLEC	KLHL15								CTTNBP2NL	CORO1C		SASH1	PSMD2	LRRC55								SASH1	MLEC		RBM8A
	SFPQ	GCN1		EIF3A	OPA3								EIF4EBP2	GCN1		SF1	BEX4	LSAMP								SF1	EIF3A		REPS2
	SGPP1	TLN2		EIF3I	FMO4								ELL2	TLN2		STT3B	RPL26	MAP2K3								STT3B	EIF3I		RRAS2
	SLC39A14	EIF3E		GOT2	GRAMD2B								ERMP1	EIF3E		TOB2	LOC100627868	MAPK10								TOB2	GOT2		SCAF8
	STXBP3	TRPC4AP		HADHA	KLHDC8B								FAM78A	TRPC4AP		ARHGAP29	LOC100627892	MBTPS2								ARHGAP29	HADHA		SDC1
	SUN1	DCBLD1		JUP	PPP1R3D								FOXG1	DCBLD1		ATAD1	SNRNP70	MEX3D								ATAD1	JUP		SNX8
	TASP1	ATP6V1D		LAMTOR5	RABL2A								FOXN3	ATP6V1D		CLPB	ECPAS	MMS19								CLPB	LAMTOR5		TBC1D16
	TRIO	PSRC1		PPP4C	RABL2B								HIAT1	PSRC1		CMPK1	RPL13	MPP2								CMPK1	PPP4C		TMEM259
	USP34	DYNLRB1		PRR14L	BCL7A								HIC1	DYNLRB1		FAM91A1	LOC100628233	MSANTD3-TMEFF1								FAM91A1	PRR14L		TOPBP1
	CPEB2	ODF2		PSMD8	CDC42SE2								HOXA9	ODF2		HMGA1	PTMS	MSI1								HMGA1	PSMD8		TVP23B
	OIP5	CERS2		RPL31	EPM2AIP1								JOSD1	CERS2		HNRNPUL1	RPS7	MSL1								HNRNPUL1	RPL31		TXNRD1
	ACAT1	DSP		TTK	TACC1								KIAA1462	DSP		IQGAP2	RPL21	MTUS1								IQGAP2	TTK		DST
	BMP1	UBE2Q1		TUFM	ZBTB4								LARP4	UBE2Q1		LITAF	POLR2A	NCAM1								LITAF	TUFM		MED1
	CD69	SECISBP2L		UQCRC1	RNF2								LGALSL	SECISBP2L		MED28	EEF1D	NDRG4								MED28	UQCRC1		CTNND1
	COG3	COPZ1		SLC16A1	RS1								LIF	COPZ1		MXD4	EMC8	NFIB								MXD4	SLC16A1		DDX5
	COL15A1	PSMA6		NCOR2	ZBTB34								MAPK8	PSMA6		SLMAP	TRIML2	NOTCH1								SLMAP	NCOR2		GSPT1
	CPEB1	RBM19		AMOTL2	HIF1A								MEX3B	RBM19		SORBS1	LOC100737436	NRP2								SORBS1	AMOTL2		PTPRF
	CPTP	CTSA		MRPL12	CDC27								MLLT6	CTSA		SRPK1	LOC100737553	NTF3								SRPK1	MRPL12		PANK3
	DMXL2	COX17		RABEP1	CDX2								MPRIP	COX17		UBL3	NDUFB7	NXPE3								UBL3	RABEP1		DDX3X
	DNAJB12	PTDSS1		ZFC3H1	DYRK2								MTSS1L	PTDSS1		XPO5	RPL31	PCDH20								XPO5	ZFC3H1		DMXL1
	ETFA	RPL30		RPL27A	MAP3K4								NRAS	RPL30		ZFC3H1	VPS29	PDF								ZFC3H1	RPL27A		EEA1
	ETFRF1	SPTSSA		UBL3	AK4								NXT2	SPTSSA		MYO1C	PPIB	PKP4								MYO1C	UBL3		MYO5A
	FAT1	LOC100156854		ZC3H11A	RNF4								PCYT1B	LOC100156854		RBM27	SH3TC1	PLAA								RBM27	ZC3H11A		PDPK1
	GCNT2	ARFGEF1		CD99	SLC7A2								PDE7B	ARFGEF1		SMC1A	PFDN1	PLEKHH1								SMC1A	CD99		TMEM248
	GTF3C2	OAT		TLK1	ALDH9A1								PDP2	OAT		MARCKS	DMAC2	PLXDC2								MARCKS	TLK1		ANKRD13A
	IKZF1	CHD2		OSTM1	CBX4								PHF19	CHD2		HNRNPK	BCAM	POU2F1								HNRNPK	OSTM1		APH1A
	KLRC1	DEK		ELL2	FOXO3								PNISR	DEK		ACOX1	CDC42EP1	PPARA								ACOX1	ELL2		APLP2
	MPP1	HIPK1		CD81	KATNAL1								RBFOX2	HIPK1		C2CD2	RPS27L	PPFIA2								C2CD2	CD81		ATM
	NPAS2	UQCRC1		ELAVL1	SOX4								RBM47	UQCRC1		MAP2K1	TMBIM4	PPM1H								MAP2K1	ELAVL1		CANX
	NPR3	PIGA		FERMT2	ELMSAN1								SIK1	PIGA		PHB2	C1H18orf32	PRKCD								PHB2	FERMT2		CCDC58
	PEX12	FURIN		PNPO	CAMKV								SMAD5	FURIN		SH3GLB1	RPL18	PROSER1								SH3GLB1	PNPO		CCNG1
	PHB	CCSER2		SARAF	FAM49A								SNX12	CCSER2		TJP1	MRPL22	PRR15L								TJP1	SARAF		CCNYL1
	PSMD5	EWSR1		NF2	IL21R								SREK1IP1	EWSR1		TMTC3	LOC100739087	PRR5L								TMTC3	NF2		CDK12
	RBM6	GALC		TMBIM6	LRP6								ST8SIA3	GALC		USP32	LOC100739163	PTGDR								USP32	TMBIM6		CENPF
	RNF144A	ECHS1		KIF1B	PLPBP								SYT1	ECHS1		ANLN	SRP68	PTPRM								ANLN	KIF1B		CHD2
	SASS6	COPB2		TPI1	PRICKLE2								TGFB2	COPB2		ATP6V1A	SNRNP200	RAB11FIP2								ATP6V1A	TPI1		CNN3
	SELENBP1	EPB41L1		PAK2	RAD18								WASL	EPB41L1		BASP1	LAP3	RAB34								BASP1	PAK2		DDX17
	SLC25A29	COX5A		ARHGAP1	THEM6								WDTC1	COX5A		ENAH	NDUFB1	RASAL2								ENAH	ARHGAP1		DENND4C
	SMG6	PPP1R2		TPM4	ADARB1								XRN1	PPP1R2		GABARAPL1	HIKESHI	RASSF2								GABARAPL1	TPM4		ECE1
	TAF4	MGA		NUP98	CADM1								YPEL2	MGA		HNRNPH3	GPR160	RBBP8								HNRNPH3	NUP98		ERLIN2
	TESK1	SLC25A43		CDC34	CCDC83								YWHAG	SLC25A43		MAX	SEC13	RBM12B								MAX	CDC34		FAM83B
	UHRF2	SLC12A6		LSM12	DECR1								ZNF395	SLC12A6		MTPN	HACD2	RCSD1								MTPN	LSM12		FUS
	UXT	GOLGA4		SEC24B	DNAJA4								MBNL1	GOLGA4		PERP	ATP6AP1	RGL1								PERP	SEC24B		KLF5
	VPS33B	PDCD11		TMEM9	EMSY								AFF3	PDCD11		PSME4	MRPL51	RIMS3								PSME4	TMEM9		LAMTOR1
	WDR74	NAA25		DUT	FAM81B								ATP8B1	NAA25		PTPRA	LOC102160336	RLF								PTPRA	DUT		LYN
	CHTOP	ABCB7		EIF3B	FGFR3								B4GALT2	ABCB7		RBM8A	ATP5F1C	RNF141								RBM8A	EIF3B		MAF1
	CSNK1G1	MIEF1		GALNT11	HDAC1								CACHD1	MIEF1		REPS2	LOC102161120	RORB								REPS2	GALNT11		MPP5
	ZBTB8OS	CHD7		GLRX	NFKBIA								CDKN1C	CHD7		RRAS2	LDHB	RP11-343C2.12								RRAS2	GLRX		NPM1
	TWF1	RALY		GORASP2	NHSL1								CRAMP1L	RALY		SCAF8	EIF3B	RP11-766F14.2								SCAF8	GORASP2		ORMDL2
	CEP135	ORMDL2		NUP188	NSD2								EBF4	ORMDL2		SDC1	LOC102162336	RPS6KA5								SDC1	NUP188		PCGF5
	FICD	PNP		PDGFC	PAPD7								EREG	PNP		SNX8	LOC102162486	SCAI								SNX8	PDGFC		PDCD6IP
	MAST3	PI4KA		PLXNB2	PLD3								EVI5L	PI4KA		TBC1D16	HNRNPL	SCARB1								TBC1D16	PLXNB2		PPP2R1B
	MLLT10	DUSP5		PRDX1	2002-09-01								FRY	DUSP5		TMEM259	ZNHIT1	SCARF1								TMEM259	PRDX1		PRPF40A
	PDE4D	ATP5F1B		RPL26	SLK								GAP43	ATP5F1B		TOPBP1	MKI67	SCN4B								TOPBP1	RPL26		RAB18
	HMGA1	GLUD1		RPL27	SNX16								GPR174	GLUD1		TVP23B	LOC102165911	SCN8A								TVP23B	RPL27		RABEP1
	FBXL20	MYBL2		SNRNP200	SORT1								GPT2	MYBL2		TXNRD1	RSL1D1	SEMA7A								TXNRD1	SNRNP200		RHOT1
	KIAA1143	ATG3		STT3A	TGFBI								H3F3C	ATG3		DST	RRM1	2008-09-01								DST	STT3A		RNPS1
	IER3IP1	CSNK1G1		UBAP2	TNF								MTMR10	CSNK1G1		MED1	BRDT	SERINC3								MED1	UBAP2		RUNX1T1
	PER2	PRRC2C		SLC5A3	PAPD5								MUM1L1	PRRC2C		CTNND1	C7H6orf132	SERPINE1								CTNND1	SLC5A3		SGTA
	ZIC5	WWC3		PIK3C2A	ATXN7L3								NEURL4	WWC3		DDX5	LOC102723301	SHE								DDX5	PIK3C2A		SMCHD1
	JCAD	TLN1		RPL22	TPRG1L								OSTF1	TLN1		GSPT1	MIR371	SIX1								GSPT1	RPL22		SNAP23
	SOX5	NCOA7		TJP1	ZDHHC20								PAQR9	NCOA7		PTPRF	MRPS16	SLC10A7								PTPRF	TJP1		SUDS3
	DNAJC28	IDH3A		PURB	GPRC5A								PCDH1	IDH3A		PANK3	LOC106506763	SLC4A4								PANK3	PURB		TMEM59
	MYLIP	TBC1D15		ADH5	PNRC1								PEX5	TBC1D15		DDX3X	PGAM5	SLK								DDX3X	ADH5		TNKS2
	POLR3D	PITPNB		ENTPD4	FBXO28								PGAP1	PITPNB		DMXL1	HGS	SMIM17								DMXL1	ENTPD4		TPP2
	CSF1	WWP1		SLC25A36	RNF111								PPIF	WWP1		EEA1	NUSAP1	SOCS7								EEA1	SLC25A36		TSC22D2
	DDX3Y	PRPF4B		ATXN2	SESTD1								PTGFR	PRPF4B		MYO5A	LOC106509199	SOWAHA								MYO5A	ATXN2		U2AF2
	EZR	COPA		TMEM167A	AMMECR1L								RAB3D	COPA		PDPK1	GSN	SPRY2								PDPK1	TMEM167A		VDAC1
	FAM43A	ZC3H14		ARG1	AP5Z1								RNF213	ZC3H14		TMEM248	LOC106510546	SPTLC2								TMEM248	ARG1		VPS13A
	KRBOX4	RBM12		ARPC1A	IFITM1								RNF43	RBM12		ANKRD13A	PHYHD1	STAT3								ANKRD13A	ARPC1A		WBP2
	MZT1	SPINT1		ARRDC4	PPIG								SNAI1	SPINT1		APH1A	LOC110255210	STIM2								APH1A	ARRDC4		YBX3
	PIP4P1	LOC100157391		ASRGL1	PURG								SNTG1	LOC100157391		APLP2	RPL7A	STK38L								APLP2	ASRGL1		ZDHHC5
	PRSS22	TLK1		ATP11B	SEC16A								SOX11	TLK1		ATM	EIF3F	SYNJ2BP								ATM	ATP11B		ABHD4
	TTLL5	SASH1		BUD31	TNPO3								TMEM87A	SASH1		CANX	LOC110255511	SYNM								CANX	BUD31		AP2A2
	PURA	NDUFA6		CCNL2	APLN								UHMK1	NDUFA6		CCDC58	TRNAP-AGG	SYT6								CCDC58	CCNL2		APEX1
	CNOT2	TP53INP1		CSRP2	BEND4								WDR37	TP53INP1		CCNG1	TRNAK-UUU	TBCEL								CCNG1	CSRP2		APOOL
	GLRX5	ATAD1		DCTN2	CTGF								ZBTB20	ATAD1		CCNYL1	TRNAD-GUC	TCTEX1D1								CCNYL1	DCTN2		ARFIP1
	GTF2I	ARHGAP11A		DDOST	DNA2								BMPR2	ARHGAP11A		CDK12	TRNAE-UUC	THBS2								CDK12	DDOST		ARHGDIA
	LMAN2	CIB1		DLG1	LONRF1								BRWD3	CIB1		CENPF	TRNAP-UGG	TIAF1								CENPF	DLG1		ARID1A
	ADAM9	SCAND1		DOCK6	NDUFA4P1								CDK6	SCAND1		CHD2	TRNAT-UGU	TMEFF1								CHD2	DOCK6		ARIH1
	PGRMC1	PTPRA		EFR3A	POLR3G								SNTB2	PTPRA		CNN3	TRNAN-GUU	TMEM233								CNN3	EFR3A		ARPC1A
	VPS33A	PTK2B		FBL	SHROOM3								BCL2L11	PTK2B		DDX17	TRNAF-GAA	TMEM63B								DDX17	FBL		ASAH1
	RBFOX2	WTAP		GNB2	SMAD6								EPB41L1	WTAP		DENND4C	AARSD1	TMEM87B								DENND4C	GNB2		ATG2B
	EFHD2	WAPL		HNRNPL	TULP4								FMR1	WAPL		DYNC1I2	C1QBP	TRAK2								DYNC1I2	HNRNPL		ATOX1
	RIF1	USP8		IGF2	ANKRD12								IFFO2	USP8		ECE1	TRNAC-GCA	TRPC3								ECE1	IGF2		ATP1A1
	ARAP2	MKKS		LEPR	ARMC12								PLCXD3	MKKS		ERLIN2	TRNAQ-CUG	TUB								ERLIN2	LEPR		ATP6V1E1
	FPR1	LRRC8A		LONP1	CDKN2A								SRGAP3	LRRC8A		FAM83B	TRNAR-UCU	URGCP								FAM83B	LONP1		BCKDHA
	SOWAHC	MTRES1		LRRFIP1	CXCR4								ZNF609	MTRES1		FLNC	TRNAG-GCC	USP49								FLNC	LRRFIP1		BRD4
	SF3B3	TPI1		MAP2K4	DNMBP								JHDM1D	TPI1		FUS	TRNAW-CCA	UXS1								FUS	MAP2K4		BTBD2
	KLC2	TM9SF3		MESD	KDM3B								AC137932.1	TM9SF3		KLF5	TRNAR-UCG	VGLL4								KLF5	MESD		BTRC
	TANK	UQCRB		NAMPT	LRRC41								ACBD3	UQCRB		LAMTOR1	TRNAS-GCU	VSIG10								LAMTOR1	NAMPT		CAND1
	FGF2	DNTTIP2		NECTIN2	LRRFIP2								ACSL6	DNTTIP2		LYN	TRNAT-AGU	VWA7								LYN	NECTIN2		CAPG
	MED13	UBR5		NOP10	MAPK7								ACVR1C	UBR5		MAF1	TRNAI-AAU	WARS2								MAF1	NOP10		CAPRIN1
	SYNGR2	MESD		NPC1	MYEF2								ADAM19	MESD		MPP5	TRNAG-UCC	WNT3A								MPP5	NPC1		CAPZB
	TMED7	PLEKHA1		OSBPL11	RNH1								ADCY3	PLEKHA1		NME1	TRNAR-CCU	ZBTB3								NME1	OSBPL11		CCDC47
	AEBP2	TTK		PES1	STIL								ADIPOR2	TTK		NPM1	TRNAV-UAC	ZDHHC17								NPM1	PES1		CCNB1
	ATG16L1	IQGAP1		PLEKHA5	TRAK1								AK2	IQGAP1		ORMDL2	TRNAR-CCG	ZHX1								ORMDL2	PLEKHA5		CD81
	ATRX	PPP4R3A		PNN	FLCN								AK4	PPP4R3A		PCGF5	TRNAQ-UUG	ZNF282								PCGF5	PNN		CELF1
	CCNI	AP1B1		PPIF	MAPK14								ALDH1L2	AP1B1		PDCD6IP	TRNAT-CGU	ATXN7								PDCD6IP	PPIF		CKS2
	CDC20	TCEA1		PPP2R1A	CARM1								AP2A1	TCEA1		PPP2R1B	TRNAY-GUA	GABBR2								PPP2R1B	PPP2R1A		CPSF6
	ENO1	DLG1		PPP4R3B	POGZ								AREL1	DLG1		PRPF40A	TRNAL-UAG	PAG1								PRPF40A	PPP4R3B		DHRS11
	GAK	MYL9		PSMB6	ADAM12								ARL8B	MYL9		R3HDM1	TRNAS-CGA	SMARCD1								R3HDM1	PSMB6		DHX9
	IMPDH2	CCT2		PUF60	ALG2								ARRDC3	CCT2		RAB18	TRNAA-CGC	SRGAP1								RAB18	PUF60		DNMT1
	ND2	FRMD6		RBM4	ARRDC3								ATF2	FRMD6		RAB7A	TRNAP-CGG	ADAMTS19								RAB7A	RBM4		ENDOD1
	PITHD1	CCNK		RIDA	ASPM								ATP2A2	CCNK		RABEP1	TRNAS-AGA	ADD3								RABEP1	RIDA		ESRRB
	PLXNC1	SF3B4		RIT1	BCCIP								ATRX	SF3B4		RHOT1	QARS1	AFAP1								RHOT1	RIT1		ETFDH
	PTPRK	MTUS2		RPN1	BGLAP								B4GALT6	MTUS2		RNPS1	U2AF1	AGPAT6								RNPS1	RPN1		EWSR1
	TUSC2	BTRC		RPS13	BRWD1								BACE1	BTRC		RUNX1T1	TRNAV-AAC	ANKIB1								RUNX1T1	RPS13		FDX1
	ZNF507	HMGA1		SFT2D1	BTAF1								BSN	HMGA1		SGTA	TRNAR-ACG	APAF1								SGTA	SFT2D1		FNIP1
	TXNIP	MRPS26		SLMAP	CDCA4								C1orf131	MRPS26		SMCHD1	TRNAS-UGA	AR								SMCHD1	SLMAP		GABARAPL2
	KREMEN1	ATP5F1A		SSR1	CDKN2D								C1orf226	ATP5F1A		SNAP23	TRNAL-UAA	ARC								SNAP23	SSR1		GGCX
	THBS1	SF3B1		ST14	CNOT9								C20orf194	SF3B1		SUDS3	TRNAA-UGC	ARHGAP19-SLIT1								SUDS3	ST14		GLDC
	PLEKHA1	NSDHL		STRAP	COPS6								C2CD5	NSDHL		TMEM59	TRNAE-CUC	ARHGAP20								TMEM59	STRAP		GLG1
	TET3	PRPF40A		SURF4	CPSF1								C5orf30	PRPF40A		TNKS2	TRNAH-GUG	ARHGAP28								TNKS2	SURF4		GNB2
	ITGB8	CGN		TALDO1	DLX5								C6orf62	CGN		TPP2	TRNAA-AGC	ARHGAP32								TPP2	TALDO1		GTF2I
	AKT2	DRG1		TAOK1	DNAJC2								CASP10	DRG1		TSC22D2	TRNAK-CUU	ARHGEF2								TSC22D2	TAOK1		H2AFY
	OSBPL3	SLC35F5		THRAP3	FAF1								CCDC88A	SLC35F5		U2AF2	TRNAG-CCC	ARID4A								U2AF2	THRAP3		HMGCS1
	PIK3CD	RIDA		TMEM147	FXN								CDC25B	RIDA		VDAC1	RPL37A	ARNT								VDAC1	TMEM147		HNRNPR
	RRN3	TMED10		TRA2A	GDAP1								CDH19	TMED10		VPS13A	MSX2	ARX								VPS13A	TRA2A		HSPH1
	RTN4	NCKAP1		USP5	GINS1								CEP55	NCKAP1		WBP2	LOC110257335	ATG4D								WBP2	USP5		IL6
	MDM2	RBMX		USP9X	GIT1								CLDN12	RBMX		YBX3	LOC110257391	ATP11C								YBX3	USP9X		ILF2
	ACTA1	DRAM2		VAMP7	KLF9								CNOT8	DRAM2		ZDHHC5	PPDPF	ATRNL1								ZDHHC5	VAMP7		ILF3
	ADIPOR2	DYNLT1		WDR43	LTA4H								COPZ1	DYNLT1		ABHD4	EEF1A2	BAG5								ABHD4	WDR43		IMP4
	CD274	TSTD1		PDXK	NR1I2								CORO2B	TSTD1		AP2A2	LOC110257452	BCL6								AP2A2	PDXK		IPO5
	FAM46C	TXN2		SRSF10	NT5C1A								CREBL2	TXN2		APEX1	LAMA5	BICD1								APEX1	SRSF10		IRF2BP2
	GNB1	LOC100158117		AASDHPPT	NTRK2								CTIF	LOC100158117		APOOL	TRNAL-CAA	BRSK2								APOOL	AASDHPPT		ITM2B
	KPNA5	CNDP2		VMA21	PDK4								DAZAP1	CNDP2		ARFIP1	TRNAM-CAU	C10orf137								ARFIP1	VMA21		KIAA0930
	TRAM1	UTF1		ACIN1	PHTF1								DCAF7	UTF1		ARHGDIA	TRNAL-AAG	C19orf81								ARHGDIA	ACIN1		LGALS1
	TSN	PKM		ATMIN	PLPP3								DDX3Y	PKM		ARID1A	TRNAV-CAC	CARD10								ARID1A	ATMIN		LMTK2
	INSIG1	SLC25A5		NASP	RAI14								DGKE	SLC25A5		ARIH1	MRPL23	CASP7								ARIH1	NASP		MSN
	EIF5A2	TIAL1		NME2	RIOK2								DNMT3A	TIAL1		ARPC1A	JUND	CASZ1								ARPC1A	NME2		NCOA7
	LAMC1	ITGA6		OVOL1	RNF103								DOCK4	ITGA6		ASAH1	LSM4	CBX7								ASAH1	OVOL1		NDUFA5
	MAPK6	HBS1L		YIPF5	RNF213								E2F7	HBS1L		ATG2B	MCM7	CCDC28B								ATG2B	YIPF5		NFE2L1
	RAD23B	AMOT		PPID	RUNX1								EDC3	AMOT		ATOX1	LOC110259977	CCND1								ATOX1	PPID		NMT1
	ATP6V1F	AZIN1		SERINC5	SMAP2								ELAVL4	AZIN1		ATP1A1	NUPR1	CCNF								ATP1A1	SERINC5		NUDT21
	BAZ2B	TRPM7		SLC25A13	SPIRE1								ELK3	TRPM7		ATP6V1E1	LOC110260088	CD163								ATP6V1E1	SLC25A13		NUTF2
	DDX3X	RPLP1		TUBA1A	STK3								ELOVL6	RPLP1		BCKDHA	TRNAI-UAU	CD28								BCKDHA	TUBA1A		PAK1
	KCNC4	CYCS		ACTN4	SYNE1								EML1	CYCS		BRD4	LOC110260298	CDC6								BRD4	ACTN4		PARP1
	RAB19	MARCHF6		ARL15	SYNPR								EN1	MARCHF6		BTBD2	EPPK1	CDR2L								BTBD2	ARL15		PCYT1A
	ITGA2	PTPN11		BCLAF1	TRAK2								ENC1	PTPN11		BTRC	FAM83H	CDX2								BTRC	BCLAF1		PHF5A
	ASB3	ATIC		CCDC58	TRAPPC1								EPB41L4A	ATIC		CAMK1	LOC110260429	CEBPD								CAMK1	CCDC58		PIN1
	HIVEP1	ELOVL5		GOLT1B	TRAPPC10								EVX1	ELOVL5		CAND1	TRNAL-CAG	CHST9								CAND1	GOLT1B		PITPNB
	IRAK1	KLF6		MAD2L1	VASN								EXOC6B	KLF6		CAPG	LOC110260659	CLIP4								CAPG	MAD2L1		PNN
	KDR	ACTR2		ATP6V1B2	XRCC5								FAM13C	ACTR2		CAPRIN1	SINHCAF	CNNM1								CAPRIN1	ATP6V1B2		PPP2R1A
	MORC3	ARPC1A		MFN1	MTHFR								FAM167A	ARPC1A		CAPZB	PSMC4	CNP								CAPZB	MFN1		PSRC1
	POLR3E	LPIN2		NDUFA12	PIK3CG								FAM58A	LPIN2		CCDC47	UBE2S	COL2A1								CCDC47	NDUFA12		PTAR1
	RASAL2	CLTA		NPEPPS	DEPDC1								FAM65B	CLTA		CCNB1	CRYBG2	COL4A2								CCNB1	NPEPPS		RAB10
	SPTLC1	SMARCA5		CERS2	SLC7A1								FAM84B	SMARCA5		CD81	LOC110261125	COL4A5								CD81	CERS2		RAB3GAP1
	VDAC1	USP7		ARHGDIA	MIER3								FBRS	USP7		CD86	GJB3	CREB5								CD86	ARHGDIA		RALA
	NAA30	WDTC1		CNN3	EMILIN2								FBXW2	WDTC1		CELF1	ZMYM1	CSF1R								CELF1	CNN3		RALBP1
	PKNOX1	ERP44		GNB4	PPM1H								FCHSD1	ERP44		CKS2	LOC110261249	CTPS1								CKS2	GNB4		RALY
	STK38	CRK		GTF2H1	CSNK1E								FGD6	CRK		CPSF6	GCSH	CYTH3								CPSF6	GTF2H1		RAN
	ALCAM	PDPK1		HSPD1	CAV1								FGF14	PDPK1		DHRS11	CMC2	DAB1								DHRS11	HSPD1		RBM17
	CDKN1C	RPL26L1		CAPRIN1	FBXW7								FGF5	RPL26L1		DHX9	TMEM147	DENND5A								DHX9	CAPRIN1		RNF167
	CXCL11	TEAD1		EIF4E	TRIM35								FOSL2	TEAD1		DNMT1	TRIM28	DGCR8								DNMT1	EIF4E		ROMO1
	DCTD	XBP1		RBM27	RPRD2								FREM2	XBP1		ENDOD1	LOC110261480	DLGAP2								ENDOD1	RBM27		RPL36
	ESRRA	TNFRSF12A		REXO1	ITGA3								GABRA3	TNFRSF12A		ESRRB	LOC110261483	DNAJC3								ESRRB	REXO1		SH3BP5
	EXOC6B	AGPAT5		UBC	AKIRIN1								GALNT1	AGPAT5		ETFDH	LOC110261485	DPP6								ETFDH	UBC		SLC26A4
	FADS2	ERLIN2		ULK1	ZCCHC3								GAS2L3	ERLIN2		EWSR1	LOC110261486	EBF3								EWSR1	ULK1		SLC37A1
	FAR1	HDLBP		LUZP1	ZNF609								GGA2	HDLBP		FAM120A	LOC110261487	EDAR								FAM120A	LUZP1		SLC43A2
	FN1	LRP10		TMEM33	GRPEL2								GNA13	LRP10		FDX1	LOC110261488	EDEM3								FDX1	TMEM33		SNX13
	GABBR1	MAP2K1		LIMA1	PPP1CC								GNPTG	MAP2K1		FNIP1	LOC110261489	ELAVL3								FNIP1	LIMA1		SOAT1
	LAMC2	MKNK1		NUP50	SYNRG								GOLGA1	MKNK1		GABARAPL2	H1-5	EPG5								GABARAPL2	NUP50		SPNS1
	MAP4K4	SLC9A3R1		FZD4	CYTH3								GOLGA8A	SLC9A3R1		GGCX	LOC110261735	EPGN								GGCX	FZD4		SRSF2
	MEF2A	VGLL3		IER2	MAP3K14								GOLT1B	VGLL3		GLDC	LOC110262100	EPHA7								GLDC	IER2		SS18
	NDUFA4	INPP4A		NUP210	PIGN								GOPC	INPP4A		GLG1		ERF								GLG1	NUP210		ST14
	POLR3H	DDIT3		SH3GL1	RLF								GOT2	DDIT3		GNB2		ERI3								GNB2	SH3GL1		STS
	RDX	VARS1		CTBP2	SMARCA2								GPR153	VARS1		GTF2I		ERLIN1								GTF2I	CTBP2		SUPT16H
	RPS12	GNG12		FAM98A	TAF15								GTPBP1	GNG12		H2AFY		FAM110C								H2AFY	FAM98A		TES
	RPS6KA3	LEPROT		LRPPRC	TMUB1								GTPBP2	LEPROT		HMGCS1		FAM118A								HMGCS1	LRPPRC		TFAM
	STAT6	CLTC		MICALL1	EPG5								HCN2	CLTC		HNRNPR		FAM131B								HNRNPR	MICALL1		TIMM50
	TAF9B	PRMT1		TAB3	AMOTL1								HLF	PRMT1		HSPH1		FAM133A								HSPH1	TAB3		TIMP3
	TIMM13	PDHA1		TARDBP	GEMIN2								HOXA5	PDHA1		IDH3G		FAM135A								IDH3G	TARDBP		TMEM131
	WDR4	PTMA		BTG1	ITSN2								ICOS	PTMA		IL6		FAM155A								IL6	BTG1		TMEM184C
	WNT3A	SUZ12		YME1L1	SCAF4								IRS2	SUZ12		ILF2		FAM160A2								ILF2	YME1L1		TNFRSF12A
	DDAH1	DPPA5		HMGN1	ELK4								ISM1	DPPA5		ILF3		FAM196A								ILF3	HMGN1		TXNDC16
	GNG12	ARF3		KDM5B	APBB2								ITGB3	ARF3		IMP4		FAM196B								IMP4	KDM5B		TYMS
	FOXA1	ARF1		ARID1A	CHST15								KCNH1	ARF1		IPO5		FAM213A								IPO5	ARID1A		UBE2I
	SERPINC1	CLDN6		MYH9	DUSP6								KCTD20	CLDN6		IRF2BP2		FAM214B								IRF2BP2	MYH9		UGP2
	USP28	OTUB1		ARHGAP5	GABPA								KDM4B	OTUB1		ITM2B		FBXL16								ITM2B	ARHGAP5		UQCRB
	ATP13A3	SLC6A8		H2AFY	GNA12								KIAA1045	SLC6A8		KIAA0930		FBXO41								KIAA0930	H2AFY		VAMP7
	RHBDF2	SLC25A3		MFSD12	JAZF1								KIAA1109	SLC25A3		KTN1		FBXW4								KTN1	MFSD12		VAPB
	AP3D1	HAVCR1		PPP4R3A	LOX								KIAA1467	HAVCR1		LGALS1		FIBIN								LGALS1	PPP4R3A		YY1
	EIF4A1	ALAS1		PTGES3	RRP1B								KIAA1551	ALAS1		LMTK2		FMNL3								LMTK2	PTGES3		LAMC1
	GATA6	ASNS		RPL19	TADA2B								KIF21A	ASNS		LPCAT4		GAREM								LPCAT4	RPL19		MAPK6
	KIAA0100	ATOX1		SLC25A1	CBX3								KLF7	ATOX1		MSN		GCC2								MSN	SLC25A1		NSD1
	PCMTD2	CDIPT		TBC1D1	ACADS								KLHL15	CDIPT		MYO1B		GJA1								MYO1B	TBC1D1		AGFG1
	ANKFY1	CNBP		UQCR10	ACVR1								KLHL29	CNBP		NCOA7		GOLGA6L10								NCOA7	UQCR10		IPO7
	GPAT4	HSD17B12		CKS2	AGER								LEPRE1	HSD17B12		NDUFA5		GOLGA6L4								NDUFA5	CKS2		AHCTF1
	DOCK9	MAT2A		GABARAP	APBB1								LMAN2	MAT2A		NDUFC1		GOLGA7								NDUFC1	GABARAP		BTF3
	FBXO11	NDUFAB1		PSMD11	ASB2								LMBR1	NDUFAB1		NFE2L1		GPATCH2								NFE2L1	PSMD11		BTG3
	IBTK	PIGC		SERINC1	ATL1								LRCH3	PIGC		NGEF		GPR12								NGEF	SERINC1		CALR
	LDHB	MIR21		GATAD2A	AUTS2								LRRC16A	MIR21		NMT1		GPR37L1								NMT1	GATAD2A		CTNNB1
	MTF1	MIR205		UBE2D1	BRD8								LRRC55	MIR205		NUDT21		HAND1								NUDT21	UBE2D1		DCTN2
	PBX3	SH3GLB1		NAA50	C10orf88								LSAMP	SH3GLB1		NUTF2		HCN3								NUTF2	NAA50		EIF3M
	PDIA6	RRM2		RPL14	CAAP1								MAP2K3	RRM2		OST4		HLX								OST4	RPL14		HSPA9
	PPIL1	ESRRA		HNRNPUL1	CARD10								MAPK10	ESRRA		PAK1		HMBOX1								PAK1	HNRNPUL1		KANSL1L
	SYNE2	CCT7		KITLG	CASQ1								MBTPS2	CCT7		PARP1		IFNG								PARP1	KITLG		LAMTOR3
	VPS13C	COPB1		RAPGEF6	CATSPERB								MDN1	COPB1		PCYT1A		IMPDH1								PCYT1A	RAPGEF6		LPCAT3
	DYNLL2	MRPS6		TM9SF3	CCKBR								MEX3D	MRPS6		PHF5A		ITPR1								PHF5A	TM9SF3		MAZ
	LCOR	FKBP4		ANXA11	CCL19								MIDN	FKBP4		PIN1		JMY								PIN1	ANXA11		MTOR
	UBE2Q1	TRIP13		NSA2	CDK7								MKNK2	TRIP13		PITPNB		KCNE1								PITPNB	NSA2		MYO9B
	AKAP13	ELAVL1		ERBB3	CFI								MMS19	ELAVL1		PKN2		KCNQ4								PKN2	ERBB3		NIPA2
	ATP2B1	MOSPD1		PIP4K2A	CLEC16A								MPP2	MOSPD1		PNN		KIAA0247								PNN	PIP4K2A		OLA1
	ATP6V1E1	MDK		ATF7IP	CNTRL								MSANTD3-TMEFF1	MDK		PPP2R1A		KIF16B								PPP2R1A	ATF7IP		PDXK
	DCTN4	CALR		BAZ1A	COQ2								MSI1	CALR		PSRC1		KIF3B								PSRC1	BAZ1A		PGRMC1
	EEA1	ZC3HAV1		CCT8	DAPK3								MSL1	ZC3HAV1		PTAR1		KLHL42								PTAR1	CCT8		PMPCB
	EPHA7	GLA		COX7C	DDX41								MTUS1	GLA		RAB10		KNSTRN								RAB10	COX7C		RAB13
	GNA13	CPEB2		CTSZ	DENND5A								MYCN	CPEB2		RAB3GAP1		LANCL1								RAB3GAP1	CTSZ		REXO1
	MFN2	ATG2B		CYFIP1	ENOSF1								N4BP2	ATG2B		RALA		LEMD3								RALA	CYFIP1		SCAMP2
	MOAP1	BCLAF1		EEF1D	ETV1								NAA15	BCLAF1		RALBP1		LEP								RALBP1	EEF1D		SERINC1
	NDE1	GABARAPL1		EIF3J	FKBP7								NCAM1	GABARAPL1		RALY		LIMD2								RALY	EIF3J		SETD2
	NDEL1	GABARAP		EIF3K	FOXP3								NDRG4	GABARAP		RAN		LIN9								RAN	EIF3K		SMC2
	SEC31A	MAP1LC3B		GRPEL1	GAA								NF1	MAP1LC3B		RBM17		LONRF3								RBM17	GRPEL1		SMG5
	SOS2	MIR664		GSK3A	HAGH								NFIB	MIR664		RNF167		LPAR3								RNF167	GSK3A		SRSF3
	ZNF738	MIR30E		ILVBL	HAND1								NOTCH1	MIR30E		ROMO1		LPPR5								ROMO1	ILVBL		TIMM17A
	KIF23	MIR361		MAGI1	HS6ST2								NPC1	MIR361		RPL36		LRIG1								RPL36	MAGI1		TMED10
	MIEF1	LOC100510904		MSMO1	HTRA4								NRP2	LOC100510904		S100A10		LRP1								S100A10	MSMO1		TPM4
	MALT1	SEPTIN2		NBR1	IL12A								NTF3	SEPTIN2		SH3BP5		LYSMD1								SH3BP5	NBR1		ZRANB2
	MAP2K3	NDUFS3		NUDC	IL32								NXPE3	NDUFS3		SLC26A4		MAGOHB								SLC26A4	NUDC		CS
	PPM1A	TACSTD2		PDLIM1	IL36RN								PCDH20	TACSTD2		SLC35A3		MAK16								SLC35A3	PDLIM1		GNB4
	XKR7	SH3BGRL2		RPL13	JMJD6								PDF	SH3BGRL2		SLC37A1		MAP3K10								SLC37A1	RPL13		LRP10
	PDGFB	SRRM2		RPLP2	KATNB1								PKP4	SRRM2		SLC43A2		MAP3K2								SLC43A2	RPLP2		MRS2
	TXLNG	XPOT		RPS29	KCNG3								PLAA	XPOT		SLC7A7		MDFIC								SLC7A7	RPS29		PPP1R2
	C12orf4	SCYL2		SF3B4	KCNJ14								PLEKHH1	SCYL2		SNX13		MED22								SNX13	SF3B4		RAB5C
	KANSL3	CLPTM1		SNRPD2	KIAA0556								PLXDC2	CLPTM1		SOAT1		MED26								SOAT1	SNRPD2		SPCS3
	LUC7L3	MRPL20		SPTAN1	KLRK1								POU2F1	MRPL20		SPNS1		MEIS2								SPNS1	SPTAN1		SYPL1
	PSMD7	NUDC		SUPT6H	LACTB2								PPARA	NUDC		SRSF2		MEPCE								SRSF2	SUPT6H		EP300
	PKM	FAM114A2		TRIM28	LDAH								PPFIA2	FAM114A2		SS18		MET								SS18	TRIM28		GNG12
	RLIM	CHID1		USO1	LRRC17								PPM1H	CHID1		ST14		MLX								ST14	USO1		KPNA2
	SZRD1	LOC100511067		USP54	LTBP3								PPP4R2	LOC100511067		STS		MTF1								STS	USP54		MAGI1
	YWHAZ	DIAPH1		PUM1	LYSMD1								PRKCD	DIAPH1		SUPT16H		NFATC2IP								SUPT16H	PUM1		RAB35
	ERBIN	TMEM131		CMTM6	MB21D2								PROSER1	TMEM131		TES		NGLY1								TES	CMTM6		YWHAE
	PIGS	PEPD		CBL	MCPH1								PRR15L	PEPD		TFAM		NID1								TFAM	CBL		DNAJA2
	ABT1	STK25		MOB1A	MIEN1								PRR5L	STK25		TIMM50		NLN								TIMM50	MOB1A		EDEM1
	STAT3	LOC100511133		PATL1	MPG								PSME3	LOC100511133		TIMP3		NME7								TIMP3	PATL1		ETF1
	AZIN1	FBXL5		RCC2	MRPS24								PTGDR	FBXL5		TMEM131		NR5A2								TMEM131	RCC2		GATAD2A
	PAFAH2	TPP2		RPL35A	NARS2								PTPRM	TPP2		TMEM184C		NRK								TMEM184C	RPL35A		HNRNPA2B1
	RIMS3	DLGAP5		SDHD	NFU1								RAB11FIP2	DLGAP5		TNFRSF12A		NSG1								TNFRSF12A	SDHD		SON
	SNAPIN	SEC31A		TOMM5	NIPSNAP1								RAB34	SEC31A		TXNDC16		NTN1								TXNDC16	TOMM5		TTYH3
	EFCAB14	POLR2L		CCT3	NPEPL1								RASAL2	POLR2L		TYMS		ONECUT1								TYMS	CCT3		CCNT1
	LDHA	STUB1		SF3B2	NR0B2								RASSF2	STUB1		UBE2I		ORC5								UBE2I	SF3B2		MFN1
	CAB39	FAM98A		SRP68	NTF3								RBBP8	FAM98A		UGP2		PCYT2								UGP2	SRP68		PPP2CA
	HERPUD1	ARIH1		DYNLT1	PCDHA11								RBM12B	ARIH1		UQCRB		PDE3B								UQCRB	DYNLT1		PTBP3
	HOXA3	TMED9		SDCBP	PLAT								RCSD1	TMED9		VAMP7		PDE4A								VAMP7	SDCBP		PPP1CB
	PIK3C2B	HSF1		SNX10	PLPP1								RGL1	HSF1		VAPB		PDGFB								VAPB	SNX10		WASF2
	ABCA3	RESF1		TBC1D16	POLR2H								RIMS3	RESF1		YY1		PDIK1L								YY1	TBC1D16		GATA6
	ABCB10	DPPA3		TMOD3	PPM1E								RLF	DPPA3		ZC3H10		PHF14								ZC3H10	TMOD3		KCMF1
	ACAA1	EI24		UTRN	PPP3CA								RMND5A	EI24		LAMC1		PHF16								LAMC1	UTRN		ABCC5
	ADNP	SEC61B		ACTB	PTPRO								RNF141	SEC61B		MAPK6		PI4K2A								MAPK6	ACTB		ABCF3
	ANXA1	OVOL1		ARPC2	RAB7B								RORB	OVOL1		NSD1		PIKFYVE								NSD1	ARPC2		ABCG2
	APRT	LOC100511376		CYBRD1	RHOBTB1								RP11-343C2.12	LOC100511376		AGFG1		PKIB								AGFG1	CYBRD1		ACTR2
	BCAT2	TBC1D16		FAM20B	RNF139								RP11-766F14.2	TBC1D16		IPO7		PMP22								IPO7	FAM20B		AKT2
	BMF	ERBIN		NR1D2	RSPRY1								RPS6KA5	ERBIN		AHCTF1		PODXL								AHCTF1	NR1D2		ALAS1
	CCNB2	OSBPL1A		ARF1	S100A8								SCAI	OSBPL1A		BTF3		POTEG								BTF3	ARF1		ANP32E
	CLINT1	CPOX		MAZ	SBF2								SCARB1	CPOX		BTG3		POTEM								BTG3	MAZ		ANXA11
	COL10A1	FXYD4		SRSF7	SFMBT1								SCARF1	FXYD4		CALR		PPM1K								CALR	SRSF7		AP3S1
	DDX56	PCBP1		ARPP19	SLC25A38								SCN4B	PCBP1		CTNNB1		PRDM10								CTNNB1	ARPP19		ARHGAP18
	DIMT1	STT3A		YWHAE	SLCO4A1								SCN8A	STT3A		DCTN2		PRKACB								DCTN2	YWHAE		ARPC3
	EIF4E2	CMTM6		SLC35F5	SOST								SEMA7A	CMTM6		EIF3M		PRLR								EIF3M	SLC35F5		ATF3
	EMC6	USO1		LETM1	SUGP2								SEPT8	USO1		HSPA9		PRRG1								HSPA9	LETM1		ATP6V1C1
	FAM219B	AHCTF1		CLIP1	TANC2								SERINC3	AHCTF1		KANSL1L		PSD								KANSL1L	CLIP1		ATP6V1H
	FARP1	ZZZ3		DDX21	TEX10								SERPINE1	ZZZ3		LAMTOR3		PTGER4								LAMTOR3	DDX21		CALM2
	LARP4	FAM3C		GHITM	TEX2								SHE	FAM3C		LPCAT3		PXDN								LPCAT3	GHITM		CAPN1
	LSS	HNRNPDL		HNRNPAB	TGFB3								SIX1	HNRNPDL		MAZ		RANBP10								MAZ	HNRNPAB		CAT
	LYST	FAM32A		COBLL1	THAP3								SLC10A7	FAM32A		MTOR		RAPH1								MTOR	COBLL1		CCT5
	MED11	TCF20		METAP2	THOC3								SLC4A4	TCF20		MYO9B		RASD2								MYO9B	METAP2		CDH1
	MIS12	GLRX3		CENPF	TPPP3								SLK	GLRX3		NIPA2		RASGEF1A								NIPA2	CENPF		CHMP3
	MMS19	CUL3		CRABP2	TRIP6								SMAP1	CUL3		OLA1		RASGRF2								OLA1	CRABP2		CISD2
	NCBP1	GATD1		MGAT4A	UCA1								SMIM17	GATD1		PDXK		RCN1								PDXK	MGAT4A		CNN2
	NDC1	ZFYVE16		POU5F1	WDR60								SOCS7	ZFYVE16		PGRMC1		REST								PGRMC1	POU5F1		CUL3
	NOX4	PAK2		PTGES	WNT5A								SOWAHA	PAK2		PMPCB		RGAG1								PMPCB	PTGES		DDX18
	PAM	LOC100511846		RBM12	WRNIP1								SPRY2	LOC100511846		RAB13		RGPD4								RAB13	RBM12		DERL1
	PI4KB	HSPA8		REPS2	ZXDC								SPTLC2	HSPA8		REXO1		RGPD6								REXO1	REPS2		DVL1
	PIAS3	LOC100511891		SGTA	KIAA1549								STAT3	LOC100511891		SCAMP2		RNF144A								SCAMP2	SGTA		ECHDC1
	PKD2	PRRC2B		TIMM17A	ZNF598								STIM2	PRRC2B		SERINC1		RNF144B								SERINC1	TIMM17A		EIF4A2
	PLEKHB1	LONP1		WBP11	TMEM64								STK38L	LONP1		SETD2		RNF2								SETD2	WBP11		ELAVL1
	PPP6R2	SEC24A		XPOT	PLRG1								SYNJ2BP	SEC24A		SMC2		RNFT1								SMC2	XPOT		FADS3
	RAD51C	CNOT1		ANP32E	TUBB4A								SYNM	CNOT1		SMG5		ROBO1								SMG5	ANP32E		FAM114A2
	RAE1	DNAJA1		EIF4H	ZXDB								SYT6	DNAJA1		SOWAHB		RP13-996F3.4								SOWAHB	EIF4H		FOXRED2
	RHOT1	SLC5A7		SGK1	LRRC20								TBCEL	SLC5A7		SRSF3		RP13-996F3.5								SRSF3	SGK1		G6PD
	ROPN1L	ERGIC2		ACP1	PPTC7								TCTEX1D1	ERGIC2		TIMM17A		RUNX3								TIMM17A	ACP1		GALC
	SCYL1	UBE2V1		H2AFZ	AHR								TET1	UBE2V1		TIMM8B		SBK1								TIMM8B	H2AFZ		GNG5
	SEC11A	NEDD4L		IDH3A	BMI1								TFAP2C	NEDD4L		TMED10		SBNO1								TMED10	IDH3A		GNPTAB
	SLC12A4	RTN3		PSMD1	L2HGDH								THBS2	RTN3		TPM4		SCARA3								TPM4	PSMD1		H2AFZ
	SMARCA1	GNPDA1		RPL30	BCOR								TIAF1	GNPDA1		ZRANB2		SERTAD2								ZRANB2	RPL30		HADHA
	SP7	N4BP2		ERGIC2	CYB561A3								TMEFF1	N4BP2		CS		SETD5								CS	ERGIC2		HDLBP
	TMEM14A	PCYT1A		RPS14	ELOA								TMEM233	PCYT1A		FAM169A		SETD8								FAM169A	RPS14		HEATR5A
	TMEM87A	LOC100512195		SNX4	MCF2L2								TMEM63B	LOC100512195		GNB4		SFRP4								GNB4	SNX4		HNRNPH2
	TUBGCP2	STK11		UBE2K	MECP2								TMEM87B	STK11		LRP10		SHISA6								LRP10	UBE2K		HNRNPU
	UTP14A	PPP4R3B		ANLN	MIGA1								TRAK2	PPP4R3B		MRS2		SIDT2								MRS2	ANLN		IARS2
	ZZEF1	LRPPRC		CTSC	MTF2								TRPC3	LRPPRC		PPP1R2		SIK3								PPP1R2	CTSC		IBTK
	ALDH3B1	ILRUN		ECHS1	PHLDA1								TUB	ILRUN		RAB5C		SKI								RAB5C	ECHS1		IDH2
	COX2	HNRNPD		HERC1	ZFYVE9								UBE2D1	HNRNPD		SPCS3		SKP2								SPCS3	HERC1		KIF20A
	FGFRL1	PSMD3		HMMR	ZMYND11								UBR5	PSMD3		SYPL1		SLC20A2								SYPL1	HMMR		LAPTM4A
	HDAC4	UBP1		ITPR3	SSFA2								URGCP	UBP1		EP300		SLC22A23								EP300	ITPR3		LETM1
	KANK1	GMPS		LGMN	THYN1								URM1	GMPS		GNG12		SLC24A2								GNG12	LGMN		LIMA1
	PAIP2	GARS1		OTUB1	FAM83G								USP49	GARS1		KPNA2		SLC25A27								KPNA2	OTUB1		LRRC59
	PICALM	ANKHD1		PDHB	PGM2L1								UXS1	ANKHD1		MAGI1		SLC25A35								MAGI1	PDHB		LRRC8A
	SRRM2	ATP6V1C2		PDSS1	RORA								VGLL4	ATP6V1C2		RAB35		SLC35B3								RAB35	PDSS1		MAGT1
	TMEM161B	SF3A3		PPP1R9A	ADD3								VSIG10	SF3A3		YWHAE		SLC35G1								YWHAE	PPP1R9A		MAPKAPK2
	VAC14	RNF167		PRAP1	ANAPC13								VWA7	RNF167		DNAJA2		SLC39A6								DNAJA2	PRAP1		METAP2
	CAMTA1	COPS3		SUCLA2	CCDC113								WARS2	COPS3		EDEM1		SLC7A6								EDEM1	SUCLA2		MRPL3
	FXR1	NAA20		TBX3	FLT1								WNT3A	NAA20		ETF1		SLC8A1								ETF1	TBX3		MRPL35
	INPP5F	PRELID1		UPF1	TRIM36								WSB1	PRELID1		GATAD2A		SMARCA2								GATAD2A	UPF1		MRPS10
	RAB11FIP2	LOC100512341		ACOX1	COL4A1								WWC2	LOC100512341		HNRNPA2B1		SMCR8								HNRNPA2B1	ACOX1		MYH9
	RBBP7	PPP1R15B		TOB2	GOLGA8A								YWHAB	PPP1R15B		SON		SMG7								SON	TOB2		NAMPT
	RBPJ	ELF1		SPCS3	KCTD5								ZBTB3	ELF1		TTYH3		SNX30								TTYH3	SPCS3		NCBP1
	RPS5	TXNL1		ANKRD13A	PCTP								ZBTB44	TXNL1		ACTR3		SPECC1L								ACTR3	ANKRD13A		NCOA4
	XRN1	MIDN		ASS1	PEX11B								ZDHHC17	MIDN		CCNT1		STARD9								CCNT1	ASS1		NUDT4
	ZNF597	THUMPD1		MTA2	ESR1								ZHX1	THUMPD1		MFN1		STK33								MFN1	MTA2		NUP98
	ZFYVE26	TBC1D9		NDUFS2	HOXA10								ZNF282	TBC1D9		PPP2CA		STRADB								PPP2CA	NDUFS2		OPA1
	YOD1	ABCA12		OSBPL1A	SMAD5								RYBP	ABCA12		PTBP3		STX1A								PTBP3	OSBPL1A		PABPC1
	AGFG2	NOP56		PWWP2A	COL4A5								SRSF10	NOP56		PPP1CB		TBC1D30								PPP1CB	PWWP2A		PAPOLA
	CPNE1	LOC100512448		UTP20	ENPP2								ATXN7	LOC100512448		WASF2		TBP								WASF2	UTP20		PCBP2
	DNM1L	PRDX1		ARHGAP35	HES1								GABBR2	PRDX1		GATA6		TCEB3								GATA6	ARHGAP35		PDLIM5
	FAF2	MRPL17		BRD4	ND5								PAG1	MRPL17		KCMF1		TFEC								KCMF1	BRD4		PDS5A
	FLNB	PFN1		GALNT3	NGRN								SMARCD1	PFN1		AASS		TGM2								AASS	GALNT3		PPT1
	GFOD1	ECHDC1		RPL23	PBLD								SRGAP1	ECHDC1		ABCC5		THAP1								ABCC5	RPL23		PRDX6
	GOT1	PLP2		UBA1	TNIP1								TBL1XR1	PLP2		ABCF3		TMEM107								ABCF3	UBA1		PRKCB
	HK2	NUCB1		YWHAG	ZNF776								ACTG1	NUCB1		ABCG2		TMEM170A								ABCG2	YWHAG		PTP4A2
	IGF2BP2	PIK3C2B		CCT7	C16orf70								ADAMTS19	PIK3C2B		ACTR2		TMEM255A								ACTR2	CCT7		PTPN11
	IRS2	RNF14		CGN	SLC25A12								ADD3	RNF14		AKT2		TRIB2								AKT2	CGN		PWWP2A
	JAG1	ATP5PD		NDFIP2	STARD7								ADNP	ATP5PD		ALAS1		TRIM5								ALAS1	NDFIP2		RAB21
	MED12	CAPRIN1		PIP4K2C	XIAP								AFAP1	CAPRIN1		ANP32E		TRMT112								ANP32E	PIP4K2C		RAB5A
	MEGF9	RPL36		PPP1CB	AKR1B10								AGPAT6	RPL36		ANXA11		TRMT5								ANXA11	PPP1CB		RBM3
	MUC1	SF3B3		RRAGC	ALMS1								AMOTL2	SF3B3		AP1M2		UBE2NL								AP1M2	RRAGC		RNF10
	NCSTN	RNF146		TTLL12	AXIN1								ANKIB1	RNF146		AP3S1		UBE3B								AP3S1	TTLL12		RNF5
	NKX3-2	MDM4		AURKA	C14orf28								ANKRD44	MDM4		ARHGAP18		UBTD1								ARHGAP18	AURKA		RPS14
	PABPC4	PANK3		NUP205	CCL1								ANO6	PANK3		ARPC3		UNC80								ARPC3	NUP205		RRBP1
	PGGT1B	SNAP23		PFN1	CYP19A1								APAF1	SNAP23		ATF3		USP24								ATF3	PFN1		SAP18
	PLOD2	H2AFY		RPS15A	DEAF1								AR	H2AFY		ATP6V1C1		VPS37B								ATP6V1C1	RPS15A		SDHD
	RCC1L	WASF2		DMXL1	ELAC2								ARC	WASF2		ATP6V1H		WEE1								ATP6V1H	DMXL1		SH3GL1
	SLC19A2	PDCD6IP		GM2A	EMD								ARF6	PDCD6IP		BOD1		WHSC1								BOD1	GM2A		SLC35A4
	TM9SF2	PIN1		PLEKHF2	EPAS1								ARHGAP19-SLIT1	PIN1		CALM2		XKR8								CALM2	PLEKHF2		SLC46A3
	TMEM123	EIF3D		ARF3	HOXC8								ARHGAP20	EIF3D		CAPN1		YOD1								CAPN1	ARF3		SLC5A7
	VPS26A	DYNLL2		CNIH1	HTT								ARHGAP28	DYNLL2		CAT		ZBTB16								CAT	CNIH1		SMARCA5
	YEATS4	SCAF8		WAC	IER3								ARHGAP32	SCAF8		CCT5		ZBTB9								CCT5	WAC		SMIM15
	ZCRB1	AHCYL1		WIPF2	IGSF1								ARHGEF2	AHCYL1		CDH1		ZCCHC17								CDH1	WIPF2		SPCS2
	ZYX	FDXR		MDH2	INPPL1								ARID3A	FDXR		CHMP3		ZFP30								CHMP3	MDH2		SSRP1
	AGPAT5	ASAH1		STIP1	NABP2								ARID4A	ASAH1		CISD2		ZNF236								CISD2	STIP1		STAU1
	DHCR24	RBM33		UBQLN1	NARF								ARL5B	RBM33		CNN2		ZNF304								CNN2	UBQLN1		SUB1
	DPP8	ESRP1		MRPL3	PHF10								ARNT	ESRP1		CSNK2A2		ZNF48								CSNK2A2	MRPL3		SUN2
	HNRNPDL	SSBP1		PSMC1	PLAU								ARPP19	SSBP1		CUL3		ZNF655								CUL3	PSMC1		TAF1D
	SESN3	UBL5		RPL5	PPA1								ARRB1	UBL5		DDX18		ZPLD1								DDX18	RPL5		TMEM167A
	SLC12A7	FOXRED2		ASXL2	PRDX2								ARX	FOXRED2		DERL1		CADM1								DERL1	ASXL2		TOMM20
	TRAM2	ATF7IP		ATP6V1C1	PRMT5								ASAP1	ATF7IP		DIAPH3		ERBB4								DIAPH3	ATP6V1C1		UBALD2
	EIF1	MRPL1		DNAJB6	RAB34								ATG4D	MRPL1		DLX1		FOXP2								DLX1	DNAJB6		UBB
	LYN	NDUFC2		GTF2A1	TAF5L								ATMIN	NDUFC2		DPP4		GABRB1								DPP4	GTF2A1		UBXN2A
	B3GNT2	CHMP5		STK17B	TBC1D17								ATP11C	CHMP5		DVL1		A4GNT								DVL1	STK17B		USP14
	HOXA5	TJP2		MCU	TOPORS								ATRNL1	TJP2		ECHDC1		AC027763.2								ECHDC1	MCU		USP34
	NAA20	CCDC47		MRPL37	TUBB3								BAG5	CCDC47		EIF4A2		ACTBL2								EIF4A2	MRPL37		USP5
	RALGAPB	VPS37A		MRPS16	WDR89								BCL6	VPS37A		ELAVL1		ADAMTSL2								ELAVL1	MRPS16		USP9X
	VAV2	LOC100513133		ACTN1	FBXO31								BICD1	LOC100513133		FABP3		ADAT1								FABP3	ACTN1		VAPA
	POLL	TNFRSF21		AHSA1	PM20D2								BOLA3	TNFRSF21		FADS3		ADRBK1								FADS3	AHSA1		VPS13D
	FOXP1	NSFL1C		CHMP2A	ZBTB16								BRSK2	NSFL1C		FAM114A2		AHSG								FAM114A2	CHMP2A		VTA1
	PDLIM5	BAG1		INTS1	GNAQ								C10orf137	BAG1		FOXRED2		AKIRIN1								FOXRED2	INTS1		YTHDF3
	YRDC	SLC25A36		NCOR1	MTMR4								C19orf81	SLC25A36		G6PD		AP1S3								G6PD	NCOR1		ZNF106
	CBX5	AP2A2		NMT1	NEDD9								CALD1	AP2A2		GALC		ARHGAP23								GALC	NMT1		ZNF638
	CHMP3	DHRS11		PRDX4	SEC23A								CARD10	DHRS11		GNG5		ARHGAP27								GNG5	PRDX4		PPP1R12A
	DOCK11	SFT2D1		PRKCSH	EMC7								CASP7	SFT2D1		GNPTAB		ARHGEF12								GNPTAB	PRKCSH		SERP1
	PDCD10	SMAP1		PRMT1	LEFTY1								CASZ1	SMAP1		H2AFZ		ATP5S								H2AFZ	PRMT1		TARDBP
	PTGFRN	NARS1		TFG	SLCO3A1								CBX5	NARS1		HADHA		AUH								HADHA	TFG		PBRM1
	TEF	LMNB1		UBE2N	2006-03-01								CBX7	LMNB1		HDLBP		AVEN								HDLBP	UBE2N		RBM12
	YWHAQ	GTF2I		WASHC5	LUC7L2								CCDC28B	GTF2I		HEATR5A		BCL2L14								HEATR5A	WASHC5		SLC31A1
	CAND1	LOC100513346		FOXRED2	NUP43								CCNC	LOC100513346		HNRNPH2		BEST4								HNRNPH2	FOXRED2		STAG2
	SNTB2	ARID1A		ZNF106	RAPH1								CCND1	ARID1A		HNRNPU		C11orf24								HNRNPU	ZNF106		ZDHHC3
	KLHL15	LOC100513362		PCNA	TSPAN3								CCNF	LOC100513362		IARS2		C14orf166								IARS2	PCNA		NOL7
	OPA3	SRPRA		PANK3	ZNF148								CCT3	SRPRA		IBTK		C17orf59								IBTK	PANK3		PIP4K2C
	FMO4	CLUH		CPSF6	FKBP14								CD163	CLUH		IDH2		C1orf109								IDH2	CPSF6		PRPF4B
	GRAMD2B	SS18		DCP1A	IER5								CD28	SS18		KIF20A		C1orf168								KIF20A	DCP1A		RAB3GAP2
	KLHDC8B	ACTN1		OGDH	CFL2								CDC6	ACTN1		LAD1		C2CD4A								LAD1	OGDH		RIMKLB
	PPP1R3D	NAA50		RHOA	DYNC2LI1								CDR2L	NAA50		LAPTM4A		C2orf42								LAPTM4A	RHOA		RRAGC
	RABL2A	MFF		TPM3	IKZF4								CDX2	MFF		LETM1		C3orf52								LETM1	TPM3		STK24
	RABL2B	CUL4B		ANKRD50	MAN2A1								CEBPD	CUL4B		LIMA1		C3orf65								LIMA1	ANKRD50		ANP32B
	BCL7A	MPZL2		AGFG1	MEF2C								CFDP1	MPZL2		LMO1		CA2								LMO1	AGFG1		DAB2
	CCDC47	PERP		CCT5	MEPCE								CHST9	PERP		LRRC59		CA3								LRRC59	CCT5		G3BP1
	CDC42SE2	RPS13		DNAJA2	NFYB								CLIP4	RPS13		LRRC8A		CALB2								LRRC8A	DNAJA2		HSPD1
	EPM2AIP1	BTBD2		GADD45A	PCNT								CNNM1	BTBD2		MAGT1		CCDC104								MAGT1	GADD45A		MACF1
	KMT2C	NAA15		PIK3CB	RNF122								CNP	NAA15		MAPKAPK2		CCL1								MAPKAPK2	PIK3CB		OTUD7B
	PAIP1	ADH5		PNP	SOX2								COL2A1	ADH5		METAP2		CCL7								METAP2	PNP		PABPN1
	RPL15	SLBP		RPS23	BAHD1								COL4A2	SLBP		MRPL3		CCL8								MRPL3	RPS23		RHOA
	TACC1	RBM47		UBE3A	MAP3K7								COL4A5	RBM47		MRPL35		CD164L2								MRPL35	UBE3A		SNX6
	WDR1	MED1		HPRT1	MXI1								CREB5	MED1		MRPS10		CD4								MRPS10	HPRT1		STT3A
	ZBTB4	ABCC5		SLC2A1	PLXND1								CSF1R	ABCC5		MYH9		CEP104								MYH9	SLC2A1		MED13
	COPZ1	ATP5MC3		AARSD1	RBBP6								CTPS1	ATP5MC3		NAMPT		CFL2								NAMPT	AARSD1		ABCA12
	RAF1	SDCBP2		ABCB7	C19orf53								CUL5	SDCBP2		NCBP1		CHRNB2								NCBP1	ABCB7		ANKRD17
	RNF2	RPLP2		AFG3L2	LIMD2								CYTH3	RPLP2		NCOA4		CLP1								NCOA4	AFG3L2		ARMC1
	RS1	SLC35F6		AMT	SLFN5								DAB1	SLC35F6		NUDT4		CMPK2								NUDT4	AMT		C1GALT1
	VPS37A	RPS11		ANXA2	TMF1								DENND5A	RPS11		NUP98		CNOT2								NUP98	ANXA2		CALM1
	CRKL	G3BP1		APOOL	ZFYVE21								DGCR8	G3BP1		OPA1		CPSF4								OPA1	APOOL		DHX36
	ZBTB34	EIF3M		ARF6	CRIM1								DLGAP2	EIF3M		PABPC1		CR2								PABPC1	ARF6		EZR
	HIF1A	RRAGC		ARFGEF1	EIF2B2								DNAJC3	RRAGC		PAPOLA		CRB2								PAPOLA	ARFGEF1		HNRNPA0
	B4GALT5	CDK12		ARRB1	EOGT								DPP6	CDK12		PCBP2		CXCL5								PCBP2	ARRB1		HNRNPD
	CDC27	SLC19A3		ATP6V1C2	TAF13								EBF3	SLC19A3		PDLIM5		CXorf36								PDLIM5	ATP6V1C2		IDE
	ACLY	NDUFB2		BIN1	EREG								EDAR	NDUFB2		PDS5A		CYP39A1								PDS5A	BIN1		MYADM
	CDX2	EXOC5		CDA	CA8								EDEM3	EXOC5		PGM2		DCTN1								PGM2	CDA		NFE2L2
	DYRK2	AASS		CHD4	G2E3								EIF4G2	AASS		PPT1		DDRGK1								PPT1	CHD4		PAIP1
	MAP3K4	YKT6		CMC2	UCK2								ELAVL3	YKT6		PRDX6		DDX26B								PRDX6	CMC2		R3HDM2
	AK4	ZNRF2		CNN2	ZNF417								ENTPD4	ZNRF2		PRKCB		DHRS13								PRKCB	CNN2		RHOC
	RNF4	SET		COX4I1	ATP2B4								EPG5	SET		PTP4A2		DMP1								PTP4A2	COX4I1		SDHC
	SLC7A2	NDUFA11		CRB3	CDC23								EPGN	NDUFA11		PTPN11		DNAL4								PTPN11	CRB3		SLC25A3
	ALDH9A1	DPY30		CRYBG2	F11R								EPHA7	DPY30		PWWP2A		DPH5								PWWP2A	CRYBG2		TMSB4X
	CBX4	DHX9		CST6	FCF1								ERF	DHX9		RAB21		DPYSL4								RAB21	CST6		TMTC1
	CUL3	LSM3		CTSB	MPL								ERI3	LSM3		RAB5A		EBI3								RAB5A	CTSB		UPF1
	FOXO3	FCHO2		CYCS	RBSN								ERLIN1	FCHO2		RBM3		EFCAB4A								RBM3	CYCS		YIPF5
	KATNAL1	HNRNPM		DESI2	ULBP2								FAM110C	HNRNPM		RNF10		ELMSAN1								RNF10	DESI2		YWHAH
	SOX4	SRCAP		DLG5	USP42								FAM118A	SRCAP		RNF5		F9								RNF5	DLG5		EIF5B
	ELMSAN1	PAN3		DOCK1	BNIP3L								FAM131B	PAN3		RPS14		FAM45A								RPS14	DOCK1		GNAI3
	SLC19A3	TALDO1		DVL1	FAM69A								FAM133A	TALDO1		RRAGA		FAM71F1								RRAGA	DVL1		KDM5B
	CELF1	LOC100514211		EIF4EBP2	GPR75-ASB3								FAM135A	LOC100514211		RRBP1		FASN								RRBP1	EIF4EBP2		SFPQ
	AP2B1	VPS13D		ELF1	KRT33B								FAM155A	VPS13D		SAP18		FBLN2								SAP18	ELF1		CBL
	CAMKV	NBEAL1		ELOC	PDCD1								FAM160A2	NBEAL1		SDHD		FGF20								SDHD	ELOC		RC3H1
	FAM49A	ARL4C		ENY2	SIDT2								FAM196A	ARL4C		SH3GL1		FHAD1								SH3GL1	ENY2		GPD2
	IL21R	LETM1		FAM114A2	UVRAG								FAM196B	LETM1		SLC28A3		FKBP9								SLC28A3	FAM114A2		KIAA1522
	LRP6	TMEM33		FXYD4	ADAM17								FAM213A	TMEM33		SLC35A4		GPR62								SLC35A4	FXYD4		PLEKHM1
	PCBP2	LRRC59		GGH	N4BP1								FAM214B	LRRC59		SLC46A3		GRIN2B								SLC46A3	GGH		ZC3H11A
	PLPBP	SLMAP		GIPC2	GOLIM4								FBXL16	SLMAP		SLC5A7		HHIPL1								SLC5A7	GIPC2		CRK
	PRICKLE2	PTPMT1		GJB5	TMEM100								FBXO41	PTPMT1		SMARCA5		HMX1								SMARCA5	GJB5		ACIN1
	RAD18	DDX17		GLDC	MAP3K9								FBXW4	DDX17		SMIM15		HOXA4								SMIM15	GLDC		AFG3L2
	SASH1	PMPCB		GNAI3	PARD6B								FDXR	PMPCB		SPCS2		HPS5								SPCS2	GNAI3		ANKHD1
	THEM6	PDSS1		HADH	ASH1L								FIBIN	PDSS1		SSRP1		IGSF8								SSRP1	HADH		ATP6AP2
	TPT1	SLC31A2		HEXB	BAMBI								FMNL3	SLC31A2		STAU1		INHBA								STAU1	HEXB		COBLL1
	RUNX1T1	MRPL55		HSD17B14	PMPCA								FURIN	MRPL55		SUB1		ITIH6								SUB1	HSD17B14		CTSB
	UBE2D3	FAM120A		ISCU	ENTPD7								FZD4	FAM120A		SUN2		KB-1507C5.2								SUN2	ISCU		DLD
	ADARB1	AP2S1		KCTD9	FRAT2								GAREM	AP2S1		TAF1D		KCNK6								TAF1D	KCTD9		EIF4G1
	CADM1	SLC25A39		KDELR1	PHF13								GATA3	SLC25A39		TMEM167A		KCTD17								TMEM167A	KDELR1		FBXL5
	CCDC83	ATRX		KIF13B	SLC33A1								GCC2	ATRX		TOMM20		KIAA0922								TOMM20	KIF13B		FTL
	CCNK	CAND1		LAMP1	SREBF2								GJA1	CAND1		UBALD2		KLF14								UBALD2	LAMP1		HAVCR1
	DECR1	USP10		LAMTOR3	TGIF2								GNPDA1	USP10		UBB		KLHDC7A								UBB	LAMTOR3		IMMT
	DNAJA4	FLNB		LMBRD1	USP15								GOLGA4	FLNB		UBXN2A		KLHL1								UBXN2A	LMBRD1		KHSRP
	EMSY	ATP1B3		LSM7	ZNF35								GOLGA6L10	ATP1B3		USP14		KRBA2								USP14	LSM7		LEPROT
	FAM81B	CELF1		LSR	DDI2								GOLGA6L4	CELF1		USP34		LPL								USP34	LSR		LIN7C
	FGFR3	CSNK1A1		MAN2B1	KMT2A								GOLGA7	CSNK1A1		USP5		LYSMD2								USP5	MAN2B1		LUZP1
	GDI2	RBPMS		MIPEP	ZC3HAV1L								GPAM	RBPMS		USP9X		LYSMD3								USP9X	MIPEP		MAPK1
	HDAC1	ARHGAP35		MKNK1	FAM57A								GPATCH2	ARHGAP35		VAPA		MAMDC2								VAPA	MKNK1		MTHFD1
	KLF5	VBP1		MPC2	GULP1								GPR12	VBP1		VPS13D		MAMSTR								VPS13D	MPC2		MYH10
	MORF4L1	PIK3C2A		MRPL1	HOXD13								GPR37L1	PIK3C2A		VTA1		MAN1B1								VTA1	MRPL1		MYO1E
	NFKBIA	RPS27A		MRPL15	HSF2								GTF2H1	RPS27A		YTHDF3		MAP3K13								YTHDF3	MRPL15		NPEPPS
	NHSL1	NDUFS5		MRPL20	KIFC1								HAND1	NDUFS5		ZNF106		MAP3K7CL								ZNF106	MRPL20		NSFL1C
	NSD2	DYRK1A		MRPL39	NECAP1								HCN3	DYRK1A		ZNF638		2006-03-01								ZNF638	MRPL39		ODC1
	OSBPL8	TMEM167A		MRPS6	PLA2G2D								HLX	TMEM167A		CGGBP1		MCM3AP								CGGBP1	MRPS6		PCBP1
	PAPD7	AP1G1		NDUFA13	TBC1D10B								HMBOX1	AP1G1		PPP1R12A		MGEA5								PPP1R12A	NDUFA13		PDHA1
	PLD3	AFDN		NDUFB1	TNFSF10								IFNG	AFDN		SERP1		MOSPD3								SERP1	NDUFB1		PDIA3
	RNPS1	ACOT7		NDUFB4	ZNF134								IMPDH1	ACOT7		TARDBP		MTHFR								TARDBP	NDUFB4		POMP
	SEMA4B	LAMC1		NDUFS8	NOM1								ITPR1	LAMC1		PBRM1		MTMR1								PBRM1	NDUFS8		PPP1R10
	2002-09-01	RPL23A		NDUFV1	PSAT1								JMY	RPL23A		RBM12		MYH1								RBM12	NDUFV1		PRDX3
	SLC25A5	RPL35A		NOL7	CREBRF								KCNE1	RPL35A		SLC31A1		NAV1								SLC31A1	NOL7		QDPR
	SLK	KMT2C		NOP58	CDC6								KCNQ4	KMT2C		STAG2		NFXL1								STAG2	NOP58		RPIA
	SNX16	PATL1		NPC2	KCTD20								KIAA0247	PATL1		ZDHHC3		NHP2L1								ZDHHC3	NPC2		RPS24
	SORT1	BTF3		NUSAP1	LPGAT1								KIF16B	BTF3		NOL7		NPY2R								NOL7	NUSAP1		SACM1L
	TGFBI	GJB5		PARL	NFIA								KIF3B	GJB5		PIP4K2C		NR2C2AP								PIP4K2C	PARL		SLC6A8
	TNF	BZW2		PDS5A	RASSF8								KLHL42	BZW2		PRPF4B		NRIP2								PRPF4B	PDS5A		SMAD4
	YBX3	MUL1		PEA15	USP37								KNSTRN	MUL1		RAB3GAP2		NSMAF								RAB3GAP2	PEA15		SMG1
	PAPD5	NRDC		PEPD	CD59								KPNA6	NRDC		RIMKLB		OMG								RIMKLB	PEPD		SPCS1
	ATXN7L3	LOC100514912		PGAM1	PI4K2B								KPNB1	LOC100514912		RRAGC		OTOGL								RRAGC	PGAM1		SPG11
	SAR1A	PCM1		PGK1	ZNF449								LANCL1	PCM1		STK24		PCDHA1								STK24	PGK1		SRRM2
	PDPK1	ATP6AP2		PGS1	ETNK1								LEMD3	ATP6AP2		ANP32B		PCDHA10								ANP32B	PGS1		SRSF5
	TPRG1L	AGFG1		PHGDH	YAE1D1								LEP	AGFG1		CSE1L		PCDHA11								CSE1L	PHGDH		SRSF6
	ZDHHC20	LMBRD2		PLK1	CEP170								LHFPL2	LMBRD2		DAB2		PCDHA12								DAB2	PLK1		TRPC4AP
	GPRC5A	OSBP		PMPCB	GPR180								LIMD2	OSBP		G3BP1		PCDHA13								G3BP1	PMPCB		UBE2D2
	PNRC1	SNX7		PPT2	RHD								LIN9	SNX7		HSPD1		PCDHA2								HSPD1	PPT2		UBQLN1
	FBXO28	PDLIM5		PRC1	SLC38A7								LMBRD2	PDLIM5		MACF1		PCDHA3								MACF1	PRC1		UBXN1
	RNF111	HMMR		PRUNE1	ZNF556								LONRF3	HMMR		OTUD7B		PCDHA4								OTUD7B	PRUNE1		UQCR10
	SESTD1	NDUFA1		PSMB3	BTN3A1								LPAR3	NDUFA1		PABPN1		PCDHA5								PABPN1	PSMB3		LARP1
	AMMECR1L	KYAT1		PSMB4	CDC123								LPIN2	KYAT1		RHOA		PCDHA6								RHOA	PSMB4		SPTSSA
	AP5Z1	ASXL2		PSMD14	CROT								LPPR5	ASXL2		SNX6		PCDHA7								SNX6	PSMD14		YIPF4
	BTBD3	S100A10		PTPN3	CTHRC1								LRIG1	S100A10		STT3A		PCDHA8								STT3A	PTPN3		RAP1A
	IFITM1	KIF20A		PTPRA	DDX23								LRP1	KIF20A		MED13		PCDHA9								MED13	PTPRA		AP2M1
	PPIG	SPINT2		PXN	EPB41L2								LYSMD1	SPINT2		ABCA12		PCDHAC1								ABCA12	PXN		ATP13A3
	PURG	GSK3A		RB1CC1	FOXN2								MAGOHB	GSK3A		ANKRD17		PCDHAC2								ANKRD17	RB1CC1		CDK1
	SEC16A	FAM118B		RBPMS2	GRAMD1A								MAK16	FAM118B		ARMC1		PCGF6								ARMC1	RBPMS2		HSBP1
	TNPO3	RBM5		RNF5	HIST1H2BC								MAP3K10	RBM5		ATG13		PCNX								ATG13	RNF5		KDELR1
	ABCG2	PDGFC		RPL38	ITGAV								MAP3K2	PDGFC		C1GALT1		PIGW								C1GALT1	RPL38		KHDRBS1
	APLN	CKAP2		RPL4	KAT2A								MARK1	CKAP2		CALM1		PIK3CD								CALM1	RPL4		LDB1
	BEND4	GM2A		RPS27L	MEG3								MCFD2	GM2A		DHX36		PITX1								DHX36	RPS27L		MYO6
	BTRC	LSM12		S100A6	MSH2								MDFIC	LSM12		EZR		PLA2G2F								EZR	S100A6		OSBPL1A
	CTGF	GLIPR2		SCYL2	MYO19								MED22	GLIPR2		GCA		POLA1								GCA	SCYL2		OTUD5
	DNA2	ILF3		SF3A3	NR3C2								MED26	ILF3		HNRNPA0		POP4								HNRNPA0	SF3A3		PRRC2B
	HMGB3	DDX39A		SH3BGRL2	PRKCE								MEIS2	DDX39A		HNRNPD		PPP1R3G								HNRNPD	SH3BGRL2		SNX2
	LONRF1	WARS1		SMAP1	PTTG1								MEPCE	WARS1		IDE		PPP2R5E								IDE	SMAP1		TLN1
	NDUFA4P1	ATP8A1		SMPD3	RARS								MET	ATP8A1		MYADM		PRKCH								MYADM	SMPD3		TPR
	POLR3G	LSM7		SSR4	RBM10								MLX	LSM7		NFE2L2		PRSS35								NFE2L2	SSR4		TUBB
	RPL12	PSMD8		STAG2	ROR1								MTF1	PSMD8		PAIP1		RAB20								PAIP1	STAG2		UBE2L3
	SHROOM3	DDX6		STK11	RSRP1								MYBL2	DDX6		R3HDM2		RAB24								R3HDM2	STK11		EIF3J
	SMAD6	GALNT11		TAF1D	SLC25A30								NAP1L1	GALNT11		RHOC		RAB40A								RHOC	TAF1D		FMNL2
	TULP4	RBPMS2		TBRG4	SPOCK2								NFATC2IP	RBPMS2		SDHC		RAB40AL								SDHC	TBRG4		GDI2
	ANKRD12	RPL39		TCF20	SRC								NGLY1	RPL39		SLC25A3		RAP1GAP								SLC25A3	TCF20		ITCH
	ARMC12	TRAP1		TLN1	TRAF4								NID1	TRAP1		TMSB4X		RASSF9								TMSB4X	TLN1		OSBP
	CDKN2A	TLK2		TMEM131	TRIM32								NLN	TLK2		TMTC1		REEP4								TMTC1	TMEM131		RB1CC1
	CHMP4B	TAX1BP3		TMEM230	WDR6								NME7	TAX1BP3		UPF1		RFX2								UPF1	TMEM230		SIN3A
	CXCR4	ACAA1		TNPO2	ACTC1								NR5A2	ACAA1		YIPF5		RGPD3								YIPF5	TNPO2		WBP11
	DNMBP	ARL8B		TOP2A	SLC25A44								NRK	ARL8B		YWHAH		RGPD5								YWHAH	TOP2A		ZNRF1
	FUBP1	EIF3L		TPR	ZNF275								NSG1	EIF3L		EIF5B		RIC8A								EIF5B	TPR		RNF115
	KDM3B	CHD4		TSTD1	TMEM245								NTN1	CHD4		GNAI3		RP11-302B13.5								GNAI3	TSTD1		SRSF7
	LARP1	PINK1		TUBA1B	PRNP								NUS1	PINK1		KDM5B		RPA2								KDM5B	TUBA1B		ACP1
	LRRC41	EPB41		TXN	NLK								ONECUT1	EPB41		SFPQ		RUSC2								SFPQ	TXN		AKT1S1
	LRRFIP2	CCNB1IP1		UBA52	RABGAP1								ORC5	CCNB1IP1		CBL		SCAMP3								CBL	UBA52		AP3D1
	MAPK7	GALNT3		USP14	UST								PARL	GALNT3		RC3H1		2005-09-01								RC3H1	USP14		ARF1
	MYEF2	OGDH		VPS25	ZNF774								PCYT2	OGDH		GPD2		SH3BP1								GPD2	VPS25		ARPC2
	RNH1	DCTN2		WAPL	BLMH								PDE3B	DCTN2		KIAA1522		SHKBP1								KIAA1522	WAPL		BCL2L1
	SLC46A3	HIPK3		WDTC1	BTBD1								PDE4A	HIPK3		PLEKHM1		SHOC2								PLEKHM1	WDTC1		CAP1
	STIL	ETFDH		WWC2	CYP26B1								PDGFB	ETFDH		ZC3H11A		SLC12A7								ZC3H11A	WWC2		CD164
	TRAK1	VMA21		ZNHIT1	EIF4G3								PDHB	VMA21		CRK		SLC13A2								CRK	ZNHIT1		CDC34
	FLCN	BOP1		MORF4L2	FAM122B								PDIK1L	BOP1		ACIN1		SNCG								ACIN1	MORF4L2		CDC37
	LMNB1	PABPC4		TPD52L2	FOXM1								PHF14	PABPC4		AFG3L2		SSX2IP								AFG3L2	TPD52L2		CITED2
	ZFP36L1	PCF11		PRUNE2	MFHAS1								PHF16	PCF11		ANKHD1		TCF12								ANKHD1	PRUNE2		CKS1B
	FNDC3B	YME1L1		PSPC1	MMP9								PHOSPHO1	YME1L1		ATP6AP2		TGM3								ATP6AP2	PSPC1		CLINT1
	MAPK14	PXK		PUM2	PIK3CA								PI4K2A	PXK		COBLL1		TMEM144								COBLL1	PUM2		COTL1
	CARM1	TYRO3		VPS13D	PRKN								PIKFYVE	TYRO3		CTSB		TMEM170B								CTSB	VPS13D		CSNK1D
	POGZ	PRRC1		YY1	SELENOT								PKIB	PRRC1		DLD		TMEM38A								DLD	YY1		DBN1
	ADAM12	SLC26A2		CCNB1	SETD3								PKP2	SLC26A2		EIF4G1		TNFRSF11B								EIF4G1	CCNB1		DESI2
	ALG2	TAGLN2		MAP1LC3B	ST8SIA4								PMP22	TAGLN2		FBXL5		TNFSF9								FBXL5	MAP1LC3B		DLG1
	ARRDC3	RBM17		PPP1R10	TLL1								PODXL	RBM17		FTL		TNRC6A								FTL	PPP1R10		DNAJA1
	ASPM	SEC14L1		XPO6	UBE4A								POTEG	SEC14L1		HAVCR1		TOPORS								HAVCR1	XPO6		DNAJB6
	BCCIP	NUP210		HIC2	ZNF606								POTEM	NUP210		IMMT		TRAFD1								IMMT	HIC2		EFHD2
	BGLAP	ANXA6		ABCA12	ASCC1								PPM1K	ANXA6		KHSRP		TREH								KHSRP	ABCA12		EIF3A
[truncated: 11,363 more rows]

## Sheet: 8.VD_TG_EV vs RNAembry Pv<0.01
Venn diagram	1523_Common elements in TG_poEVs_TS TG_poEVs_TB :	54_genes_E2C_pvalue<0.01		34_Common elements in TG_poEVs G_emb_P0.01 :	20_Elements only in G_emb_P0.01 :	1489_Elements only in TG_poEVs :							Venn Diagram	1523_Common elements in TG_poEVs_TS TG_poEVs_TB :	59_genes_E7C_pvalue<0.01		29_Common elements in TG_poEVs G_E7C_P0.01 :	30_Elements only in G_E7C_P0.01 :	1494_Elements only in TG_poEVs :								Venn Diagram	1523_Common elements in TG_poEVs_TS TG_poEVs_TB :	34_genes_E7_E2_pvalue<0.01		20_Common elements in TG_poEVs E7_2_P0.01 :	14_Elements only in E7_2_P0.01 :	1503_Elements only in TG_poEVs :								Venn Diagram	34_Common elements in TG_poEVs G_emb_P0.01 :	29_Common elements in TG_poEVs G_E7C_P0.01 :	20_Common elements in TG_poEVs E7_2_P0.01 :		0_Common elements in TGEV_EmE2 TGEV_EmE7 TGEV_EmE7_2 :	7_Common elements in TGEV_EmE2 TGEV_EmE7 :	4_Common elements in TGEV_EmE7 TGEV_EmE7_2 :	3_Common elements in TGEV_EmE2 TGEV_EmE7_2 :
[truncated: 1,523 more rows]
[truncated: 3 more columns]

[truncated: 6 more sheets: 9.VD_Dw_DEG Em vs TG miRNAs EVs, 10.Dw RNA_emb_pot.link_miRNA_E, 11.MIENTUR_TG miRNAs UpEm in EV, 12.FA_DAVID_TGmiRNAs UpEm in EV, 13.TG_upmiRNA Em_EV_DAVIDEm_dev, 14. Comp Porcine vs Bovine]
